# Supplementary material for: Transcriptome and metabolite profiling reveals that prolonged drought modulates the phenylpropanoid and terpenoid pathway in white grapes (Vitis vinifera L.)
Source: BMC Plant Biol. 2016 Mar 21;16:67. doi: 10.1186/s12870-016-0760-1 (PMC4802899; doi:10.1186/s12870-016-0760-1)
Supplement: Additional file 8: Table S7. — Network analysis metrics. Detailed information concerning the various metabolite/transcript annotations, correlation relationships (PCC), and statistical significance (empirical P value) are depicted for the global (C and D) metabolite-metabolite network (A) and metabolite-transcript network in C (B) and D (C). Frequency tables for the significant metabolite-transcript correlations from (B) and (C) are summarized in (D). Correlation values (PCC, statistical significance of PCC, and correlation ranks) for the predicted monoterpene (linalool, nerol, and α-terpineol)-transcript network reported in Fig. 8a (E). Contingency tables containing enriched (P < 0.01) PLACE cis-regulatory elements and associated information (e.g., motif description, occurrence of motif within promoter regions) identified in the combined monoterpene-transcript network presented in Fig. 8a (F). (XLSX 91 kb) [file 12870_2016_760_MOESM8_ESM.xlsx]

## Sheet: A.Metabolites_Network
Metabolite_A	Class_A	Metabolite_B	Class_B	PCC	P-value	Treatment
(E)-2-Heptenal	Aldehydes	(E)-2-Hexenal	Aldehydes	0.81	0.001	C
(E,E)-2,4-Heptadienal	Aldehydes	(E)-2-Heptenal	Aldehydes	0.82	0.001	C
3-Hexenol	Alcohols	(E)-2-Pentenal	Aldehydes	0.85	0.001	C
9-(Z)-β-carotene	Carotenoids	9-(Z)-Neoxanthin	Carotenoids	0.99	0.001	C
9-(Z)-β-carotene	Carotenoids	Caftaric acid	Benzoic and Cinnamic acid	0.92	0.001	C
9-(Z)-β-carotene	Carotenoids	Lutein	Carotenoids	1	0.001	C
9-(Z)-β-carotene	Carotenoids	Lutein, 5-6 epoxide	Carotenoids	0.99	0.001	C
9-(Z)-β-carotene	Carotenoids	Violaxantin	Carotenoids	0.99	0.001	C
9-(Z)-β-carotene	Carotenoids	β-Carotene	Carotenoids	0.99	0.001	C
Anteraxanthina	Carotenoids	Epicatechin	Flavan-3-ols	-0.86	0.001	C
Anteraxanthina	Carotenoids	Geraniol	Terpenes	0.87	0.001	C
Anteraxanthina	Carotenoids	Heptanol	Alcohols	-0.86	0.001	C
Anteraxanthina	Carotenoids	Hexanol	Alcohols	-0.82	0.001	C
Benzaldehyde	Aldehydes	(E)-2-Pentenal	Aldehydes	0.93	0.001	C
Caftaric acid	Benzoic and Cinnamic acid	Trilobatin	Hydrochalcones	0.87	0.001	C
Coutaric acid	Benzoic and Cinnamic acid	3-Hexenyl acetate	Esters	0.93	0.001	C
Coutaric acid	Benzoic and Cinnamic acid	Phlorizin	Hydrochalcones	0.96	0.001	C
Epicatechin	Flavan-3-ols	Catechin	Flavan-3-ols	0.88	0.001	C
Epicatechin gallate	Flavan-3-ols	(E,E)-2,4-Hexadienal	Aldehydes	0.89	0.001	C
Epicatechin gallate	Flavan-3-ols	Fertaric acid	Benzoic and Cinnamic acid	0.87	0.001	C
Epicatechin gallate	Flavan-3-ols	Phlorizin	Hydrochalcones	0.96	0.001	C
Epicatechin gallate	Flavan-3-ols	Procyanidin B1	Proanthocyanidins	0.9	0.001	C
Epicatechin gallate	Flavan-3-ols	Quecetin-3-O-glucoronide	Flavonols	0.86	0.001	C
Epicatechin gallate	Flavan-3-ols	trans-Piceid	Stilbenoids	0.96	0.001	C
Epigallocatechin gallate	Flavan-3-ols	3-Hexenyl acetate	Esters	0.93	0.001	C
Epigallocatechin gallate	Flavan-3-ols	Linalool oxide B	Terpenes	0.97	0.001	C
Fertaric acid	Benzoic and Cinnamic acid	(E,E)-2,4-Hexadienal	Aldehydes	0.8	0.001	C
Gallic acid	Benzoic and Cinnamic acid	2-Hexenol	Alcohols	0.92	0.001	C
Gallic acid	Benzoic and Cinnamic acid	Procyanidin B2 + B4	Proanthocyanidins	0.88	0.001	C
Hexanoic acid	Acids	Benzaldehyde	Aldehydes	0.83	0.001	C
Hotrienol	Terpenes	3-Hexenol	Alcohols	0.88	0.001	C
Linalool oxide A	Terpenes	3-Hexenol	Alcohols	0.88	0.001	C
Linalool oxide B	Terpenes	3-Hexenyl acetate	Esters	0.97	0.001	C
Linalool oxide B	Terpenes	Linalool oxide A	Terpenes	0.9	0.001	C
Lutein	Carotenoids	9-(Z)-Neoxanthin	Carotenoids	1	0.001	C
Lutein	Carotenoids	Caffeic acid + Catechin Condensation product	Others	0.94	0.001	C
Lutein	Carotenoids	Lutein, 5-6 epoxide	Carotenoids	1	0.001	C
Lutein	Carotenoids	Violaxantin	Carotenoids	0.99	0.001	C
Lutein, 5-6 epoxide	Carotenoids	9-(Z)-Neoxanthin	Carotenoids	1	0.001	C
Lutein, 5-6 epoxide	Carotenoids	Citronellol	Terpenes	0.85	0.001	C
Lutein, 5-6 epoxide	Carotenoids	Violaxantin	Carotenoids	0.99	0.001	C
Phlorizin	Hydrochalcones	3-Hexenyl acetate	Esters	0.9	0.001	C
Procyanidin B1	Proanthocyanidins	Linalool	Terpenes	-0.81	0.001	C
Procyanidin B3	Proanthocyanidins	Pallidol	Stilbenoids	-0.87	0.001	C
Quecetin-3-O-glucoronide	Flavonols	(E)-2-Pentenal	Aldehydes	0.94	0.001	C
Quecetin-3-O-glucoronide	Flavonols	3-Hexenol	Alcohols	0.9	0.001	C
Quecetin-3-O-glucoronide	Flavonols	3-Hexenyl acetate	Esters	0.89	0.001	C
Quecetin-3-O-glucoronide	Flavonols	Benzaldehyde	Aldehydes	0.84	0.001	C
Quecetin-3-O-glucoronide	Flavonols	Epigallocatechin gallate	Flavan-3-ols	0.8	0.001	C
Quecetin-3-O-glucoronide	Flavonols	Linalool oxide B	Terpenes	0.85	0.001	C
trans-Piceid	Stilbenoids	Caffeic acid + Catechin Condensation product	Others	0.93	0.001	C
trans-Piceid	Stilbenoids	(E,E)-2,4-Hexadienal	Aldehydes	0.81	0.001	C
trans-Piceid	Stilbenoids	Fertaric acid	Benzoic and Cinnamic acid	0.9	0.001	C
Violaxantin	Carotenoids	Caftaric acid	Benzoic and Cinnamic acid	0.92	0.001	C
Violaxantin	Carotenoids	9-(Z)-Neoxanthin	Carotenoids	0.99	0.001	C
Zeaxanthin	Carotenoids	(E)-2-Pentenal	Aldehydes	-0.88	0.001	C
Zeaxanthin	Carotenoids	Epicatechin gallate	Flavan-3-ols	-0.88	0.001	C
Zeaxanthin	Carotenoids	Linalool	Terpenes	0.85	0.001	C
Zeaxanthin	Carotenoids	Phlorizin	Hydrochalcones	-0.83	0.001	C
Zeaxanthin	Carotenoids	Procyanidin B1	Proanthocyanidins	-0.92	0.001	C
Zeaxanthin	Carotenoids	Quecetin-3-O-glucoronide	Flavonols	-0.91	0.001	C
Zeaxanthin	Carotenoids	α-Tocopherol	Tocopherol	0.96	0.001	C
α-Tocopherol	Tocopherols	(E)-2-Pentenal	Aldehydes	-0.88	0.001	C
α-Tocopherol	Tocopherols	Benzaldehyde	Aldehydes	-0.86	0.001	C
α-Tocopherol	Tocopherols	Geraniol	Terpenes	0.87	0.001	C
α-Tocopherol	Tocopherols	Procyanidin B1	Proanthocyanidins	-0.9	0.001	C
α-Tocopherol	Tocopherols	Quecetin-3-O-glucoronide	Flavonols	-0.85	0.001	C
α-Tocopherol	Tocopherols	Quecetin-3-O-glucoside	Flavonols	0.8	0.001	C
β-Carotene	Carotenoids	9-(Z)-Neoxanthin	Carotenoids	1	0.001	C
β-Carotene	Carotenoids	Lutein	Carotenoids	1	0.001	C
β-Carotene	Carotenoids	Lutein, 5-6 epoxide	Carotenoids	1	0.001	C
β-Carotene	Carotenoids	Violaxantin	Carotenoids	0.99	0.001	C
β-Cyclocitral	C10-Norisoprenoids	(E,E)-2,4-Hexadienal	Aldehydes	0.89	0.001	C
β-Ionone	C13-Norisoprenoids	β-Cyclocitral	C10-Norisoprenoids	0.98	0.001	C
γ-Tocopherol	Tocopherols	Caftaric acid	Benzoic and Cinnamic acid	0.82	0.001	C
(E)-2-Octenal	Aldehydes	1-Octen3-one	Ketones	0.95	0.001	D
(E)-2-Octenal	Aldehydes	(E)-2-Heptenal	Aldehydes	0.93	0.001	D
(E)-2-Octenal	Aldehydes	Heptanal	Aldehydes	0.93	0.001	D
(E,E)-2,4-Heptadienal	Aldehydes	(E)-2-Pentenal	Aldehydes	0.92	0.001	D
(E,E)-2,4-Heptadienal	Aldehydes	(E,E)-2,4-Hexadienal	Aldehydes	0.92	0.001	D
(E,E)-2,4-Heptadienal	Aldehydes	Hexanal	Aldehydes	0.88	0.001	D
(E,E)-2,4-Hexadienal	Aldehydes	(E)-2-Pentenal	Aldehydes	0.96	0.001	D
(E,E)-2,4-Hexadienal	Aldehydes	Hexanal	Aldehydes	0.96	0.001	D
1-Octen-3-ol	Alcohols	6-Methyl-5-hepten-2-one	Ketones	0.85	0.001	D
1-Octen3-one	Ketones	Heptanal	Aldehydes	0.99	0.001	D
3-Hexenol	Alcohols	3-Hexenyl acetate	Esters	0.94	0.001	D
3-Hexenol	Alcohols	Hexanol	Alcohols	0.9	0.001	D
6-Methyl-5-hepten-2-one	Ketones	1-Octen3-one	Ketones	0.85	0.001	D
9-(Z)-Neoxanthin	Carotenoids	Gallocatechin	Flavan-3-ols	0.97	0.001	D
9-(Z)-β-Carotene	Carotenoids	β-Carotene	Carotenoids	0.99	0.001	D
9-(Z)-β-Carotene	Carotenoids	Caftaric acid	Benzoic and Cinnamic acid	0.95	0.001	D
9-(Z)-β-Carotene	Carotenoids	Lutein	Carotenoids	0.99	0.001	D
9-(Z)-β-Carotene	Carotenoids	Lutein, 5-6 epoxide	Carotenoids	0.98	0.001	D
9-(Z)-β-Carotene	Carotenoids	9-(Z)-Neoxanthin	Carotenoids	0.99	0.001	D
9-(Z)-β-Carotene	Carotenoids	Procyanidin B2 + B4	Proanthocyanidins	-0.84	0.001	D
9-(Z)-β-Carotene	Carotenoids	Violaxantin	Carotenoids	0.99	0.001	D
Anteraxanthina	Carotenoids	Linalool	Terpenes	0.92	0.001	D
Anteraxanthina	Carotenoids	Nerol	Terpenes	0.89	0.001	D
Astringin	Stilbenoids	3-Hexenol	Alcohols	-0.8	0.001	D
Astringin	Stilbenoids	Hexanol	Alcohols	-0.82	0.001	D
Benzaldehyde	Aldehydes	(E)-2-Pentenal	Aldehydes	0.9	0.001	D
Benzaldehyde	Aldehydes	(E,E)-2,4-Hexadienal	Aldehydes	0.9	0.001	D
Caffeic acid + Catechin Condensation product	Others	Gallocatechin	Flavan-3-ols	0.94	0.001	D
Caffeic acid + Catechin Condensation product	Others	Phlorizin	Hydrochalcones	0.91	0.001	D
Caftaric acid	Benzoic and Cinnamic acid	Linalool oxide B	Terpenes	0.85	0.001	D
Caftaric acid	Benzoic and Cinnamic acid	Phlorizin	Hydrochalcones	0.91	0.001	D
Caftaric acid	Benzoic and Cinnamic acid	Coutaric acid	Benzoic and Cinnamic acid	0.95	0.001	D
Catechin	Flavan-3-ols	Astringin	Stilbenoids	-0.89	0.001	D
Catechin	Flavan-3-ols	β-Damascenone	C13-Norisoprenoids	0.86	0.001	D
Coutaric acid	Benzoic and Cinnamic acid	3-Hexenol	Alcohols	0.94	0.001	D
Coutaric acid	Benzoic and Cinnamic acid	3-Hexenyl acetate	Esters	0.93	0.001	D
Coutaric acid	Benzoic and Cinnamic acid	β-Damascenone	C13-Norisoprenoids	0.8	0.001	D
Coutaric acid	Benzoic and Cinnamic acid	Linalool oxide B	Terpenes	0.9	0.001	D
Coutaric acid	Benzoic and Cinnamic acid	Phlorizin	Hydrochalcones	0.98	0.001	D
Coutaric acid	Benzoic and Cinnamic acid	Procyanidin B1	Proanthocyanidins	0.98	0.001	D
Epicatechin	Flavan-3-ols	Astringin	Stilbenoids	-0.85	0.001	D
Epicatechin	Flavan-3-ols	Catechin	Flavan-3-ols	0.82	0.001	D
Epicatechin gallate	Flavan-3-ols	3-Hexenol	Alcohols	0.88	0.001	D
Epicatechin gallate	Flavan-3-ols	3-Hexenyl acetate	Esters	0.93	0.001	D
Epicatechin gallate	Flavan-3-ols	β-Damascenone	C13-Norisoprenoids	0.83	0.001	D
Epicatechin gallate	Flavan-3-ols	Catechin	Flavan-3-ols	0.85	0.001	D
Epicatechin gallate	Flavan-3-ols	Epigallocatechin	Flavan-3-ols	0.92	0.001	D
Epicatechin gallate	Flavan-3-ols	Epigallocatechin gallate	Flavan-3-ols	0.91	0.001	D
Epicatechin gallate	Flavan-3-ols	Fertaric acid	Benzoic and Cinnamic acid	0.83	0.001	D
Epicatechin gallate	Flavan-3-ols	Procyanidin B1	Proanthocyanidins	0.98	0.001	D
Epicatechin gallate	Flavan-3-ols	Coutaric acid	Benzoic and Cinnamic acid	0.95	0.001	D
Epigallocatechin	Flavan-3-ols	Epigallocatechin gallate	Flavan-3-ols	0.92	0.001	D
Epigallocatechin	Flavan-3-ols	Fertaric acid	Benzoic and Cinnamic acid	0.87	0.001	D
Epigallocatechin	Flavan-3-ols	Trilobatin	Hydrochalcones	0.88	0.001	D
Fertaric acid	Benzoic and Cinnamic acid	Gallocatechin	Flavan-3-ols	0.86	0.001	D
Fertaric acid	Benzoic and Cinnamic acid	Kaempferol-3-O-glucoside	Flavonols	-0.84	0.001	D
Fertaric acid	Benzoic and Cinnamic acid	Trilobatin	Hydrochalcones	0.92	0.001	D
Gallic acid	Benzoic and Cinnamic acid	3-Hexenol	Alcohols	-0.82	0.001	D
Gallic acid	Benzoic and Cinnamic acid	Caffeic acid + Catechin Condensation product	Others	-0.88	0.001	D
Gallic acid	Benzoic and Cinnamic acid	Epicatechin gallate	Flavan-3-ols	-0.96	0.001	D
Gallic acid	Benzoic and Cinnamic acid	Epigallocatechin	Flavan-3-ols	-0.87	0.001	D
Gallic acid	Benzoic and Cinnamic acid	Epigallocatechin gallate	Flavan-3-ols	-0.83	0.001	D
Gallic acid	Benzoic and Cinnamic acid	Fertaric acid	Benzoic and Cinnamic acid	-0.84	0.001	D
Gallic acid	Benzoic and Cinnamic acid	Gallocatechin	Flavan-3-ols	-0.92	0.001	D
Gallic acid	Benzoic and Cinnamic acid	Phlorizin	Hydrochalcones	-0.92	0.001	D
Gallic acid	Benzoic and Cinnamic acid	Procyanidin B1	Proanthocyanidins	-0.93	0.001	D
Geraniol	Terpenes	6-Methyl-5-hepten-2-one	Ketones	0.86	0.001	D
Geranyl acetone	Terpenes	β-Cyclocitral	C10-Norisoprenoids	0.86	0.001	D
Heptanol	Alcohols	(E)-2-Octenal	Aldehydes	0.88	0.001	D
Hexanoic acid	Acids	(E)-2-Pentenal	Aldehydes	0.97	0.001	D
Hexanoic acid	Acids	(E,E)-2,4-Hexadienal	Aldehydes	0.94	0.001	D
Hexanoic acid	Acids	Hexanal	Aldehydes	0.93	0.001	D
Hexanoic acid	Acids	Hexanol	Alcohols	0.89	0.001	D
Kaempferol-3-O-glucoside	Flavonols	α-Terpineol	Terpenes	0.9	0.001	D
Kaempferol-3-O-glucoside	Flavonols	Nonanal	Alcohols	0.87	0.001	D
Linalool oxide B	Terpenes	3-Hexenol	Alcohols	0.98	0.001	D
Linalool oxide B	Terpenes	3-Hexenyl acetate	Esters	0.92	0.001	D
Lutein	Carotenoids	Gallocatechin	Flavan-3-ols	0.97	0.001	D
Lutein	Carotenoids	Lutein, 5-6 epoxide	Carotenoids	1	0.001	D
Lutein	Carotenoids	9-(Z)-Neoxanthin	Carotenoids	1	0.001	D
Lutein	Carotenoids	Violaxantin	Carotenoids	0.99	0.001	D
Lutein, 5-6 epoxide	Carotenoids	Caffeic acid + Catechin Condensation product	Others	0.89	0.001	D
Lutein, 5-6 epoxide	Carotenoids	Caftaric acid	Benzoic and Cinnamic acid	0.94	0.001	D
Lutein, 5-6 epoxide	Carotenoids	9-(Z)-Neoxanthin	Carotenoids	1	0.001	D
Lutein, 5-6 epoxide	Carotenoids	Violaxantin	Carotenoids	0.99	0.001	D
Nerol	Terpenes	1-Octen3-one	Ketones	0.94	0.001	D
Nerol	Terpenes	(E)-2-Octenal	Aldehydes	0.95	0.001	D
Nerol	Terpenes	Heptanal	Aldehydes	0.93	0.001	D
Nerol	Terpenes	Heptanol	Alcohols	0.86	0.001	D
Nerol	Terpenes	Nonanal	Alcohols	0.93	0.001	D
Nerol	Terpenes	Nonanal	Alcohols	0.9	0.001	D
Nonanol	Alcohols	(E)-2-Octenal	Aldehydes	0.96	0.001	D
Nonanol	Alcohols	Heptanol	Alcohols	0.95	0.001	D
Octanol	Alcohols	Heptanol	Alcohols	0.85	0.001	D
Phlorizin	Hydrochalcones	3-Hexenol	Alcohols	0.93	0.001	D
Procyanidin B1	Proanthocyanidins	3-Hexenol	Alcohols	0.93	0.001	D
Procyanidin B1	Proanthocyanidins	3-Hexenyl acetate	Esters	0.96	0.001	D
Procyanidin B1	Proanthocyanidins	β-Damascenone	C13-Norisoprenoids	0.85	0.001	D
Procyanidin B1	Proanthocyanidins	Linalool oxide B	Terpenes	0.88	0.001	D
Procyanidin B1	Proanthocyanidins	Phlorizin	Hydrochalcones	0.95	0.001	D
Procyanidin B2 + B4	Proanthocyanidins	Caftaric acid	Benzoic and Cinnamic acid	-0.9	0.001	D
Procyanidin B3	Proanthocyanidins	3-Hexenol	Alcohols	0.93	0.001	D
Procyanidin B3	Proanthocyanidins	3-Hexenyl acetate	Esters	0.98	0.001	D
Procyanidin B3	Proanthocyanidins	β-Damascenone	C13-Norisoprenoids	0.91	0.001	D
Procyanidin B3	Proanthocyanidins	Epicatechin gallate	Flavan-3-ols	0.94	0.001	D
Procyanidin B3	Proanthocyanidins	Epigallocatechin gallate	Flavan-3-ols	0.9	0.001	D
Procyanidin B3	Proanthocyanidins	Linalool oxide B	Terpenes	0.88	0.001	D
Procyanidin B3	Proanthocyanidins	Procyanidin B1	Proanthocyanidins	0.97	0.001	D
Procyanidin B3	Proanthocyanidins	Coutaric acid	Benzoic and Cinnamic acid	0.94	0.001	D
Violaxantin	Carotenoids	Caftaric acid	Benzoic and Cinnamic acid	0.95	0.001	D
Violaxantin	Carotenoids	9-(Z)-Neoxanthin	Carotenoids	0.99	0.001	D
Violaxantin	Carotenoids	Procyanidin B2 + B4	Proanthocyanidins	-0.81	0.001	D
Zeaxanthin	Carotenoids	α-Tocopherol	Tocopherol	0.92	0.001	D
Zeaxanthin	Carotenoids	Astringin	Stilbenoids	0.86	0.001	D
Zeaxanthin	Carotenoids	Linalool	Terpenes	0.94	0.001	D
α-Terpineol	Terpenes	Nonanal	Alcohols	0.97	0.001	D
α-Tocopherol	Tocopherols	Linalool	Terpenes	0.94	0.001	D
β-Carotene	Carotenoids	Lutein	Carotenoids	0.99	0.001	D
β-Carotene	Carotenoids	9-(Z)-Neoxanthin	Carotenoids	0.99	0.001	D
β-Carotene	Carotenoids	Procyanidin B2 + B4	Proanthocyanidins	-0.82	0.001	D
β-Carotene	Carotenoids	Violaxantin	Carotenoids	0.99	0.001	D
β-Damascenone	C13-Norisoprenoids	3-Hexenol	Alcohols	0.91	0.001	D
β-Damascenone	C13-Norisoprenoids	3-Hexenyl acetate	Esters	0.95	0.001	D
β-Damascenone	C13-Norisoprenoids	Hexanol	Alcohols	0.91	0.001	D
β-Damascenone	C13-Norisoprenoids	Linalool oxide B	Terpenes	0.89	0.001	D
β-Ionone	C13-Norisoprenoids	β-Cyclocitral	C10-Norisoprenoids	0.99	0.001	D
β-Ionone	C13-Norisoprenoids	(E,E)-2,4-Hexadienal	Aldehydes	0.81	0.001	D
β-Ionone	C13-Norisoprenoids	Geranyl acetone	Terpenes	0.86	0.001	D
β-Ionone	C13-Norisoprenoids	Hexanal	Aldehydes	0.86	0.001	D

## Sheet: B.MetaboliteTranscript-NetworkC
PCC	Pvalue	Gene	Metabolite	Class	DE	Grimplet2012	Vitisnet	Vitiscyc	pathway
0.91295	0.001	VIT_10s0042g00770	1-Octen-3-ol	Alcohols	no	Leucine-rich_repeat_receptor-like_protein_kinase_1	0	Not annotated	No evidence Code
0.96294	0.001	VIT_06s0004g01450	2-Hexenol	Alcohols	yes	Lipoxygenase_(LOX2)	vv10592alpha-Linolenic_acid_metabolism	traumatin and Z-3-hexen-1-yl acetate biosynthesis	traumatin and Z-3-hexen-1-yl acetate biosynthesis
0.895539	0.001	VIT_13s0067g03890	2-Hexenol	Alcohols	no	Beta-ketoacyl-CoA_synthase	vv10061Fatty_acid_biosynthesis	stearate biosynthesis II (bacteria and plants)	palmitate biosynthesis II (bacteria and plants); stearate biosynthesis II (bacteria and plants);
0.890485	0.001	VIT_08s0040g01200	2-Hexenol	Alcohols	yes	Short-chain_type_alcohol_dehydrogenase	0	stearate biosynthesis II (bacteria and plants)	palmitate biosynthesis II (bacteria and plants); stearate biosynthesis II (bacteria and plants);
0.860379	0.001	VIT_08s0007g07520	Heptanol	Alcohols	no	3-oxoacyl-[acyl-carrier-protein]_reductase,_chloroplast	vv10061Fatty_acid_biosynthesis_vv11040Biosynthesis_of_unsaturated_fatty_acids	stearate biosynthesis II (bacteria and plants)	palmitate biosynthesis II (bacteria and plants); stearate biosynthesis II (bacteria and plants);
0.876153	0.001	VIT_14s0006g00070	(E)-2-Hexenal	Aldehydes	no	Acyl-[acyl-carrier-protein]_desaturase	vv11040Biosynthesis_of_unsaturated_fatty_acids	oleate biosynthesis I (plants)	oleate biosynthesis I (plants)
0.897842	0.001	VIT_13s0067g02060	(E)-2-Pentenal	Aldehydes	yes	Biotin/lipoyl_attachment_domain-containing_protein	vv10061Fatty_acid_biosynthesis_vv10620Pyruvate_metabolism	fatty acid biosynthesis initiation I	fatty acid biosynthesis initiation I
0.879319	0.001	VIT_07s0005g01790	(E)-2-Pentenal	Aldehydes	yes	Acyl-CoA_synthetase_long-chain_member_2	vv10071Fatty_acid_metabolism_vv44146Peroxisome_vv50104Group_translocators	linoleate biosynthesis I (plants)	linoleate biosynthesis I (plants)
0.868679	0.001	VIT_06s0004g01480	(E)-2-Pentenal	Aldehydes	no	Lipoxygenase_LOX1	vv10592alpha-Linolenic_acid_metabolism	traumatin and Z-3-hexen-1-yl acetate biosynthesis	traumatin and Z-3-hexen-1-yl acetate biosynthesis
0.861993	0.001	VIT_12s0059g01660	(E)-2-Pentenal	Aldehydes	no	3-oxoacyl-[acyl-carrier-protein]_synthase_II	vv10061Fatty_acid_biosynthesis	stearate biosynthesis II (bacteria and plants)	palmitate biosynthesis II (bacteria and plants); stearate biosynthesis II (bacteria and plants);
0.857254	0.001	VIT_06s0004g01460	(E)-2-Pentenal	Aldehydes	no	Lipoxygenase_LOX2	vv10592alpha-Linolenic_acid_metabolism	traumatin and Z-3-hexen-1-yl acetate biosynthesis	traumatin and Z-3-hexen-1-yl acetate biosynthesis
0.846801	0.001	VIT_03s0063g01880	(E)-2-Pentenal	Aldehydes	no	Acyl-CoA_synthetase_long-chain_member_2	vv10071Fatty_acid_metabolism_vv44146Peroxisome_vv50104Group_translocators	linoleate biosynthesis I (plants)	linoleate biosynthesis I (plants)
0.802295	0.001	VIT_05s0020g03170	(E)-2-Pentenal	Aldehydes	yes	Lipoxygenase	vv10592alpha-Linolenic_acid_metabolism	traumatin and Z-3-hexen-1-yl acetate biosynthesis	traumatin and Z-3-hexen-1-yl acetate biosynthesis
0.917988	0.001	VIT_12s0059g01660	(E,E)-2,4-Hexadienal	Aldehydes	no	3-oxoacyl-[acyl-carrier-protein]_synthase_II	vv10061Fatty_acid_biosynthesis	stearate biosynthesis II (bacteria and plants)	palmitate biosynthesis II (bacteria and plants); stearate biosynthesis II (bacteria and plants);
0.917887	0.001	VIT_14s0108g01670	(E,E)-2,4-Hexadienal	Aldehydes	no	Ac-CoA_carboxylase	vv10061Fatty_acid_biosynthesis_vv10620Pyruvate_metabolism	fatty acid biosynthesis initiation I	fatty acid biosynthesis initiation I
0.89422	0.001	VIT_13s0064g01480	(E,E)-2,4-Hexadienal	Aldehydes	no	Lipoxygenase_LOX1	vv10592alpha-Linolenic_acid_metabolism	traumatin and Z-3-hexen-1-yl acetate biosynthesis	traumatin and Z-3-hexen-1-yl acetate biosynthesis
0.890381	0.001	VIT_16s0039g00570	(E,E)-2,4-Hexadienal	Aldehydes	yes	10-deacetylbaccatin_III_10-O-acetyltransferase	vv10904Diterpenoid_biosynthesis	traumatin and Z-3-hexen-1-yl acetate biosynthesis	traumatin and Z-3-hexen-1-yl acetate biosynthesis
0.882203	0.001	VIT_02s0033g01060	(E,E)-2,4-Hexadienal	Aldehydes	no	Anthraniloyal-CoA:_methanol_anthraniloyal_transferase	vv10400Phenylalanine_tyrosine_and_tryptophan_biosynthesis	traumatin and Z-3-hexen-1-yl acetate biosynthesis	traumatin and Z-3-hexen-1-yl acetate biosynthesis
0.866615	0.001	VIT_10s0003g03070	(E,E)-2,4-Hexadienal	Aldehydes	no	Beta-ketoacyl-ACP_synthase_precursor	vv10061Fatty_acid_biosynthesis	stearate biosynthesis II (bacteria and plants)	palmitate biosynthesis II (bacteria and plants); stearate biosynthesis II (bacteria and plants);
0.860736	0.001	VIT_09s0002g01080	(E,E)-2,4-Hexadienal	Aldehydes	no	Lipoxygenase	vv10592alpha-Linolenic_acid_metabolism	traumatin and Z-3-hexen-1-yl acetate biosynthesis	traumatin and Z-3-hexen-1-yl acetate biosynthesis
0.840283	0.001	VIT_01s0010g02670	(E,E)-2,4-Hexadienal	Aldehydes	no	3-oxoacyl-[acyl-carrier-protein]_reductase,_chloroplast	vv10061Fatty_acid_biosynthesis_vv11040Biosynthesis_of_unsaturated_fatty_acids	stearate biosynthesis II (bacteria and plants)	palmitate biosynthesis II (bacteria and plants); stearate biosynthesis II (bacteria and plants);
0.838969	0.001	VIT_17s0000g01840	(E,E)-2,4-Hexadienal	Aldehydes	no	3-oxoacyl-[acyl-carrier-protein]_reductase,_chloroplast	vv10061Fatty_acid_biosynthesis_vv11040Biosynthesis_of_unsaturated_fatty_acids	stearate biosynthesis II (bacteria and plants)	palmitate biosynthesis II (bacteria and plants); stearate biosynthesis II (bacteria and plants);
0.838583	0.001	VIT_13s0067g02060	(E,E)-2,4-Hexadienal	Aldehydes	yes	Biotin/lipoyl_attachment_domain-containing_protein	vv10061Fatty_acid_biosynthesis_vv10620Pyruvate_metabolism	fatty acid biosynthesis initiation I	fatty acid biosynthesis initiation I
0.837565	0.001	VIT_18s0001g04980	(E,E)-2,4-Hexadienal	Aldehydes	yes	Acetyl-CoA_carboxylase_2_(ACC2)	vv10061Fatty_acid_biosynthesis_vv10620Pyruvate_metabolism	fatty acid biosynthesis initiation I	fatty acid biosynthesis initiation I
0.834412	0.001	VIT_15s0046g03340	(E,E)-2,4-Hexadienal	Aldehydes	no	Acetyl_co-enzyme_A_carboxylase_carboxyltransferase_alpha_subunit	vv10061Fatty_acid_biosynthesis_vv10620Pyruvate_metabolism	fatty acid biosynthesis initiation I	fatty acid biosynthesis initiation I
0.830272	0.001	VIT_02s0154g00140	(E,E)-2,4-Hexadienal	Aldehydes	no	3-oxoacyl-[acyl-carrier-protein]_synthase_3_A,_chloroplast_precursor	vv10061Fatty_acid_biosynthesis	stearate biosynthesis II (bacteria and plants)	fatty acid biosynthesis initiation I; palmitate biosynthesis II (bacteria and plants); stearate biosynthesis II (bacteria and plants)
0.800441	0.001	VIT_16s0050g00830	(E,E)-2,4-Hexadienal	Aldehydes	yes	Beta-ketoacyl-CoA_synthase	vv10061Fatty_acid_biosynthesis	stearate biosynthesis II (bacteria and plants)	palmitate biosynthesis II (bacteria and plants); stearate biosynthesis II (bacteria and plants);
0.892307	0.001	VIT_11s0016g02600	Caftaric acid	Benzoic and Cinnamic acids	no	Caffeoyl-CoA_O-methyltransferase	vv10940Phenylpropanoid_biosynthesis	caffeoyl-CoA O-methyltransferase	chlorogenic acid biosynthesis I
0.883506	0.001	VIT_01s0010g03490	Caftaric acid	Benzoic and Cinnamic acids	no	Caffeoyl-CoA_O-methyltransferase	vv10940Phenylpropanoid_biosynthesis	Caffeoyl-CoA O-methyltransferase	chlorogenic acid biosynthesis I
0.876951	0.001	VIT_18s0001g02610	Caftaric acid	Benzoic and Cinnamic acids	no	Caffeic_acid_methyltransferase	vv10940Phenylpropanoid_biosynthesis	caffeic acid methyltransferase	ferulate and sinapate biosynthesis; free phenylpropanoid acid biosynthesis; Superpathway of flavonoid and flavonol biosynthesis leading to anthocyanin biosynthesis and accumulation
0.84925	0.001	VIT_06s0004g08150	Caftaric acid	Benzoic and Cinnamic acids	yes	Trans-cinnamate_4-monooxygenase	vv10360Phenylalanine_metabolism_vv10940Phenylpropanoid_biosynthesis	trans-cinnamate 4-monooxygenase	phenylpropanoid biosynthesis, initial reactions
0.835012	0.001	VIT_17s0000g08070	Caftaric acid	Benzoic and Cinnamic acids	yes	Aldehyde_dehydrogenase_1_precursor	vv10010Glycolysis_vv10071Fatty_acid_metabolism_vv10220Urea_cycle_and_metabolism_of_amino_groups_vv10280Valine_leucine_and_isoleucine_degradation_vv10340Histidine_metabolism_vv10410Beta-alanine_metabolism_vv10561Glycerolipid_metabolism_vv10620Pyruvate_metabolism	Aldehyde dehydrogenase 1 precursor	ferulate and sinapate biosynthesis
0.993561	0.001	VIT_06s0004g02620	Coutaric acid	Benzoic and Cinnamic acids	yes	Phenylalanine_ammonia-lyase	vv10350Tyrosine_metabolism_vv10360Phenylalanine_metabolism_vv10910Nitrogen_metabolism_vv10940Phenylpropanoid_biosynthesis	Phenylalanine ammonia-lyase	benzoate biosynthesis I (CoA-dependent, beta-oxidative); benzoate biosynthesis II (CoA-independent, non-beta-oxidative); benzoate biosynthesis III (CoA-dependent, non-beta-oxidative); phenylpropanoid biosynthesis, initial reactions; trans-cinnamoyl-CoA biosynthesis
0.992681	0.001	VIT_11s0016g02600	Coutaric acid	Benzoic and Cinnamic acids	no	Caffeoyl-CoA_O-methyltransferase	vv10940Phenylpropanoid_biosynthesis	caffeoyl-CoA O-methyltransferase	chlorogenic acid biosynthesis I
0.991952	0.001	VIT_13s0019g04460	Coutaric acid	Benzoic and Cinnamic acids	yes	Phenylalanine_ammonia-lyase_2_(PAL2)	vv10350Tyrosine_metabolism_vv10360Phenylalanine_metabolism_vv10910Nitrogen_metabolism_vv10940Phenylpropanoid_biosynthesis	phenylalanine ammonia-lyase	benzoate biosynthesis I (CoA-dependent, beta-oxidative); benzoate biosynthesis II (CoA-independent, non-beta-oxidative); benzoate biosynthesis III (CoA-dependent, non-beta-oxidative); phenylpropanoid biosynthesis, initial reactions; trans-cinnamoyl-CoA biosynthesis
0.990328	0.001	VIT_03s0063g00140	Coutaric acid	Benzoic and Cinnamic acids	yes	Caffeoyl-CoA_O-methyltransferase	vv10940Phenylpropanoid_biosynthesis	Caffeoyl-CoA O-methyltransferase	chlorogenic acid biosynthesis I
0.990069	0.001	VIT_18s0072g00920	Coutaric acid	Benzoic and Cinnamic acids	no	Caffeate_3-O-methyltransferase_1	vv10940Phenylpropanoid_biosynthesis	Caffeate 3-O-methyltransferase 1	ferulate and sinapate biosynthesis; free phenylpropanoid acid biosynthesis
0.988939	0.001	VIT_17s0000g08070	Coutaric acid	Benzoic and Cinnamic acids	yes	Aldehyde_dehydrogenase_1_precursor	vv10010Glycolysis_vv10071Fatty_acid_metabolism_vv10220Urea_cycle_and_metabolism_of_amino_groups_vv10280Valine_leucine_and_isoleucine_degradation_vv10340Histidine_metabolism_vv10410Beta-alanine_metabolism_vv10561Glycerolipid_metabolism_vv10620Pyruvate_metabolism	Aldehyde dehydrogenase 1 precursor	ferulate and sinapate biosynthesis
0.985989	0.001	VIT_06s0004g08150	Coutaric acid	Benzoic and Cinnamic acids	yes	Trans-cinnamate_4-monooxygenase	vv10360Phenylalanine_metabolism_vv10940Phenylpropanoid_biosynthesis	trans-cinnamate 4-monooxygenase	phenylpropanoid biosynthesis, initial reactions
0.981915	0.001	VIT_19s0135g00030	Coutaric acid	Benzoic and Cinnamic acids	no	Caffeate_3-O-methyltransferase_1	vv10940Phenylpropanoid_biosynthesis	Caffeate 3-O-methyltransferase 1	ferulate and sinapate biosynthesis; free phenylpropanoid acid biosynthesis; Superpathway of flavonoid and flavonol biosynthesis leading to anthocyanin biosynthesis and accumulation
0.978602	0.001	VIT_11s0016g01660	Coutaric acid	Benzoic and Cinnamic acids	no	Phenylalanine_ammonia-lyase	vv10350Tyrosine_metabolism_vv10360Phenylalanine_metabolism_vv10910Nitrogen_metabolism_vv10940Phenylpropanoid_biosynthesis	phenylalanine ammonia-lyase	benzoate biosynthesis I (CoA-dependent, beta-oxidative); benzoate biosynthesis II (CoA-independent, non-beta-oxidative); benzoate biosynthesis III (CoA-dependent, non-beta-oxidative); phenylpropanoid biosynthesis, initial reactions; trans-cinnamoyl-CoA biosynthesis
0.976382	0.001	VIT_11s0016g02610	Coutaric acid	Benzoic and Cinnamic acids	no	Caffeoyl-CoA_O-methyltransferase	vv10940Phenylpropanoid_biosynthesis	caffeoyl-CoA O-methyltransferase	chlorogenic acid biosynthesis I
0.957536	0.001	VIT_11s0016g01520	Coutaric acid	Benzoic and Cinnamic acids	no	Phenylalanine_ammonia-lyase	vv10350Tyrosine_metabolism_vv10360Phenylalanine_metabolism_vv10910Nitrogen_metabolism_vv10940Phenylpropanoid_biosynthesis	phenylalanine ammonia-lyase	benzoate biosynthesis I (CoA-dependent, beta-oxidative); benzoate biosynthesis II (CoA-independent, non-beta-oxidative); benzoate biosynthesis III (CoA-dependent, non-beta-oxidative); phenylpropanoid biosynthesis, initial reactions; trans-cinnamoyl-CoA biosynthesis
0.956558	0.001	VIT_11s0016g01640	Coutaric acid	Benzoic and Cinnamic acids	no	Phenylalanine_ammonia-lyase	vv10350Tyrosine_metabolism_vv10360Phenylalanine_metabolism_vv10910Nitrogen_metabolism_vv10940Phenylpropanoid_biosynthesis	phenylalanine ammonia-lyase	benzoate biosynthesis I (CoA-dependent, beta-oxidative); benzoate biosynthesis II (CoA-independent, non-beta-oxidative); benzoate biosynthesis III (CoA-dependent, non-beta-oxidative); phenylpropanoid biosynthesis, initial reactions; trans-cinnamoyl-CoA biosynthesis
0.919451	0.001	VIT_12s0028g03110	Coutaric acid	Benzoic and Cinnamic acids	no	Caffeoyl-CoA_3-O-methyltransferase	vv10940Phenylpropanoid_biosynthesis	caffeoyl-CoA 3-O-methyltransferase	chlorogenic acid biosynthesis I
0.833665	0.001	VIT_11s0016g01510	Coutaric acid	Benzoic and Cinnamic acids	no	Phenylalanine_ammonia-lyase	vv10350Tyrosine_metabolism_vv10360Phenylalanine_metabolism_vv10910Nitrogen_metabolism_vv10940Phenylpropanoid_biosynthesis	phenylalanine ammonia-lyase	benzoate biosynthesis I (CoA-dependent, beta-oxidative); benzoate biosynthesis II (CoA-independent, non-beta-oxidative); benzoate biosynthesis III (CoA-dependent, non-beta-oxidative); phenylpropanoid biosynthesis, initial reactions; trans-cinnamoyl-CoA biosynthesis
0.818722	0.001	VIT_01s0010g03460	Coutaric acid	Benzoic and Cinnamic acids	no	Caffeoyl-CoA_O-methyltransferase	vv10940Phenylpropanoid_biosynthesis	Caffeoyl-CoA O-methyltransferase	chlorogenic acid biosynthesis I
0.932441	0.001	VIT_16s0039g01120	Fertaric acid	Benzoic and Cinnamic acids	no	Phenylalanin_ammonia-lyase_[Vitis_vinifera]	vv10350Tyrosine_metabolism_vv10360Phenylalanine_metabolism_vv10910Nitrogen_metabolism_vv10940Phenylpropanoid_biosynthesis	phenylalanin ammonia-lyase [Vitis vinifera]	benzoate biosynthesis I (CoA-dependent, beta-oxidative); benzoate biosynthesis II (CoA-independent, non-beta-oxidative); benzoate biosynthesis III (CoA-dependent, non-beta-oxidative); phenylpropanoid biosynthesis, initial reactions; trans-cinnamoyl-CoA biosynthesis
0.894754	0.001	VIT_12s0059g01750	Fertaric acid	Benzoic and Cinnamic acids	no	Caffeic_acid_O-methyltransferase	vv10940Phenylpropanoid_biosynthesis	Caffeic acid O-methyltransferase	ferulate and sinapate biosynthesis; free phenylpropanoid acid biosynthesis
0.892734	0.001	VIT_01s0010g03490	Fertaric acid	Benzoic and Cinnamic acids	no	Caffeoyl-CoA_O-methyltransferase	vv10940Phenylpropanoid_biosynthesis	Caffeoyl-CoA O-methyltransferase	chlorogenic acid biosynthesis I
0.892259	0.001	VIT_18s0001g02610	Fertaric acid	Benzoic and Cinnamic acids	no	Caffeic_acid_methyltransferase	vv10940Phenylpropanoid_biosynthesis	caffeic acid methyltransferase	ferulate and sinapate biosynthesis; free phenylpropanoid acid biosynthesis; Superpathway of flavonoid and flavonol biosynthesis leading to anthocyanin biosynthesis and accumulation
0.886725	0.001	VIT_09s0018g01190	Fertaric acid	Benzoic and Cinnamic acids	yes	Anthranilate_N-benzoyltransferase	vv10400Phenylalanine_tyrosine_and_tryptophan_biosynthesis	Anthranilate N-benzoyltransferase	chlorogenic acid biosynthesis I; chlorogenic acid biosynthesis II
0.886151	0.001	VIT_12s0059g01790	Fertaric acid	Benzoic and Cinnamic acids	no	Caffeic_acid_O-methyltransferase	vv10940Phenylpropanoid_biosynthesis	caffeic acid O-methyltransferase	ferulate and sinapate biosynthesis; free phenylpropanoid acid biosynthesis
0.873775	0.001	VIT_17s0000g00950	Fertaric acid	Benzoic and Cinnamic acids	no	Hydroxycinnamoyl-CoA_quinate_hydroxycinnamoyltransferase	vv10940Phenylpropanoid_biosynthesis	Hydroxycinnamoyl-CoA quinate hydroxycinnamoyltransferase	chlorogenic acid biosynthesis I; chlorogenic acid biosynthesis II
0.854633	0.001	VIT_08s0040g01710	Fertaric acid	Benzoic and Cinnamic acids	yes	Phenylalanine_ammonia-lyase	vv10350Tyrosine_metabolism_vv10360Phenylalanine_metabolism_vv10910Nitrogen_metabolism_vv10940Phenylpropanoid_biosynthesis	Phenylalanine ammonia-lyase	benzoate biosynthesis I (CoA-dependent, beta-oxidative); benzoate biosynthesis II (CoA-independent, non-beta-oxidative); benzoate biosynthesis III (CoA-dependent, non-beta-oxidative); phenylpropanoid biosynthesis, initial reactions; trans-cinnamoyl-CoA biosynthesis
0.971895	0.001	VIT_11s0016g01880	9-(Z)-Neoxanthin	Carotenoid	yes	Lycopene_epsilon_cyclase,_chloroplast_precursor	vv10906Carotenoid_biosynthesis	Not annotated	No evidence Code
0.969802	0.001	VIT_06s0080g00810	9-(Z)-Neoxanthin	Carotenoid	yes	Lycopene_beta_cyclase_(LYC)	vv10906Carotenoid_biosynthesis	capsanthin/capsorubin synthase	No evidence Code
0.896293	0.001	VIT_04s0008g03480	9-(Z)-Neoxanthin	Carotenoid	no	Beta-carotene_15,15'-monooxygenase	vv10906Carotenoid_biosynthesis	Not annotated	No evidence Code
0.866498	0.001	VIT_16s0050g01090	9-(Z)-Neoxanthin	Carotenoid	yes	Beta-carotene_hydroxylase	vv10906Carotenoid_biosynthesis	beta-hydroxylase 1	No evidence Code
0.964316	0.001	VIT_06s0080g00810	9-(Z)-β-Carotene	Carotenoid	yes	Lycopene_beta_cyclase_(LYC)	vv10906Carotenoid_biosynthesis	capsanthin/capsorubin synthase	No evidence Code
0.958989	0.001	VIT_04s0079g00680	9-(Z)-β-Carotene	Carotenoid	no	Phytoene_synthase,_chloroplast_precursor	vv10100Biosynthesis_of_steroids_vv10900Terpenoid_biosynthesis	phytoene synthase, chloroplast precursor	No evidence Code
0.930111	0.001	VIT_06s0009g00770	9-(Z)-β-Carotene	Carotenoid	no	Aldehyde_oxidase_1	vv11002Auxin_biosynthesis	Aldehyde oxidase 1	benzoate biosynthesis II (CoA-independent, non-beta-oxidative); benzoate biosynthesis III (CoA-dependent, non-beta-oxidative)
0.92968	0.001	VIT_07s0031g00690	9-(Z)-β-Carotene	Carotenoid	no	ABA_8'-hydroxylase_CYP707A2	vv10906Carotenoid_biosynthesis_vv11013ABA_biosynthesis_vv30001ABA_signaling	Not annotated	No evidence Code
0.873296	0.001	VIT_04s0008g03510	9-(Z)-β-Carotene	Carotenoid	no	Lignostilbene-alpha,beta-dioxygenase_and_related_enzymes	vv10906Carotenoid_biosynthesis	Not annotated	No evidence Code
0.973358	0.001	VIT_06s0004g00820	Anteraxanthina	Carotenoid	no	Ribosomal_protein_S2;_Squalene/phytoene_synthase	vv23010Ribosome	Ribosomal protein S2; Squalene/phytoene synthase	No evidence Code
0.97594	0.001	VIT_11s0016g01880	Lutein	Carotenoid	yes	Lycopene_epsilon_cyclase,_chloroplast_precursor	vv10906Carotenoid_biosynthesis	Not annotated	No evidence Code
0.960306	0.001	VIT_06s0080g00810	Lutein	Carotenoid	yes	Lycopene_beta_cyclase_(LYC)	vv10906Carotenoid_biosynthesis	capsanthin/capsorubin synthase	No evidence Code
0.933124	0.001	VIT_18s0001g10500	Lutein	Carotenoid	no	ABA_8'-hydroxylase_CYP707A1	vv10906Carotenoid_biosynthesis_vv11013ABA_biosynthesis_vv30001ABA_signaling	Not annotated	No evidence Code
0.92393	0.001	VIT_04s0008g03480	Lutein	Carotenoid	no	Beta-carotene_15,15'-monooxygenase	vv10906Carotenoid_biosynthesis	Not annotated	No evidence Code
0.873429	0.001	VIT_02s0087g00710	Lutein	Carotenoid	no	ABA_8'-hydroxylase_CYP707A1	vv10906Carotenoid_biosynthesis_vv11013ABA_biosynthesis_vv30001ABA_signaling	Not annotated	No evidence Code
0.816877	0.001	VIT_18s0041g02430	Lutein	Carotenoid	no	Aldehyde_oxidase_1	vv11002Auxin_biosynthesis	Aldehyde oxidase 1	benzoate biosynthesis II (CoA-independent, non-beta-oxidative); benzoate biosynthesis III (CoA-dependent, non-beta-oxidative)
0.953176	0.001	VIT_06s0080g00810	Lutein, 5-6 epoxide	Carotenoid	yes	Lycopene_beta_cyclase_(LYC)	vv10906Carotenoid_biosynthesis	capsanthin/capsorubin synthase	No evidence Code
0.906456	0.001	VIT_04s0008g03380	Lutein, 5-6 epoxide	Carotenoid	no	Carotenoid_cleavage_dioxygenase_8	vv10906Carotenoid_biosynthesis	Not annotated	No evidence Code
0.890204	0.001	VIT_18s0041g02410	Lutein, 5-6 epoxide	Carotenoid	no	Aldehyde_oxidase_1	vv11002Auxin_biosynthesis	Aldehyde oxidase 1	benzoate biosynthesis II (CoA-independent, non-beta-oxidative); benzoate biosynthesis III (CoA-dependent, non-beta-oxidative)
0.981346	0.001	VIT_06s0080g00810	Violaxantin	Carotenoid	yes	Lycopene_beta_cyclase_(LYC)	vv10906Carotenoid_biosynthesis	capsanthin/capsorubin synthase	No evidence Code
0.953019	0.001	VIT_06s0009g00770	Violaxantin	Carotenoid	no	Aldehyde_oxidase_1	vv11002Auxin_biosynthesis	Aldehyde oxidase 1	benzoate biosynthesis II (CoA-independent, non-beta-oxidative); benzoate biosynthesis III (CoA-dependent, non-beta-oxidative)
0.9493	0.001	VIT_04s0079g00680	Violaxantin	Carotenoid	no	Phytoene_synthase,_chloroplast_precursor	vv10100Biosynthesis_of_steroids_vv10900Terpenoid_biosynthesis	phytoene synthase, chloroplast precursor	No evidence Code
0.918847	0.001	VIT_04s0008g03380	Violaxantin	Carotenoid	no	Carotenoid_cleavage_dioxygenase_8	vv10906Carotenoid_biosynthesis	Not annotated	No evidence Code
0.91878	0.001	VIT_04s0008g03480	Violaxantin	Carotenoid	no	Beta-carotene_15,15'-monooxygenase	vv10906Carotenoid_biosynthesis	Not annotated	No evidence Code
0.869108	0.001	VIT_02s0087g00710	Violaxantin	Carotenoid	no	ABA_8'-hydroxylase_CYP707A1	vv10906Carotenoid_biosynthesis_vv11013ABA_biosynthesis_vv30001ABA_signaling	Not annotated	No evidence Code
0.806603	0.001	VIT_08s0007g04530	Violaxantin	Carotenoid	no	Carotene_hydroxylase_Epsilon-ring	vv10906Carotenoid_biosynthesis	zeinoxanthin epsilon hydroxylase	No evidence Code
0.985902	0.001	VIT_08s0032g00800	Zeaxanthin	Carotenoid	yes	Carotenoid_isomerase,_chloroplast_precursor	vv10906Carotenoid_biosynthesis	Not annotated	No evidence Code
0.980402	0.001	VIT_08s0007g05690	Zeaxanthin	Carotenoid	no	Lycopene_beta_cyclase,_chloroplast_precursor	vv10906Carotenoid_biosynthesis	lycopene beta cyclase	No evidence Code
0.971639	0.001	VIT_12s0028g00960	Zeaxanthin	Carotenoid	yes	Phytoene_synthase,_chloroplast_precursor	vv10100Biosynthesis_of_steroids_vv10900Terpenoid_biosynthesis	phytoene synthase, chloroplast precursor	No evidence Code
0.860809	0.001	VIT_02s0087g00920	Zeaxanthin	Carotenoid	no	No_hit	0	0	No evidence Code
0.848347	0.001	VIT_19s0027g01090	Zeaxanthin	Carotenoid	no	Molybdenum_cofactor_sulfurase	vv10790Folate_biosynthesis_vv10906Carotenoid_biosynthesis_vv11013ABA_biosynthesis_vv30001ABA_signaling	Not annotated	No evidence Code
0.973142	0.001	VIT_06s0080g00810	β-Carotene	Carotenoid	yes	Lycopene_beta_cyclase_(LYC)	vv10906Carotenoid_biosynthesis	capsanthin/capsorubin synthase	No evidence Code
0.944572	0.001	VIT_04s0079g00680	β-Carotene	Carotenoid	no	Phytoene_synthase,_chloroplast_precursor	vv10100Biosynthesis_of_steroids_vv10900Terpenoid_biosynthesis	phytoene synthase, chloroplast precursor	No evidence Code
0.912068	0.001	VIT_18s0001g10500	β-Carotene	Carotenoid	no	ABA_8'-hydroxylase_CYP707A1	vv10906Carotenoid_biosynthesis_vv11013ABA_biosynthesis_vv30001ABA_signaling	Not annotated	No evidence Code
0.907938	0.001	VIT_04s0008g03480	β-Carotene	Carotenoid	no	Beta-carotene_15,15'-monooxygenase	vv10906Carotenoid_biosynthesis	Not annotated	No evidence Code
0.876519	0.001	VIT_07s0031g00690	β-Carotene	Carotenoid	no	ABA_8'-hydroxylase_CYP707A2	vv10906Carotenoid_biosynthesis_vv11013ABA_biosynthesis_vv30001ABA_signaling	Not annotated	No evidence Code
0.993913	0.001	VIT_17s0000g04150	Epicatechin gallate	Flavan-3-ols	yes	Leucoanthocyanidin_reductase	vv10941Flavonoid_biosynthesis	leucoanthocyanidin reductase	2,3-trans-flavanols biosynthesis; proanthocyanidin biosynthesis from flavanols
0.94014	0.001	VIT_01s0011g02960	Epicatechin gallate	Flavan-3-ols	yes	Leucoanthocyanidin_reductase_1	vv10941Flavonoid_biosynthesis	Leucoanthocyanidin reductase 1	2,3-trans-flavanols biosynthesis
0.933276	0.001	VIT_00s0361g00040	Epicatechin gallate	Flavan-3-ols	yes	Anthocyanidin_reductase	vv10941Flavonoid_biosynthesis	Anthocyanidin reductase	2,3-trans-flavanols biosynthesis; proanthocyanidin biosynthesis from flavanols; Superpathway of flavonoid and flavonol biosynthesis leading to anthocyanin biosynthesis and accumulation
0.86333	0.001	VIT_17s0000g04150	Quecetin-3-O-glucoronide	Flavonols	yes	Leucoanthocyanidin_reductase	vv10941Flavonoid_biosynthesis	leucoanthocyanidin reductase	2,3-trans-flavanols biosynthesis; proanthocyanidin biosynthesis from flavanols
0.808922	0.001	VIT_00s0361g00040	Quecetin-3-O-glucoronide	Flavonols	yes	Anthocyanidin_reductase	vv10941Flavonoid_biosynthesis	Anthocyanidin reductase	2,3-trans-flavanols biosynthesis; proanthocyanidin biosynthesis from flavanols; Superpathway of flavonoid and flavonol biosynthesis leading to anthocyanin biosynthesis and accumulation
0.958192	0.001	VIT_05s0136g00260	Phlorizin	Hydrochalcones	yes	Chalcone_synthase	vv10941Flavonoid_biosynthesis	chalcone synthase	flavonoid biosynthesis; phloridzin biosynthesis; Superpathway of flavonoid and flavonol biosynthesis leading to anthocyanin biosynthesis and accumulation
0.955629	0.001	VIT_12s0059g01790	Caffeic acid + catechin Condensation product	Others	no	Caffeic_acid_O-methyltransferase	vv10940Phenylpropanoid_biosynthesis	caffeic acid O-methyltransferase	ferulate and sinapate biosynthesis; free phenylpropanoid acid biosynthesis
0.953604	0.001	VIT_18s0001g02610	Caffeic acid + catechin Condensation product	Others	no	Caffeic_acid_methyltransferase	vv10940Phenylpropanoid_biosynthesis	caffeic acid methyltransferase	ferulate and sinapate biosynthesis; free phenylpropanoid acid biosynthesis; Superpathway of flavonoid and flavonol biosynthesis leading to anthocyanin biosynthesis and accumulation
0.95317	0.001	VIT_09s0018g01190	Caffeic acid + catechin Condensation product	Others	yes	Anthranilate_N-benzoyltransferase	vv10400Phenylalanine_tyrosine_and_tryptophan_biosynthesis	Anthranilate N-benzoyltransferase	chlorogenic acid biosynthesis I; chlorogenic acid biosynthesis II
0.940879	0.001	VIT_08s0040g00780	Caffeic acid + catechin Condensation product	Others	yes	P-coumaroyl_shikimate_3'-hydroxylase_isoform_1	vv10940Phenylpropanoid_biosynthesis	P-coumaroyl shikimate 3'-hydroxylase isoform 1	chlorogenic acid biosynthesis I; chlorogenic acid biosynthesis II; Superpathway of flavonoid and flavonol biosynthesis leading to anthocyanin biosynthesis and accumulation
0.938908	0.001	VIT_12s0059g01750	Caffeic acid + catechin Condensation product	Others	no	Caffeic_acid_O-methyltransferase	vv10940Phenylpropanoid_biosynthesis	Caffeic acid O-methyltransferase	ferulate and sinapate biosynthesis; free phenylpropanoid acid biosynthesis
0.934465	0.001	VIT_11s0016g02600	Caffeic acid + catechin Condensation product	Others	no	Caffeoyl-CoA_O-methyltransferase	vv10940Phenylpropanoid_biosynthesis	caffeoyl-CoA O-methyltransferase	chlorogenic acid biosynthesis I
0.922433	0.001	VIT_06s0004g08150	Caffeic acid + catechin Condensation product	Others	yes	Trans-cinnamate_4-monooxygenase	vv10360Phenylalanine_metabolism_vv10940Phenylpropanoid_biosynthesis	trans-cinnamate 4-monooxygenase	phenylpropanoid biosynthesis, initial reactions
0.918	0.001	VIT_18s0072g00920	Caffeic acid + catechin Condensation product	Others	no	Caffeate_3-O-methyltransferase_1	vv10940Phenylpropanoid_biosynthesis	Caffeate 3-O-methyltransferase 1	ferulate and sinapate biosynthesis; free phenylpropanoid acid biosynthesis
0.913595	0.001	VIT_13s0019g04460	Caffeic acid + catechin Condensation product	Others	yes	Phenylalanine_ammonia-lyase_2_(PAL2)	vv10350Tyrosine_metabolism_vv10360Phenylalanine_metabolism_vv10910Nitrogen_metabolism_vv10940Phenylpropanoid_biosynthesis	phenylalanine ammonia-lyase	benzoate biosynthesis I (CoA-dependent, beta-oxidative); benzoate biosynthesis II (CoA-independent, non-beta-oxidative); benzoate biosynthesis III (CoA-dependent, non-beta-oxidative); phenylpropanoid biosynthesis, initial reactions; trans-cinnamoyl-CoA biosynthesis
0.901752	0.001	VIT_06s0004g02620	Caffeic acid + catechin Condensation product	Others	yes	Phenylalanine_ammonia-lyase	vv10350Tyrosine_metabolism_vv10360Phenylalanine_metabolism_vv10910Nitrogen_metabolism_vv10940Phenylpropanoid_biosynthesis	Phenylalanine ammonia-lyase	benzoate biosynthesis I (CoA-dependent, beta-oxidative); benzoate biosynthesis II (CoA-independent, non-beta-oxidative); benzoate biosynthesis III (CoA-dependent, non-beta-oxidative); phenylpropanoid biosynthesis, initial reactions; trans-cinnamoyl-CoA biosynthesis
0.897294	0.001	VIT_01s0010g03460	Caffeic acid + catechin Condensation product	Others	no	Caffeoyl-CoA_O-methyltransferase	vv10940Phenylpropanoid_biosynthesis	Caffeoyl-CoA O-methyltransferase	chlorogenic acid biosynthesis I
0.832147	0.001	VIT_11s0016g01520	Caffeic acid + catechin Condensation product	Others	no	Phenylalanine_ammonia-lyase	vv10350Tyrosine_metabolism_vv10360Phenylalanine_metabolism_vv10910Nitrogen_metabolism_vv10940Phenylpropanoid_biosynthesis	phenylalanine ammonia-lyase	benzoate biosynthesis I (CoA-dependent, beta-oxidative); benzoate biosynthesis II (CoA-independent, non-beta-oxidative); benzoate biosynthesis III (CoA-dependent, non-beta-oxidative); phenylpropanoid biosynthesis, initial reactions; trans-cinnamoyl-CoA biosynthesis
0.898148	0.001	VIT_17s0000g04150	Procyanidin B1	Proanthocyanidins	yes	Leucoanthocyanidin_reductase	vv10941Flavonoid_biosynthesis	leucoanthocyanidin reductase	2,3-trans-flavanols biosynthesis; proanthocyanidin biosynthesis from flavanols
0.878305	0.001	VIT_16s0100g00780	Pallidol	Stilbenoids	no	Stilbene_synthase	vv10940Phenylpropanoid_biosynthesis	Stilbene synthase	flavonoid biosynthesis; Superpathway of flavonoid and flavonol biosynthesis leading to anthocyanin biosynthesis and accumulation
0.867375	0.001	VIT_10s0042g00930	trans-Piceid	Stilbenoids	no	Stilbene_synthase_[Vitis_pseudoreticulata]	vv10940Phenylpropanoid_biosynthesis	stilbene synthase [Vitis pseudoreticulata]	flavonoid biosynthesis; Superpathway of flavonoid and flavonol biosynthesis leading to anthocyanin biosynthesis and accumulation
0.887843	0.001	VIT_12s0059g02720	Citronellol	Terpenes	no	Pinene_synthase	vv10902Monoterpenoid_biosynthesis	pinene synthase	monoterpene biosynthesis
0.874908	0.001	VIT_14s0036g00480	Citronellol	Terpenes	no	Tyrosyl-tRNA_synthetase	vv10400Phenylalanine_tyrosine_and_tryptophan_biosynthesis_vv20970Aminoacyl-tRNA_biosynthesis	hydroxymethylglutaryl-CoA reductase (NADPH)	superpathway of geranylgeranyldiphosphate biosynthesis I (via mevalonate)
0.871477	0.001	VIT_05s0020g01240	Citronellol	Terpenes	no	Geranylgeranyl_pyrophosphate_synthase	vv10100Biosynthesis_of_steroids_vv10900Terpenoid_biosynthesis	geranylgeranyl pyrophosphate synthase	superpathway of geranylgeranyldiphosphate biosynthesis I (via mevalonate); superpathway of geranylgeranyldiphosphate biosynthesis II (via MEP);
0.829627	0.001	VIT_04s0044g01740	Citronellol	Terpenes	yes	3-hydroxy-3-methylglutaryl-coenzyme_A_reductase_3	vv10100Biosynthesis_of_steroids_vv50121Porters_cat_1_to_6	3-hydroxy-3-methylglutaryl-coenzyme A reductase 3	superpathway of geranylgeranyldiphosphate biosynthesis I (via mevalonate)
0.800522	0.001	VIT_16s0022g02490	Citronellol	Terpenes	no	Hydroxymethylglutaryl_coenzyme_A_synthase	vv10072Synthesis_and_degradation_of_ketone_bodies_vv10280Valine_leucine_and_isoleucine_degradation_vv10650Butanoate_metabolism	hydroxymethylglutaryl coenzyme A synthase	superpathway of geranylgeranyldiphosphate biosynthesis I (via mevalonate)
0.869321	0.001	VIT_13s0106g00790	Geraniol	Terpenes	yes	Mevalonate_diphosphate_decarboxylase_(MVD1)	vv10100Biosynthesis_of_steroids	mevalonate diphosphate decarboxylase (MVD1)	superpathway of geranylgeranyldiphosphate biosynthesis I (via mevalonate)
0.8122	0.001	VIT_01s0011g02230	Geraniol	Terpenes	no	Para-hydroxybenzoate--polyprenyltransferase	vv10130Ubiquinone_biosynthesis	prenyltransferase	superpathway of geranylgeranyldiphosphate biosynthesis I (via mevalonate); superpathway of geranylgeranyldiphosphate biosynthesis II (via MEP);
0.924051	0.001	VIT_00s0768g00020	Hotrienol	Terpenes	no	Tubulin_beta-6_chain	vv44145Phagosome_vv44810Regulation_of_actin_cytoskeleton	Tubulin beta-6 chain	isoprene biosynthesis; superpathway of geranylgeranyldiphosphate biosynthesis I (via mevalonate); superpathway of geranylgeranyldiphosphate biosynthesis II (via MEP)
0.804455	0.001	VIT_04s0008g06020	Hotrienol	Terpenes	no	Homogentisate_geranylgeranyl_transferase_[Vitis_vinifera]	vv10100Biosynthesis_of_steroids	prenyltransferase	superpathway of geranylgeranyldiphosphate biosynthesis I (via mevalonate); superpathway of geranylgeranyldiphosphate biosynthesis II (via MEP);
0.832374	0.001	VIT_19s0014g00070	Linalool	Terpenes	no	Solanesyl_diphosphate_synthase	vv10100Biosynthesis_of_steroids	dimethylallyltranstransferase	superpathway of geranylgeranyldiphosphate biosynthesis I (via mevalonate); superpathway of geranylgeranyldiphosphate biosynthesis II (via MEP);
0.946216	0.001	VIT_00s0768g00020	Linalool oxide B	Terpenes	no	Tubulin_beta-6_chain	vv44145Phagosome_vv44810Regulation_of_actin_cytoskeleton	Tubulin beta-6 chain	isoprene biosynthesis; superpathway of geranylgeranyldiphosphate biosynthesis I (via mevalonate); superpathway of geranylgeranyldiphosphate biosynthesis II (via MEP)
0.932937	0.001	VIT_11s0052g01240	Linalool oxide B	Terpenes	no	1-deoxy-D-xylulose-5-phosphate_synthase	vv10100Biosynthesis_of_steroids	1-deoxy-D-xylulose-5-phosphate synthase	isoprene biosynthesis; superpathway of geranylgeranyldiphosphate biosynthesis II (via MEP);
0.878801	0.001	VIT_12s0059g02710	Linalool oxide B	Terpenes	no	Pinene_synthase	vv10902Monoterpenoid_biosynthesis	pinene synthase	monoterpene biosynthesis
0.848736	0.001	VIT_11s0052g01780	Linalool oxide B	Terpenes	no	1-deoxy-D-xylulose-5-phosphate_synthase	vv10100Biosynthesis_of_steroids	1-deoxy-D-xylulose-5-phosphate synthase	isoprene biosynthesis; superpathway of geranylgeranyldiphosphate biosynthesis II (via MEP);
0.804579	0.001	VIT_15s0045g00310	Linalool oxide B	Terpenes	yes	Cyclin_dependent_kinase_A_CDKA1	vv44110Cell_cycle	Cyclin dependent kinase A CDKA1	superpathway of geranylgeranyldiphosphate biosynthesis I (via mevalonate)

## Sheet: C.MetaboliteTranscript-NetworkD
PCC	Pvalue	Gene	Metabolite	Class	DE	Grimplet2012	Vitisnet	Vitiscyc	pathway
0.957393	0.001	VIT_04s0079g00790	2-Hexenol	Alcohols	no	Acyl-CoA_synthetases_(Acyl-activating_enzyme_11)	vv10071Fatty_acid_metabolism_vv50104Group_translocators	benzoate-CoA ligase	benzoate biosynthesis I (CoA-dependent, beta-oxidative)
0.919303	0.001	VIT_08s0007g07520	2-Hexenol	Alcohols	no	3-oxoacyl-[acyl-carrier-protein]_reductase,_chloroplast	vv10061Fatty_acid_biosynthesis_vv11040Biosynthesis_of_unsaturated_fatty_acids	stearate biosynthesis II (bacteria and plants)	palmitate biosynthesis II (bacteria and plants); stearate biosynthesis II (bacteria and plants);
0.896454	0.001	VIT_03s0063g02640	2-Hexenol	Alcohols	no	Beta-ketoacyl-CoA_synthase	vv10061Fatty_acid_biosynthesis	stearate biosynthesis II (bacteria and plants)	palmitate biosynthesis II (bacteria and plants); stearate biosynthesis II (bacteria and plants);
0.891402	0.001	VIT_06s0004g01450	2-Hexenol	Alcohols	yes	Lipoxygenase_(LOX2)	vv10592alpha-Linolenic_acid_metabolism	traumatin and Z-3-hexen-1-yl acetate biosynthesis	traumatin and Z-3-hexen-1-yl acetate biosynthesis
0.863107	0.001	VIT_10s0003g04940	2-Hexenol	Alcohols	no	Acyl-CoA_synthetases_(Acyl-activating_enzyme_14)	vv10071Fatty_acid_metabolism_vv50104Group_translocators	linoleate biosynthesis I (plants)	linoleate biosynthesis I (plants)
0.851166	0.001	VIT_04s0008g04710	2-Hexenol	Alcohols	yes	Beta-ketoacyl-CoA_synthase	vv10061Fatty_acid_biosynthesis	stearate biosynthesis II (bacteria and plants)	palmitate biosynthesis II (bacteria and plants); stearate biosynthesis II (bacteria and plants);
0.816472	0.001	VIT_08s0040g01200	2-Hexenol	Alcohols	yes	Short-chain_type_alcohol_dehydrogenase	0	stearate biosynthesis II (bacteria and plants)	palmitate biosynthesis II (bacteria and plants); stearate biosynthesis II (bacteria and plants);
0.952471	0.001	VIT_02s0025g01730	3-Hexenol	Alcohols	no	3-oxoacyl-[acyl-carrier-protein]_synthase	vv10061Fatty_acid_biosynthesis	stearate biosynthesis II (bacteria and plants)	palmitate biosynthesis II (bacteria and plants); stearate biosynthesis II (bacteria and plants);
0.918464	0.001	VIT_00s0357g00020	3-Hexenol	Alcohols	no	Beta-hydroxyacyl-ACP_dehydratase	vv10061Fatty_acid_biosynthesis	stearate biosynthesis II (bacteria and plants)	palmitate biosynthesis II (bacteria and plants); stearate biosynthesis II (bacteria and plants);
0.902599	0.001	VIT_06s0004g04000	3-Hexenol	Alcohols	no	Beta-ketoacyl-CoA_synthase	vv10061Fatty_acid_biosynthesis	stearate biosynthesis II (bacteria and plants)	palmitate biosynthesis II (bacteria and plants); stearate biosynthesis II (bacteria and plants);
0.902268	0.001	VIT_11s0065g00360	3-Hexenol	Alcohols	no	Acetyl-CoA_carboxylase,_biotin_carboxylase_subunit_(CAC2)	vv10061Fatty_acid_biosynthesis_vv10620Pyruvate_metabolism	fatty acid biosynthesis initiation I	fatty acid biosynthesis initiation I
0.896112	0.001	VIT_08s0007g06390	3-Hexenol	Alcohols	no	Enoyl-[acyl-carrier-protein]_reductase_[NADH],_chloroplast_precursor	vv10061Fatty_acid_biosynthesis	stearate biosynthesis II (bacteria and plants)	palmitate biosynthesis II (bacteria and plants); stearate biosynthesis II (bacteria and plants);
0.895052	0.001	VIT_07s0141g00060	3-Hexenol	Alcohols	no	Beta-ketoacyl-CoA-synthase	vv10061Fatty_acid_biosynthesis	stearate biosynthesis II (bacteria and plants)	palmitate biosynthesis II (bacteria and plants); stearate biosynthesis II (bacteria and plants);
0.88991	0.001	VIT_14s0036g00870	3-Hexenol	Alcohols	no	Acyl-CoA_ligase	vv10071Fatty_acid_metabolism_vv50104Group_translocators	linoleate biosynthesis I (plants)	linoleate biosynthesis I (plants)
0.885879	0.001	VIT_08s0032g00050	3-Hexenol	Alcohols	no	Acyl-activating_enzyme_15	vv10071Fatty_acid_metabolism_vv50104Group_translocators	linoleate biosynthesis I (plants)	linoleate biosynthesis I (plants)
0.885549	0.001	VIT_01s0010g02670	3-Hexenol	Alcohols	no	3-oxoacyl-[acyl-carrier-protein]_reductase,_chloroplast	vv10061Fatty_acid_biosynthesis_vv11040Biosynthesis_of_unsaturated_fatty_acids	stearate biosynthesis II (bacteria and plants)	palmitate biosynthesis II (bacteria and plants); stearate biosynthesis II (bacteria and plants);
0.883371	0.001	VIT_08s0007g01750	3-Hexenol	Alcohols	yes	Acetyl_co-enzyme_A_carboxylase_carboxyltransferase_alpha_subunit	vv10061Fatty_acid_biosynthesis_vv10620Pyruvate_metabolism	fatty acid biosynthesis initiation I	fatty acid biosynthesis initiation I
0.882044	0.001	VIT_11s0016g00600	3-Hexenol	Alcohols	no	Beta-ketoacyl_ACP_synthase,_plastidic	vv10061Fatty_acid_biosynthesis	stearate biosynthesis II (bacteria and plants)	palmitate biosynthesis II (bacteria and plants); stearate biosynthesis II (bacteria and plants);
0.879533	0.001	VIT_02s0154g00140	3-Hexenol	Alcohols	no	3-oxoacyl-[acyl-carrier-protein]_synthase_3_A,_chloroplast_precursor	vv10061Fatty_acid_biosynthesis	stearate biosynthesis II (bacteria and plants)	fatty acid biosynthesis initiation I; palmitate biosynthesis II (bacteria and plants); stearate biosynthesis II (bacteria and plants)
0.878886	0.001	VIT_12s0055g01100	3-Hexenol	Alcohols	no	Beta-hydroxyacyl-ACP_dehydratase	vv10061Fatty_acid_biosynthesis	stearate biosynthesis II (bacteria and plants)	palmitate biosynthesis II (bacteria and plants); stearate biosynthesis II (bacteria and plants);
0.876992	0.001	VIT_18s0001g02810	3-Hexenol	Alcohols	no	Acyl-CoA_synthetase_long-chain_member_9	vv10071Fatty_acid_metabolism_vv44146Peroxisome_vv50104Group_translocators	linoleate biosynthesis I (plants)	linoleate biosynthesis I (plants)
0.870305	0.001	VIT_09s0002g06120	3-Hexenol	Alcohols	no	Biotin_carboxyl_carrier_protein_of_acetyl-CoA_carboxylase	vv10061Fatty_acid_biosynthesis_vv10620Pyruvate_metabolism	fatty acid biosynthesis initiation I	fatty acid biosynthesis initiation I
0.865044	0.001	VIT_09s0002g04170	3-Hexenol	Alcohols	no	Acyl-CoA_synthetases_(Acyl-activating_enzyme_13)	vv10071Fatty_acid_metabolism_vv50104Group_translocators	linoleate biosynthesis I (plants)	linoleate biosynthesis I (plants)
0.861354	0.001	VIT_07s0289g00010	3-Hexenol	Alcohols	no	Lipoxygenase	vv10592alpha-Linolenic_acid_metabolism	traumatin and Z-3-hexen-1-yl acetate biosynthesis	traumatin and Z-3-hexen-1-yl acetate biosynthesis
0.860326	0.001	VIT_09s0002g01080	3-Hexenol	Alcohols	no	Lipoxygenase	vv10592alpha-Linolenic_acid_metabolism	traumatin and Z-3-hexen-1-yl acetate biosynthesis	traumatin and Z-3-hexen-1-yl acetate biosynthesis
0.843426	0.001	VIT_14s0108g01660	3-Hexenol	Alcohols	no	Biotin_carboxyl_carrier_protein_of_acetyl-CoA_carboxylase	vv10061Fatty_acid_biosynthesis_vv10620Pyruvate_metabolism	fatty acid biosynthesis initiation I	fatty acid biosynthesis initiation I
0.835703	0.001	VIT_16s0050g00830	3-Hexenol	Alcohols	yes	Beta-ketoacyl-CoA_synthase	vv10061Fatty_acid_biosynthesis	stearate biosynthesis II (bacteria and plants)	palmitate biosynthesis II (bacteria and plants); stearate biosynthesis II (bacteria and plants);
0.831851	0.001	VIT_14s0030g01340	3-Hexenol	Alcohols	no	Beta-ketoacyl-CoA_synthase	vv10061Fatty_acid_biosynthesis	stearate biosynthesis II (bacteria and plants)	palmitate biosynthesis II (bacteria and plants); stearate biosynthesis II (bacteria and plants);
0.827126	0.001	VIT_03s0063g01880	3-Hexenol	Alcohols	no	Acyl-CoA_synthetase_long-chain_member_2	vv10071Fatty_acid_metabolism_vv44146Peroxisome_vv50104Group_translocators	linoleate biosynthesis I (plants)	linoleate biosynthesis I (plants)
0.826777	0.001	VIT_02s0033g01060	3-Hexenol	Alcohols	no	Anthraniloyal-CoA:_methanol_anthraniloyal_transferase	vv10400Phenylalanine_tyrosine_and_tryptophan_biosynthesis	traumatin and Z-3-hexen-1-yl acetate biosynthesis	traumatin and Z-3-hexen-1-yl acetate biosynthesis
0.822403	0.001	VIT_10s0003g03070	3-Hexenol	Alcohols	no	Beta-ketoacyl-ACP_synthase_precursor	vv10061Fatty_acid_biosynthesis	stearate biosynthesis II (bacteria and plants)	palmitate biosynthesis II (bacteria and plants); stearate biosynthesis II (bacteria and plants);
0.810669	0.001	VIT_17s0000g01840	3-Hexenol	Alcohols	no	3-oxoacyl-[acyl-carrier-protein]_reductase,_chloroplast	vv10061Fatty_acid_biosynthesis_vv11040Biosynthesis_of_unsaturated_fatty_acids	stearate biosynthesis II (bacteria and plants)	palmitate biosynthesis II (bacteria and plants); stearate biosynthesis II (bacteria and plants);
0.800452	0.001	VIT_13s0067g02060	3-Hexenol	Alcohols	yes	Biotin/lipoyl_attachment_domain-containing_protein	vv10061Fatty_acid_biosynthesis_vv10620Pyruvate_metabolism	fatty acid biosynthesis initiation I	fatty acid biosynthesis initiation I
0.918913	0.001	VIT_06s0004g01650	Heptanol	Alcohols	no	Acetyl-CoA_carboxylase,_biotin_carboxylase	vv10061Fatty_acid_biosynthesis_vv10620Pyruvate_metabolism	fatty acid biosynthesis initiation I	fatty acid biosynthesis initiation I
0.892139	0.001	VIT_00s0357g00020	Hexanol	Alcohols	no	Beta-hydroxyacyl-ACP_dehydratase	vv10061Fatty_acid_biosynthesis	stearate biosynthesis II (bacteria and plants)	palmitate biosynthesis II (bacteria and plants); stearate biosynthesis II (bacteria and plants);
0.86614	0.001	VIT_09s0002g01080	Hexanol	Alcohols	no	Lipoxygenase	vv10592alpha-Linolenic_acid_metabolism	traumatin and Z-3-hexen-1-yl acetate biosynthesis	traumatin and Z-3-hexen-1-yl acetate biosynthesis
0.850122	0.001	VIT_02s0033g01060	Hexanol	Alcohols	no	Anthraniloyal-CoA:_methanol_anthraniloyal_transferase	vv10400Phenylalanine_tyrosine_and_tryptophan_biosynthesis	traumatin and Z-3-hexen-1-yl acetate biosynthesis	traumatin and Z-3-hexen-1-yl acetate biosynthesis
0.81253	0.001	VIT_02s0154g00140	Hexanol	Alcohols	no	3-oxoacyl-[acyl-carrier-protein]_synthase_3_A,_chloroplast_precursor	vv10061Fatty_acid_biosynthesis	stearate biosynthesis II (bacteria and plants)	fatty acid biosynthesis initiation I; palmitate biosynthesis II (bacteria and plants); stearate biosynthesis II (bacteria and plants)
0.811527	0.001	VIT_13s0067g02060	Hexanol	Alcohols	yes	Biotin/lipoyl_attachment_domain-containing_protein	vv10061Fatty_acid_biosynthesis_vv10620Pyruvate_metabolism	fatty acid biosynthesis initiation I	fatty acid biosynthesis initiation I
0.862375	0.001	VIT_02s0025g01410	Heptanal	Aldehydes	yes	Acyl-CoA_synthetase_long-chain_member_2	vv10071Fatty_acid_metabolism_vv44146Peroxisome_vv50104Group_translocators	linoleate biosynthesis I (plants)	linoleate biosynthesis I (plants)
0.846589	0.001	VIT_18s0001g03990	Heptanal	Aldehydes	no	Stearoyl-ACP_desaturase	vv11040Biosynthesis_of_unsaturated_fatty_acids	oleate biosynthesis I (plants)	oleate biosynthesis I (plants)
0.949084	0.001	VIT_14s0066g01690	Nonanal	Aldehydes	no	Pathogen-inducible_alpha-dioxygenase	vv10592alpha-Linolenic_acid_metabolism	traumatin and Z-3-hexen-1-yl acetate biosynthesis	traumatin and Z-3-hexen-1-yl acetate biosynthesis
0.945129	0.001	VIT_05s0094g00730	Nonanal	Aldehydes	yes	Stearoyl-acyl-carrier_protein_desaturase	vv11040Biosynthesis_of_unsaturated_fatty_acids	oleate biosynthesis I (plants)	oleate biosynthesis I (plants)
0.943241	0.001	VIT_05s0094g00630	Nonanal	Aldehydes	no	Stearoyl-CoA_9-desaturase	vv11040Biosynthesis_of_unsaturated_fatty_acids	oleate biosynthesis I (plants)	oleate biosynthesis I (plants)
0.907775	0.001	VIT_02s0025g01410	Nonanal	Aldehydes	yes	Acyl-CoA_synthetase_long-chain_member_2	vv10071Fatty_acid_metabolism_vv44146Peroxisome_vv50104Group_translocators	linoleate biosynthesis I (plants)	linoleate biosynthesis I (plants)
0.897954	0.001	VIT_05s0094g00550	Nonanal	Aldehydes	no	Stearoyl-acyl-[acyl-carrier-protein]_desaturase	vv11040Biosynthesis_of_unsaturated_fatty_acids	oleate biosynthesis I (plants)	oleate biosynthesis I (plants)
0.952106	0.001	VIT_11s0016g02610	Caftaric acid	Benzoic and Cinnamic acids	no	Caffeoyl-CoA_O-methyltransferase	vv10940Phenylpropanoid_biosynthesis	caffeoyl-CoA O-methyltransferase	chlorogenic acid biosynthesis I
0.944129	0.001	VIT_06s0004g08150	Caftaric acid	Benzoic and Cinnamic acids	yes	Trans-cinnamate_4-monooxygenase	vv10360Phenylalanine_metabolism_vv10940Phenylpropanoid_biosynthesis	trans-cinnamate 4-monooxygenase	phenylpropanoid biosynthesis, initial reactions
0.941204	0.001	VIT_11s0016g01660	Caftaric acid	Benzoic and Cinnamic acids	no	Phenylalanine_ammonia-lyase	vv10350Tyrosine_metabolism_vv10360Phenylalanine_metabolism_vv10910Nitrogen_metabolism_vv10940Phenylpropanoid_biosynthesis	phenylalanine ammonia-lyase	benzoate biosynthesis I (CoA-dependent, beta-oxidative); benzoate biosynthesis II (CoA-independent, non-beta-oxidative); benzoate biosynthesis III (CoA-dependent, non-beta-oxidative); phenylpropanoid biosynthesis, initial reactions; trans-cinnamoyl-CoA biosynthesis
0.938988	0.001	VIT_12s0028g03110	Caftaric acid	Benzoic and Cinnamic acids	no	Caffeoyl-CoA_3-O-methyltransferase	vv10940Phenylpropanoid_biosynthesis	caffeoyl-CoA 3-O-methyltransferase	chlorogenic acid biosynthesis I
0.935328	0.001	VIT_11s0016g01640	Caftaric acid	Benzoic and Cinnamic acids	no	Phenylalanine_ammonia-lyase	vv10350Tyrosine_metabolism_vv10360Phenylalanine_metabolism_vv10910Nitrogen_metabolism_vv10940Phenylpropanoid_biosynthesis	phenylalanine ammonia-lyase	benzoate biosynthesis I (CoA-dependent, beta-oxidative); benzoate biosynthesis II (CoA-independent, non-beta-oxidative); benzoate biosynthesis III (CoA-dependent, non-beta-oxidative); phenylpropanoid biosynthesis, initial reactions; trans-cinnamoyl-CoA biosynthesis
0.933045	0.001	VIT_03s0063g00140	Caftaric acid	Benzoic and Cinnamic acids	yes	Caffeoyl-CoA_O-methyltransferase	vv10940Phenylpropanoid_biosynthesis	Caffeoyl-CoA O-methyltransferase	chlorogenic acid biosynthesis I
0.919304	0.001	VIT_12s0059g01750	Caftaric acid	Benzoic and Cinnamic acids	no	Caffeic_acid_O-methyltransferase	vv10940Phenylpropanoid_biosynthesis	Caffeic acid O-methyltransferase	ferulate and sinapate biosynthesis; free phenylpropanoid acid biosynthesis
0.909683	0.001	VIT_01s0010g03490	Caftaric acid	Benzoic and Cinnamic acids	no	Caffeoyl-CoA_O-methyltransferase	vv10940Phenylpropanoid_biosynthesis	Caffeoyl-CoA O-methyltransferase	chlorogenic acid biosynthesis I
0.906526	0.001	VIT_19s0135g00030	Caftaric acid	Benzoic and Cinnamic acids	no	Caffeate_3-O-methyltransferase_1	vv10940Phenylpropanoid_biosynthesis	Caffeate 3-O-methyltransferase 1	ferulate and sinapate biosynthesis; free phenylpropanoid acid biosynthesis; Superpathway of flavonoid and flavonol biosynthesis leading to anthocyanin biosynthesis and accumulation
0.904722	0.001	VIT_11s0016g01510	Caftaric acid	Benzoic and Cinnamic acids	no	Phenylalanine_ammonia-lyase	vv10350Tyrosine_metabolism_vv10360Phenylalanine_metabolism_vv10910Nitrogen_metabolism_vv10940Phenylpropanoid_biosynthesis	phenylalanine ammonia-lyase	benzoate biosynthesis I (CoA-dependent, beta-oxidative); benzoate biosynthesis II (CoA-independent, non-beta-oxidative); benzoate biosynthesis III (CoA-dependent, non-beta-oxidative); phenylpropanoid biosynthesis, initial reactions; trans-cinnamoyl-CoA biosynthesis
0.901671	0.001	VIT_18s0001g02610	Caftaric acid	Benzoic and Cinnamic acids	no	Caffeic_acid_methyltransferase	vv10940Phenylpropanoid_biosynthesis	caffeic acid methyltransferase	ferulate and sinapate biosynthesis; free phenylpropanoid acid biosynthesis; Superpathway of flavonoid and flavonol biosynthesis leading to anthocyanin biosynthesis and accumulation
0.895286	0.001	VIT_08s0040g00780	Caftaric acid	Benzoic and Cinnamic acids	yes	P-coumaroyl_shikimate_3'-hydroxylase_isoform_1	vv10940Phenylpropanoid_biosynthesis	P-coumaroyl shikimate 3'-hydroxylase isoform 1	chlorogenic acid biosynthesis I; chlorogenic acid biosynthesis II; Superpathway of flavonoid and flavonol biosynthesis leading to anthocyanin biosynthesis and accumulation
0.841525	0.001	VIT_01s0010g03460	Caftaric acid	Benzoic and Cinnamic acids	no	Caffeoyl-CoA_O-methyltransferase	vv10940Phenylpropanoid_biosynthesis	Caffeoyl-CoA O-methyltransferase	chlorogenic acid biosynthesis I
0.926195	0.001	VIT_01s0011g02960	Caftaric acid	Benzoic and Cinnamic acids	yes	Leucoanthocyanidin_reductase_1	vv10941Flavonoid_biosynthesis	Leucoanthocyanidin reductase 1	2,3-trans-flavanols biosynthesis
0.994981	0.001	VIT_11s0016g01640	Coutaric acid	Benzoic and Cinnamic acids	no	Phenylalanine_ammonia-lyase	vv10350Tyrosine_metabolism_vv10360Phenylalanine_metabolism_vv10910Nitrogen_metabolism_vv10940Phenylpropanoid_biosynthesis	phenylalanine ammonia-lyase	benzoate biosynthesis I (CoA-dependent, beta-oxidative); benzoate biosynthesis II (CoA-independent, non-beta-oxidative); benzoate biosynthesis III (CoA-dependent, non-beta-oxidative); phenylpropanoid biosynthesis, initial reactions; trans-cinnamoyl-CoA biosynthesis
0.991301	0.001	VIT_11s0016g01520	Coutaric acid	Benzoic and Cinnamic acids	no	Phenylalanine_ammonia-lyase	vv10350Tyrosine_metabolism_vv10360Phenylalanine_metabolism_vv10910Nitrogen_metabolism_vv10940Phenylpropanoid_biosynthesis	phenylalanine ammonia-lyase	benzoate biosynthesis I (CoA-dependent, beta-oxidative); benzoate biosynthesis II (CoA-independent, non-beta-oxidative); benzoate biosynthesis III (CoA-dependent, non-beta-oxidative); phenylpropanoid biosynthesis, initial reactions; trans-cinnamoyl-CoA biosynthesis
0.984065	0.001	VIT_11s0016g01660	Coutaric acid	Benzoic and Cinnamic acids	no	Phenylalanine_ammonia-lyase	vv10350Tyrosine_metabolism_vv10360Phenylalanine_metabolism_vv10910Nitrogen_metabolism_vv10940Phenylpropanoid_biosynthesis	phenylalanine ammonia-lyase	benzoate biosynthesis I (CoA-dependent, beta-oxidative); benzoate biosynthesis II (CoA-independent, non-beta-oxidative); benzoate biosynthesis III (CoA-dependent, non-beta-oxidative); phenylpropanoid biosynthesis, initial reactions; trans-cinnamoyl-CoA biosynthesis
0.973482	0.001	VIT_08s0040g01710	Coutaric acid	Benzoic and Cinnamic acids	yes	Phenylalanine_ammonia-lyase	vv10350Tyrosine_metabolism_vv10360Phenylalanine_metabolism_vv10910Nitrogen_metabolism_vv10940Phenylpropanoid_biosynthesis	Phenylalanine ammonia-lyase	benzoate biosynthesis I (CoA-dependent, beta-oxidative); benzoate biosynthesis II (CoA-independent, non-beta-oxidative); benzoate biosynthesis III (CoA-dependent, non-beta-oxidative); phenylpropanoid biosynthesis, initial reactions; trans-cinnamoyl-CoA biosynthesis
0.971068	0.001	VIT_12s0059g01750	Coutaric acid	Benzoic and Cinnamic acids	no	Caffeic_acid_O-methyltransferase	vv10940Phenylpropanoid_biosynthesis	Caffeic acid O-methyltransferase	ferulate and sinapate biosynthesis; free phenylpropanoid acid biosynthesis
0.968141	0.001	VIT_11s0016g02600	Coutaric acid	Benzoic and Cinnamic acids	no	Caffeoyl-CoA_O-methyltransferase	vv10940Phenylpropanoid_biosynthesis	caffeoyl-CoA O-methyltransferase	chlorogenic acid biosynthesis I
0.96144	0.001	VIT_11s0016g01510	Coutaric acid	Benzoic and Cinnamic acids	no	Phenylalanine_ammonia-lyase	vv10350Tyrosine_metabolism_vv10360Phenylalanine_metabolism_vv10910Nitrogen_metabolism_vv10940Phenylpropanoid_biosynthesis	phenylalanine ammonia-lyase	benzoate biosynthesis I (CoA-dependent, beta-oxidative); benzoate biosynthesis II (CoA-independent, non-beta-oxidative); benzoate biosynthesis III (CoA-dependent, non-beta-oxidative); phenylpropanoid biosynthesis, initial reactions; trans-cinnamoyl-CoA biosynthesis
0.95098	0.001	VIT_03s0063g00140	Coutaric acid	Benzoic and Cinnamic acids	yes	Caffeoyl-CoA_O-methyltransferase	vv10940Phenylpropanoid_biosynthesis	Caffeoyl-CoA O-methyltransferase	chlorogenic acid biosynthesis I
0.937057	0.001	VIT_18s0001g02610	Coutaric acid	Benzoic and Cinnamic acids	no	Caffeic_acid_methyltransferase	vv10940Phenylpropanoid_biosynthesis	caffeic acid methyltransferase	ferulate and sinapate biosynthesis; free phenylpropanoid acid biosynthesis; Superpathway of flavonoid and flavonol biosynthesis leading to anthocyanin biosynthesis and accumulation
0.913289	0.001	VIT_01s0010g03460	Coutaric acid	Benzoic and Cinnamic acids	no	Caffeoyl-CoA_O-methyltransferase	vv10940Phenylpropanoid_biosynthesis	Caffeoyl-CoA O-methyltransferase	chlorogenic acid biosynthesis I
0.905103	0.001	VIT_12s0059g01790	Coutaric acid	Benzoic and Cinnamic acids	no	Caffeic_acid_O-methyltransferase	vv10940Phenylpropanoid_biosynthesis	caffeic acid O-methyltransferase	ferulate and sinapate biosynthesis; free phenylpropanoid acid biosynthesis
0.901128	0.001	VIT_12s0028g03110	Coutaric acid	Benzoic and Cinnamic acids	no	Caffeoyl-CoA_3-O-methyltransferase	vv10940Phenylpropanoid_biosynthesis	caffeoyl-CoA 3-O-methyltransferase	chlorogenic acid biosynthesis I
0.859425	0.001	VIT_01s0010g03490	Coutaric acid	Benzoic and Cinnamic acids	no	Caffeoyl-CoA_O-methyltransferase	vv10940Phenylpropanoid_biosynthesis	Caffeoyl-CoA O-methyltransferase	chlorogenic acid biosynthesis I
0.798074	0.001	VIT_16s0039g01280	Ellagic acid	Benzoic and Cinnamic acids	no	Phenylalanin_ammonia-lyase_[Vitis_vinifera]	vv10350Tyrosine_metabolism_vv10360Phenylalanine_metabolism_vv10910Nitrogen_metabolism_vv10940Phenylpropanoid_biosynthesis	phenylalanin ammonia-lyase [Vitis vinifera]	benzoate biosynthesis I (CoA-dependent, beta-oxidative); benzoate biosynthesis II (CoA-independent, non-beta-oxidative); benzoate biosynthesis III (CoA-dependent, non-beta-oxidative); phenylpropanoid biosynthesis, initial reactions; trans-cinnamoyl-CoA biosynthesis
0.930498	0.001	VIT_09s0018g01190	Fertaric acid	Benzoic and Cinnamic acids	yes	Anthranilate_N-benzoyltransferase	vv10400Phenylalanine_tyrosine_and_tryptophan_biosynthesis	Anthranilate N-benzoyltransferase	chlorogenic acid biosynthesis I; chlorogenic acid biosynthesis II
0.860589	0.001	VIT_08s0040g00780	Fertaric acid	Benzoic and Cinnamic acids	yes	P-coumaroyl_shikimate_3'-hydroxylase_isoform_1	vv10940Phenylpropanoid_biosynthesis	P-coumaroyl shikimate 3'-hydroxylase isoform 1	chlorogenic acid biosynthesis I; chlorogenic acid biosynthesis II; Superpathway of flavonoid and flavonol biosynthesis leading to anthocyanin biosynthesis and accumulation
0.857208	0.001	VIT_18s0072g00920	Fertaric acid	Benzoic and Cinnamic acids	no	Caffeate_3-O-methyltransferase_1	vv10940Phenylpropanoid_biosynthesis	Caffeate 3-O-methyltransferase 1	ferulate and sinapate biosynthesis; free phenylpropanoid acid biosynthesis
0.842539	0.001	VIT_18s0001g02610	Fertaric acid	Benzoic and Cinnamic acids	no	Caffeic_acid_methyltransferase	vv10940Phenylpropanoid_biosynthesis	caffeic acid methyltransferase	ferulate and sinapate biosynthesis; free phenylpropanoid acid biosynthesis; Superpathway of flavonoid and flavonol biosynthesis leading to anthocyanin biosynthesis and accumulation
0.837152	0.001	VIT_19s0135g00030	Fertaric acid	Benzoic and Cinnamic acids	no	Caffeate_3-O-methyltransferase_1	vv10940Phenylpropanoid_biosynthesis	Caffeate 3-O-methyltransferase 1	ferulate and sinapate biosynthesis; free phenylpropanoid acid biosynthesis; Superpathway of flavonoid and flavonol biosynthesis leading to anthocyanin biosynthesis and accumulation
0.836735	0.001	VIT_11s0016g02600	Fertaric acid	Benzoic and Cinnamic acids	no	Caffeoyl-CoA_O-methyltransferase	vv10940Phenylpropanoid_biosynthesis	caffeoyl-CoA O-methyltransferase	chlorogenic acid biosynthesis I
0.834547	0.001	VIT_08s0040g01710	Fertaric acid	Benzoic and Cinnamic acids	yes	Phenylalanine_ammonia-lyase	vv10350Tyrosine_metabolism_vv10360Phenylalanine_metabolism_vv10910Nitrogen_metabolism_vv10940Phenylpropanoid_biosynthesis	Phenylalanine ammonia-lyase	benzoate biosynthesis I (CoA-dependent, beta-oxidative); benzoate biosynthesis II (CoA-independent, non-beta-oxidative); benzoate biosynthesis III (CoA-dependent, non-beta-oxidative); phenylpropanoid biosynthesis, initial reactions; trans-cinnamoyl-CoA biosynthesis
0.807829	0.001	VIT_11s0016g01660	Fertaric acid	Benzoic and Cinnamic acids	no	Phenylalanine_ammonia-lyase	vv10350Tyrosine_metabolism_vv10360Phenylalanine_metabolism_vv10910Nitrogen_metabolism_vv10940Phenylpropanoid_biosynthesis	phenylalanine ammonia-lyase	benzoate biosynthesis I (CoA-dependent, beta-oxidative); benzoate biosynthesis II (CoA-independent, non-beta-oxidative); benzoate biosynthesis III (CoA-dependent, non-beta-oxidative); phenylpropanoid biosynthesis, initial reactions; trans-cinnamoyl-CoA biosynthesis
0.910378	0.001	VIT_16s0039g01130	Methyl gallate	Benzoic and Cinnamic acids	no	Phenylalanin_ammonia-lyase_[Vitis_vinifera]	vv10350Tyrosine_metabolism_vv10360Phenylalanine_metabolism_vv10910Nitrogen_metabolism_vv10940Phenylpropanoid_biosynthesis	phenylalanin ammonia-lyase [Vitis vinifera]	benzoate biosynthesis I (CoA-dependent, beta-oxidative); benzoate biosynthesis II (CoA-independent, non-beta-oxidative); benzoate biosynthesis III (CoA-dependent, non-beta-oxidative); phenylpropanoid biosynthesis, initial reactions; trans-cinnamoyl-CoA biosynthesis
0.832886	0.001	VIT_16s0039g01100	Methyl gallate	Benzoic and Cinnamic acids	no	Phenylalanin_ammonia-lyase_[Vitis_vinifera]	vv10350Tyrosine_metabolism_vv10360Phenylalanine_metabolism_vv10910Nitrogen_metabolism_vv10940Phenylpropanoid_biosynthesis	phenylalanin ammonia-lyase [Vitis vinifera]	benzoate biosynthesis I (CoA-dependent, beta-oxidative); benzoate biosynthesis II (CoA-independent, non-beta-oxidative); benzoate biosynthesis III (CoA-dependent, non-beta-oxidative); phenylpropanoid biosynthesis, initial reactions; trans-cinnamoyl-CoA biosynthesis
0.902223	0.001	VIT_18s0041g02430	β-Damascenone	C13-Norisoprenoids	no	Aldehyde_oxidase_1	vv11002Auxin_biosynthesis	Aldehyde oxidase 1	benzoate biosynthesis II (CoA-independent, non-beta-oxidative); benzoate biosynthesis III (CoA-dependent, non-beta-oxidative)
0.979938	0.001	VIT_04s0079g00680	9-(Z)-Neoxanthin	Carotenoid	no	Phytoene_synthase,_chloroplast_precursor	vv10100Biosynthesis_of_steroids_vv10900Terpenoid_biosynthesis	phytoene synthase, chloroplast precursor	No evidence Code
0.926033	0.001	VIT_06s0080g00810	9-(Z)-Neoxanthin	Carotenoid	yes	Lycopene_beta_cyclase_(LYC)	vv10906Carotenoid_biosynthesis	capsanthin/capsorubin synthase	No evidence Code
0.830864	0.001	VIT_11s0016g01880	9-(Z)-Neoxanthin	Carotenoid	yes	Lycopene_epsilon_cyclase,_chloroplast_precursor	vv10906Carotenoid_biosynthesis	Not annotated	No evidence Code
0.970653	0.001	VIT_06s0080g00810	9-(Z)-β-Carotene	Carotenoid	yes	Lycopene_beta_cyclase_(LYC)	vv10906Carotenoid_biosynthesis	capsanthin/capsorubin synthase	No evidence Code
0.962947	0.001	VIT_04s0008g03480	9-(Z)-β-Carotene	Carotenoid	no	Beta-carotene_15,15'-monooxygenase	vv10906Carotenoid_biosynthesis	Not annotated	No evidence Code
0.933655	0.001	VIT_18s0001g10500	9-(Z)-β-Carotene	Carotenoid	no	ABA_8'-hydroxylase_CYP707A1	vv10906Carotenoid_biosynthesis_vv11013ABA_biosynthesis_vv30001ABA_signaling	Not annotated	No evidence Code
0.908597	0.001	VIT_04s0008g03380	9-(Z)-β-Carotene	Carotenoid	no	Carotenoid_cleavage_dioxygenase_8	vv10906Carotenoid_biosynthesis	Not annotated	No evidence Code
0.890952	0.001	VIT_11s0016g01880	9-(Z)-β-Carotene	Carotenoid	yes	Lycopene_epsilon_cyclase,_chloroplast_precursor	vv10906Carotenoid_biosynthesis	Not annotated	No evidence Code
0.864718	0.001	VIT_07s0031g00690	9-(Z)-β-Carotene	Carotenoid	no	ABA_8'-hydroxylase_CYP707A2	vv10906Carotenoid_biosynthesis_vv11013ABA_biosynthesis_vv30001ABA_signaling	Not annotated	No evidence Code
0.817062	0.001	VIT_09s0002g00100	9-(Z)-β-Carotene	Carotenoid	no	Phytoene_desaturase	vv10906Carotenoid_biosynthesis	Not annotated	No evidence Code
0.959116	0.001	VIT_06s0004g00820	Anteraxanthina	Carotenoid	no	Ribosomal_protein_S2;_Squalene/phytoene_synthase	vv23010Ribosome	Ribosomal protein S2; Squalene/phytoene synthase	No evidence Code
0.821083	0.001	VIT_13s0156g00350	Anteraxanthina	Carotenoid	no	Zeaxanthin_epoxidase_(ZEP)_(ABA1)	vv10906Carotenoid_biosynthesis_vv60028FHA	zeaxanthin epoxidase (ZEP) (ABA1)	No evidence Code
0.982581	0.001	VIT_04s0079g00680	Lutein	Carotenoid	no	Phytoene_synthase,_chloroplast_precursor	vv10100Biosynthesis_of_steroids_vv10900Terpenoid_biosynthesis	phytoene synthase, chloroplast precursor	No evidence Code
0.978683	0.001	VIT_04s0008g03480	Lutein	Carotenoid	no	Beta-carotene_15,15'-monooxygenase	vv10906Carotenoid_biosynthesis	Not annotated	No evidence Code
0.975369	0.001	VIT_18s0001g10500	Lutein	Carotenoid	no	ABA_8'-hydroxylase_CYP707A1	vv10906Carotenoid_biosynthesis_vv11013ABA_biosynthesis_vv30001ABA_signaling	Not annotated	No evidence Code
0.950649	0.001	VIT_16s0050g01090	Lutein	Carotenoid	yes	Beta-carotene_hydroxylase	vv10906Carotenoid_biosynthesis	beta-hydroxylase 1	No evidence Code
0.927436	0.001	VIT_04s0008g03380	Lutein	Carotenoid	no	Carotenoid_cleavage_dioxygenase_8	vv10906Carotenoid_biosynthesis	Not annotated	No evidence Code
0.922494	0.001	VIT_06s0080g00810	Lutein	Carotenoid	yes	Lycopene_beta_cyclase_(LYC)	vv10906Carotenoid_biosynthesis	capsanthin/capsorubin synthase	No evidence Code
0.82685	0.001	VIT_11s0016g01880	Lutein	Carotenoid	yes	Lycopene_epsilon_cyclase,_chloroplast_precursor	vv10906Carotenoid_biosynthesis	Not annotated	No evidence Code
0.970921	0.001	VIT_06s0009g00770	Lutein, 5-6 epoxide	Carotenoid	no	Aldehyde_oxidase_1	vv11002Auxin_biosynthesis	Aldehyde oxidase 1	benzoate biosynthesis II (CoA-independent, non-beta-oxidative); benzoate biosynthesis III (CoA-dependent, non-beta-oxidative)
0.969927	0.001	VIT_04s0008g03480	Lutein, 5-6 epoxide	Carotenoid	no	Beta-carotene_15,15'-monooxygenase	vv10906Carotenoid_biosynthesis	Not annotated	No evidence Code
0.946348	0.001	VIT_16s0050g01090	Lutein, 5-6 epoxide	Carotenoid	yes	Beta-carotene_hydroxylase	vv10906Carotenoid_biosynthesis	beta-hydroxylase 1	No evidence Code
0.912894	0.001	VIT_06s0080g00810	Lutein, 5-6 epoxide	Carotenoid	yes	Lycopene_beta_cyclase_(LYC)	vv10906Carotenoid_biosynthesis	capsanthin/capsorubin synthase	No evidence Code
0.909407	0.001	VIT_07s0031g00690	Lutein, 5-6 epoxide	Carotenoid	no	ABA_8'-hydroxylase_CYP707A2	vv10906Carotenoid_biosynthesis_vv11013ABA_biosynthesis_vv30001ABA_signaling	Not annotated	No evidence Code
0.807424	0.001	VIT_11s0016g01880	Lutein, 5-6 epoxide	Carotenoid	yes	Lycopene_epsilon_cyclase,_chloroplast_precursor	vv10906Carotenoid_biosynthesis	Not annotated	No evidence Code
0.957761	0.001	VIT_06s0009g00770	Violaxantin	Carotenoid	no	Aldehyde_oxidase_1	vv11002Auxin_biosynthesis	Aldehyde oxidase 1	benzoate biosynthesis II (CoA-independent, non-beta-oxidative); benzoate biosynthesis III (CoA-dependent, non-beta-oxidative)
0.939196	0.001	VIT_06s0080g00810	Violaxantin	Carotenoid	yes	Lycopene_beta_cyclase_(LYC)	vv10906Carotenoid_biosynthesis	capsanthin/capsorubin synthase	No evidence Code
0.92396	0.001	VIT_16s0050g01090	Violaxantin	Carotenoid	yes	Beta-carotene_hydroxylase	vv10906Carotenoid_biosynthesis	beta-hydroxylase 1	No evidence Code
0.914951	0.001	VIT_04s0008g03380	Violaxantin	Carotenoid	no	Carotenoid_cleavage_dioxygenase_8	vv10906Carotenoid_biosynthesis	Not annotated	No evidence Code
0.862357	0.001	VIT_11s0016g01880	Violaxantin	Carotenoid	yes	Lycopene_epsilon_cyclase,_chloroplast_precursor	vv10906Carotenoid_biosynthesis	Not annotated	No evidence Code
0.968364	0.001	VIT_19s0027g01090	Zeaxanthin	Carotenoid	no	Molybdenum_cofactor_sulfurase	vv10790Folate_biosynthesis_vv10906Carotenoid_biosynthesis_vv11013ABA_biosynthesis_vv30001ABA_signaling	Not annotated	No evidence Code
0.920861	0.001	VIT_06s0004g00820	Zeaxanthin	Carotenoid	no	Ribosomal_protein_S2;_Squalene/phytoene_synthase	vv23010Ribosome	Ribosomal protein S2; Squalene/phytoene synthase	No evidence Code
0.970483	0.001	VIT_04s0008g03480	β-Carotene	Carotenoid	no	Beta-carotene_15,15'-monooxygenase	vv10906Carotenoid_biosynthesis	Not annotated	No evidence Code
0.958746	0.001	VIT_06s0080g00810	β-Carotene	Carotenoid	yes	Lycopene_beta_cyclase_(LYC)	vv10906Carotenoid_biosynthesis	capsanthin/capsorubin synthase	No evidence Code
0.935873	0.001	VIT_04s0008g03380	β-Carotene	Carotenoid	no	Carotenoid_cleavage_dioxygenase_8	vv10906Carotenoid_biosynthesis	Not annotated	No evidence Code
0.911986	0.001	VIT_16s0050g01090	β-Carotene	Carotenoid	yes	Beta-carotene_hydroxylase	vv10906Carotenoid_biosynthesis	beta-hydroxylase 1	No evidence Code
0.901289	0.001	VIT_04s0008g03510	β-Carotene	Carotenoid	no	Lignostilbene-alpha,beta-dioxygenase_and_related_enzymes	vv10906Carotenoid_biosynthesis	Not annotated	No evidence Code
0.887605	0.001	VIT_11s0016g01880	β-Carotene	Carotenoid	yes	Lycopene_epsilon_cyclase,_chloroplast_precursor	vv10906Carotenoid_biosynthesis	Not annotated	No evidence Code
0.964801	0.001	VIT_01s0011g02960	Epicatechin gallate	Flavan-3-ols	yes	Leucoanthocyanidin_reductase_1	vv10941Flavonoid_biosynthesis	Leucoanthocyanidin reductase 1	2,3-trans-flavanols biosynthesis
0.919775	0.001	VIT_17s0000g04150	Epicatechin gallate	Flavan-3-ols	yes	Leucoanthocyanidin_reductase	vv10941Flavonoid_biosynthesis	leucoanthocyanidin reductase	2,3-trans-flavanols biosynthesis; proanthocyanidin biosynthesis from flavanols
0.864167	0.001	VIT_01s0011g02960	Epigallocatechin	Flavan-3-ols	yes	Leucoanthocyanidin_reductase_1	vv10941Flavonoid_biosynthesis	Leucoanthocyanidin reductase 1	2,3-trans-flavanols biosynthesis
0.853312	0.001	VIT_00s0361g00040	Epigallocatechin	Flavan-3-ols	yes	Anthocyanidin_reductase	vv10941Flavonoid_biosynthesis	Anthocyanidin reductase	2,3-trans-flavanols biosynthesis; proanthocyanidin biosynthesis from flavanols; Superpathway of flavonoid and flavonol biosynthesis leading to anthocyanin biosynthesis and accumulation
0.888201	0.001	VIT_01s0011g02960	Epigallocatechin gallate	Flavan-3-ols	yes	Leucoanthocyanidin_reductase_1	vv10941Flavonoid_biosynthesis	Leucoanthocyanidin reductase 1	2,3-trans-flavanols biosynthesis
0.868067	0.001	VIT_00s0361g00040	Epigallocatechin gallate	Flavan-3-ols	yes	Anthocyanidin_reductase	vv10941Flavonoid_biosynthesis	Anthocyanidin reductase	2,3-trans-flavanols biosynthesis; proanthocyanidin biosynthesis from flavanols; Superpathway of flavonoid and flavonol biosynthesis leading to anthocyanin biosynthesis and accumulation
0.964429	0.001	VIT_17s0000g04150	Gallocatechin	Flavan-3-ols	yes	Leucoanthocyanidin_reductase	vv10941Flavonoid_biosynthesis	leucoanthocyanidin reductase	2,3-trans-flavanols biosynthesis; proanthocyanidin biosynthesis from flavanols
0.911924	0.001	VIT_05s0136g00260	Phlorizin	Hydrochalcones	yes	Chalcone_synthase	vv10941Flavonoid_biosynthesis	chalcone synthase	flavonoid biosynthesis; phloridzin biosynthesis; Superpathway of flavonoid and flavonol biosynthesis leading to anthocyanin biosynthesis and accumulation
0.921309	0.001	VIT_12s0059g01750	Caffeic acid + catechin Condensation product	Others	no	Caffeic_acid_O-methyltransferase	vv10940Phenylpropanoid_biosynthesis	Caffeic acid O-methyltransferase	ferulate and sinapate biosynthesis; free phenylpropanoid acid biosynthesis
0.917205	0.001	VIT_08s0040g00780	Caffeic acid + catechin Condensation product	Others	yes	P-coumaroyl_shikimate_3'-hydroxylase_isoform_1	vv10940Phenylpropanoid_biosynthesis	P-coumaroyl shikimate 3'-hydroxylase isoform 1	chlorogenic acid biosynthesis I; chlorogenic acid biosynthesis II; Superpathway of flavonoid and flavonol biosynthesis leading to anthocyanin biosynthesis and accumulation
0.89884	0.001	VIT_17s0000g00950	Caffeic acid + catechin Condensation product	Others	no	Hydroxycinnamoyl-CoA_quinate_hydroxycinnamoyltransferase	vv10940Phenylpropanoid_biosynthesis	Hydroxycinnamoyl-CoA quinate hydroxycinnamoyltransferase	chlorogenic acid biosynthesis I; chlorogenic acid biosynthesis II
0.892363	0.001	VIT_01s0010g03460	Caffeic acid + catechin Condensation product	Others	no	Caffeoyl-CoA_O-methyltransferase	vv10940Phenylpropanoid_biosynthesis	Caffeoyl-CoA O-methyltransferase	chlorogenic acid biosynthesis I
0.889112	0.001	VIT_08s0040g01710	Caffeic acid + catechin Condensation product	Others	yes	Phenylalanine_ammonia-lyase	vv10350Tyrosine_metabolism_vv10360Phenylalanine_metabolism_vv10910Nitrogen_metabolism_vv10940Phenylpropanoid_biosynthesis	Phenylalanine ammonia-lyase	benzoate biosynthesis I (CoA-dependent, beta-oxidative); benzoate biosynthesis II (CoA-independent, non-beta-oxidative); benzoate biosynthesis III (CoA-dependent, non-beta-oxidative); phenylpropanoid biosynthesis, initial reactions; trans-cinnamoyl-CoA biosynthesis
0.879495	0.001	VIT_09s0018g01190	Caffeic acid + catechin Condensation product	Others	yes	Anthranilate_N-benzoyltransferase	vv10400Phenylalanine_tyrosine_and_tryptophan_biosynthesis	Anthranilate N-benzoyltransferase	chlorogenic acid biosynthesis I; chlorogenic acid biosynthesis II
0.879247	0.001	VIT_17s0000g08070	Caffeic acid + catechin Condensation product	Others	yes	Aldehyde_dehydrogenase_1_precursor	vv10010Glycolysis_vv10071Fatty_acid_metabolism_vv10220Urea_cycle_and_metabolism_of_amino_groups_vv10280Valine_leucine_and_isoleucine_degradation_vv10340Histidine_metabolism_vv10410Beta-alanine_metabolism_vv10561Glycerolipid_metabolism_vv10620Pyruvate_metabolism	Aldehyde dehydrogenase 1 precursor	ferulate and sinapate biosynthesis
0.873844	0.001	VIT_11s0016g01660	Caffeic acid + catechin Condensation product	Others	no	Phenylalanine_ammonia-lyase	vv10350Tyrosine_metabolism_vv10360Phenylalanine_metabolism_vv10910Nitrogen_metabolism_vv10940Phenylpropanoid_biosynthesis	phenylalanine ammonia-lyase	benzoate biosynthesis I (CoA-dependent, beta-oxidative); benzoate biosynthesis II (CoA-independent, non-beta-oxidative); benzoate biosynthesis III (CoA-dependent, non-beta-oxidative); phenylpropanoid biosynthesis, initial reactions; trans-cinnamoyl-CoA biosynthesis
0.869192	0.001	VIT_11s0016g02610	Caffeic acid + catechin Condensation product	Others	no	Caffeoyl-CoA_O-methyltransferase	vv10940Phenylpropanoid_biosynthesis	caffeoyl-CoA O-methyltransferase	chlorogenic acid biosynthesis I
0.857872	0.001	VIT_11s0016g01510	Caffeic acid + catechin Condensation product	Others	no	Phenylalanine_ammonia-lyase	vv10350Tyrosine_metabolism_vv10360Phenylalanine_metabolism_vv10910Nitrogen_metabolism_vv10940Phenylpropanoid_biosynthesis	phenylalanine ammonia-lyase	benzoate biosynthesis I (CoA-dependent, beta-oxidative); benzoate biosynthesis II (CoA-independent, non-beta-oxidative); benzoate biosynthesis III (CoA-dependent, non-beta-oxidative); phenylpropanoid biosynthesis, initial reactions; trans-cinnamoyl-CoA biosynthesis
0.843694	0.001	VIT_11s0016g01640	Caffeic acid + catechin Condensation product	Others	no	Phenylalanine_ammonia-lyase	vv10350Tyrosine_metabolism_vv10360Phenylalanine_metabolism_vv10910Nitrogen_metabolism_vv10940Phenylpropanoid_biosynthesis	phenylalanine ammonia-lyase	benzoate biosynthesis I (CoA-dependent, beta-oxidative); benzoate biosynthesis II (CoA-independent, non-beta-oxidative); benzoate biosynthesis III (CoA-dependent, non-beta-oxidative); phenylpropanoid biosynthesis, initial reactions; trans-cinnamoyl-CoA biosynthesis
0.833468	0.001	VIT_12s0059g01790	Caffeic acid + catechin Condensation product	Others	no	Caffeic_acid_O-methyltransferase	vv10940Phenylpropanoid_biosynthesis	caffeic acid O-methyltransferase	ferulate and sinapate biosynthesis; free phenylpropanoid acid biosynthesis
0.811427	0.001	VIT_18s0001g02610	Caffeic acid + catechin Condensation product	Others	no	Caffeic_acid_methyltransferase	vv10940Phenylpropanoid_biosynthesis	caffeic acid methyltransferase	ferulate and sinapate biosynthesis; free phenylpropanoid acid biosynthesis; Superpathway of flavonoid and flavonol biosynthesis leading to anthocyanin biosynthesis and accumulation
0.932669	0.001	VIT_01s0011g02960	Procyanidin B3	Proanthocyanidins	yes	Leucoanthocyanidin_reductase_1	vv10941Flavonoid_biosynthesis	Leucoanthocyanidin reductase 1	2,3-trans-flavanols biosynthesis
0.838532	0.001	VIT_16s0100g00910	Astringin	Stilbenoids	no	Stilbene_synthase_-_grape	vv10940Phenylpropanoid_biosynthesis	naringenin-chalcone synthase	flavonoid biosynthesis; Superpathway of flavonoid and flavonol biosynthesis leading to anthocyanin biosynthesis and accumulation
0.906928	0.001	VIT_16s0100g01200	cis-Piceid	Stilbenoids	no	Stilbene_synthase	vv10940Phenylpropanoid_biosynthesis	stilbene synthase [Vitis vinifera]	flavonoid biosynthesis; Superpathway of flavonoid and flavonol biosynthesis leading to anthocyanin biosynthesis and accumulation
0.88589	0.001	VIT_16s0100g00770	cis-Piceid	Stilbenoids	yes	Stilbene_synthase	vv10940Phenylpropanoid_biosynthesis	stilbene synthase 2 [Vitis sp. cv. 'Norton']	flavonoid biosynthesis; Superpathway of flavonoid and flavonol biosynthesis leading to anthocyanin biosynthesis and accumulation
0.856058	0.001	VIT_16s0100g00910	cis-Piceid	Stilbenoids	no	Stilbene_synthase_-_grape	vv10940Phenylpropanoid_biosynthesis	naringenin-chalcone synthase	flavonoid biosynthesis; Superpathway of flavonoid and flavonol biosynthesis leading to anthocyanin biosynthesis and accumulation
0.823862	0.001	VIT_16s0100g00840	cis-Piceid	Stilbenoids	no	Stilbene_synthase_4	vv10940Phenylpropanoid_biosynthesis	Stilbene synthase 4	flavonoid biosynthesis; Superpathway of flavonoid and flavonol biosynthesis leading to anthocyanin biosynthesis and accumulation
0.80357	0.001	VIT_16s0100g01020	cis-Piceid	Stilbenoids	no	Stilbene_synthase_[Vitis_pseudoreticulata]	vv10940Phenylpropanoid_biosynthesis	stilbene synthase [Vitis pseudoreticulata]	flavonoid biosynthesis; Superpathway of flavonoid and flavonol biosynthesis leading to anthocyanin biosynthesis and accumulation
0.855334	0.001	VIT_10s0042g00860	Pallidol	Stilbenoids	no	Stilbene_synthase_[Vitis_pseudoreticulata]	vv10940Phenylpropanoid_biosynthesis	Not annotated	No evidence Code
0.943309	0.001	VIT_13s0106g00790	Linalool	Terpenes	yes	Mevalonate_diphosphate_decarboxylase_(MVD1)	vv10100Biosynthesis_of_steroids	mevalonate diphosphate decarboxylase (MVD1)	superpathway of geranylgeranyldiphosphate biosynthesis I (via mevalonate)
0.892518	0.001	VIT_12s0057g01200	Linalool	Terpenes	no	Acetyl-CoA_acetyltransferase,_cytosolic_1	vv10071Fatty_acid_metabolism_vv10072Synthesis_and_degradation_of_ketone_bodies_vv10280Valine_leucine_and_isoleucine_degradation_vv10380Tryptophan_metabolism_vv10620Pyruvate_metabolism_vv10650Butanoate_metabolism	acetyl-CoA acetyltransferase, cytosolic 1	superpathway of geranylgeranyldiphosphate biosynthesis I (via mevalonate)
0.86439	0.001	VIT_04s0008g06020	Linalool oxide B	Terpenes	no	Homogentisate_geranylgeranyl_transferase_[Vitis_vinifera]	vv10100Biosynthesis_of_steroids	prenyltransferase	superpathway of geranylgeranyldiphosphate biosynthesis I (via mevalonate); superpathway of geranylgeranyldiphosphate biosynthesis II (via MEP);
0.851129	0.001	VIT_08s0007g06860	Linalool oxide B	Terpenes	no	Pinene_synthase	vv10902Monoterpenoid_biosynthesis	pinene synthase	monoterpene biosynthesis
0.849944	0.001	VIT_00s0194g00280	Linalool oxide B	Terpenes	no	Cyclin_D3_1	vv44110Cell_cycle	Cyclin D3_1	isoprene biosynthesis; superpathway of geranylgeranyldiphosphate biosynthesis II (via MEP);
0.846648	0.001	VIT_11s0052g01240	Linalool oxide B	Terpenes	no	1-deoxy-D-xylulose-5-phosphate_synthase	vv10100Biosynthesis_of_steroids	1-deoxy-D-xylulose-5-phosphate synthase	isoprene biosynthesis; superpathway of geranylgeranyldiphosphate biosynthesis II (via MEP);
0.810015	0.001	VIT_17s0000g08390	Linalool oxide B	Terpenes	yes	1-deoxy-D-xylulose_5-phosphate_reductoisomerase,_chloroplast	vv10100Biosynthesis_of_steroids	1-deoxy-D-xylulose 5-phosphate reductoisomerase, chloroplast	isoprene biosynthesis; superpathway of geranylgeranyldiphosphate biosynthesis II (via MEP);
0.886475	0.001	VIT_13s0067g03790	Nerol	Terpenes	no	Pinene_synthase	vv10902Monoterpenoid_biosynthesis	pinene synthase	monoterpene biosynthesis
0.861771	0.001	VIT_13s0106g00790	Nerol	Terpenes	yes	Mevalonate_diphosphate_decarboxylase_(MVD1)	vv10100Biosynthesis_of_steroids	mevalonate diphosphate decarboxylase (MVD1)	superpathway of geranylgeranyldiphosphate biosynthesis I (via mevalonate)
0.860887	0.001	VIT_13s0067g00050	Nerol	Terpenes	no	Myrcene_synthase,_chloroplastic	vv10902Monoterpenoid_biosynthesis	Myrcene synthase, chloroplastic	monoterpene biosynthesis
0.988099	0.001	VIT_12s0134g00030	α-Terpineol	Terpenes	yes	E-beta-ocimene_synthase	vv10902Monoterpenoid_biosynthesis	E-beta-ocimene synthase	monoterpene biosynthesis
0.977443	0.001	VIT_13s0067g00050	α-Terpineol	Terpenes	no	Myrcene_synthase,_chloroplastic	vv10902Monoterpenoid_biosynthesis	Myrcene synthase, chloroplastic	monoterpene biosynthesis
0.907664	0.001	VIT_13s0067g03790	α-Terpineol	Terpenes	no	Pinene_synthase	vv10902Monoterpenoid_biosynthesis	pinene synthase	monoterpene biosynthesis
0.902604	0.001	VIT_13s0106g00790	α-Terpineol	Terpenes	yes	Mevalonate_diphosphate_decarboxylase_(MVD1)	vv10100Biosynthesis_of_steroids	mevalonate diphosphate decarboxylase (MVD1)	superpathway of geranylgeranyldiphosphate biosynthesis I (via mevalonate)
0.865913	0.001	VIT_01s0011g02230	α-Terpineol	Terpenes	no	Para-hydroxybenzoate--polyprenyltransferase	vv10130Ubiquinone_biosynthesis	prenyltransferase	superpathway of geranylgeranyldiphosphate biosynthesis I (via mevalonate); superpathway of geranylgeranyldiphosphate biosynthesis II (via MEP);
0.821946	0.001	VIT_12s0057g01200	α-Terpineol	Terpenes	no	Acetyl-CoA_acetyltransferase,_cytosolic_1	vv10071Fatty_acid_metabolism_vv10072Synthesis_and_degradation_of_ketone_bodies_vv10280Valine_leucine_and_isoleucine_degradation_vv10380Tryptophan_metabolism_vv10620Pyruvate_metabolism_vv10650Butanoate_metabolism	acetyl-CoA acetyltransferase, cytosolic 1	superpathway of geranylgeranyldiphosphate biosynthesis I (via mevalonate)
0.935543	0.001	VIT_19s0027g01090	α-Tocopherol	Tocopherol	no	Molybdenum_cofactor_sulfurase	vv10790Folate_biosynthesis_vv10906Carotenoid_biosynthesis_vv11013ABA_biosynthesis_vv30001ABA_signaling	Not annotated	No evidence Code

## Sheet: D.Summary table B and C
Class	Metabolite	PCC (Control)	PCC (Deficit)
Acids	Hexanoic acid	0	0
Alcohols	1-Octen-3-ol	1	0
Alcohols	2-Hexenol	3	7
Alcohols	3-Hexenol	0	26
Alcohols	Heptanol	1	1
Alcohols	Hexanol	0	5
Aldehydes	(E)-2-Hexenal	1	0
Aldehydes	(E)-2-Pentenal	7	0
Aldehydes	(E,E)-2,4-Hexadienal	14	0
Aldehydes	Benzaldehyde	0	0
Aldehydes	Heptanal	0	2
Aldehydes	Nonanal	0	5
Benzoic and Cinnamic acids	Caftaric acid	5	14
Benzoic and Cinnamic acids	Coutaric acid	15	13
Benzoic and Cinnamic acids	Ellagic acid	0	1
Benzoic and Cinnamic acids	Fertaric acid	8	8
Benzoic and Cinnamic acids	Gallic acid	0	1
Benzoic and Cinnamic acids	Methyl gallate	0	2
C13-Norisoprenoids	β-Damascenone	0	1
Carotenoid	9-(Z)-Neoxanthin	4	3
Carotenoid	9-(Z)-β-Carotene	5	7
Carotenoid	Anteraxanthina	1	2
Carotenoid	Lutein	6	7
Carotenoid	Lutein, 5-6 epoxide	3	6
Carotenoid	Violaxantin	7	5
Carotenoid	Zeaxanthin	5	2
Carotenoid	β-Carotene	5	6
Flavan-3-ols	Epicatechin gallate	3	2
Flavan-3-ols	Epigallocatechin	1	2
Flavan-3-ols	Epigallocatechin gallate	2	2
Flavan-3-ols	Gallocatechin	0	1
Flavonols	Quecetin-3-O-glucoronide	0	0
Hydrochalcones	Phlorizin	1	1
Others	Caffeic acid + catechin Condensation product	12	13
Proanthocyanidins	Procyanidin B1	0	0
Proanthocyanidins	Procyanidin B3	0	1
Stilbenoids	Astringin	0	1
Stilbenoids	cis-Piceid	0	5
Stilbenoids	Pallidol	1	1
Stilbenoids	trans-Piceid	1	0
Terpenes	Citronellol	5	0
Terpenes	Geraniol	2	0
Terpenes	Hotrienol	2	0
Terpenes	Linalool	1	2
Terpenes	Linalool oxide B	5	5
Terpenes	Nerol	0	3
Terpenes	α-Terpineol	0	6

## Sheet: E.Combined Network
Metabolite	Transcript	Function	Network	PCC	p-value	Rank	Common or specific metabolite-genes correlations
Linalool	VIT_11s0052g01620	Pathogenesis-related protein 1 precursor (PRP 1)	vv30011Jasmonate_signaling vv34626Plant-pathogen_interaction	0.978538	0.001	1	linalool & nerol
α-Terpineol	VIT_05s0094g00740	Stearoyl-acyl-[acyl-carrier-protein] desaturase	vv11040Biosynthesis_of_unsaturated_fatty_acids	0.97514	0.001	1	α-Terpineol
α-Terpineol	VIT_12s0134g00030	E-beta-ocimene synthase	vv10902Monoterpenoid_biosynthesis	0.973973	0.001	2	α-Terpineol
α-Terpineol	VIT_07s0005g00870	Erg-1	vv30008Ethylene_signaling vv30011Jasmonate_signaling	0.973899	0.001	3	nerol & α-Terpineol
α-Terpineol	VIT_04s0023g01290	Anthocyanidin 3-O-glucosyltransferase	vv10942Anthocyanin_biosynthesis	0.967663	0.001	4	α-Terpineol
α-Terpineol	VIT_05s0094g00730	Stearoyl-acyl-carrier protein desaturase	vv11040Biosynthesis_of_unsaturated_fatty_acids	0.967275	0.001	5	linalool & nerol & α-Terpineol
α-Terpineol	VIT_05s0094g00630	Stearoyl-CoA 9-desaturase	vv11040Biosynthesis_of_unsaturated_fatty_acids	0.966812	0.001	6	α-Terpineol
α-Terpineol	VIT_14s0066g01690	Pathogen-inducible alpha-dioxygenase	vv10592alpha-Linolenic_acid_metabolism	0.965997	0.001	7	α-Terpineol
α-Terpineol	VIT_05s0094g00540	Acyl-[acyl-carrier-protein] desaturase	vv11040Biosynthesis_of_unsaturated_fatty_acids	0.961913	0.001	8	α-Terpineol
Linalool	VIT_17s0000g06930	Unfertilized embryo sac 10 UNE10	vv60011BHLH	0.960535	0.001	2	linalool
α-Terpineol	VIT_17s0000g06040	Phytochrome kinase substrate 1	0	0.959505	0.001	9	nerol & α-Terpineol
α-Terpineol	VIT_13s0067g00050	Myrcene synthase, chloroplastic	vv10902Monoterpenoid_biosynthesis	0.959158	0.001	10	α-Terpineol
α-Terpineol	VIT_17s0000g06700	No hit	0	0.957964	0.001	11	nerol & α-Terpineol
α-Terpineol	VIT_18s0001g04120	(-)-germacrene D synthase	vv10900Terpenoid_biosynthesis	0.957932	0.001	12	nerol & α-Terpineol
Linalool	VIT_14s0006g00250	Cysteine-rich repeat secretory protein 60	0	0.957221	0.001	3	linalool
Linalool	VIT_08s0007g00040	Histone H4	0	0.956776	0.001	4	linalool
α-Terpineol	VIT_17s0000g06530	No hit	0	0.956735	0.001	13	nerol & α-Terpineol
α-Terpineol	VIT_03s0038g04530	S-adenosyl-L-methionine:salicylic acid carboxyl methyltransferase	vv10360Phenylalanine_metabolism	0.955207	0.001	14	nerol & α-Terpineol
α-Terpineol	VIT_06s0009g02560	Pectinesterase family	vv40006Cell_wall	0.951591	0.001	15	α-Terpineol
α-Terpineol	VIT_12s0057g01110	Nudix hydrolase 2	0	0.950705	0.001	16	α-Terpineol
α-Terpineol	VIT_12s0057g01060	Jasmonate O-methyltransferase	vv10592alpha-Linolenic_acid_metabolism	0.94955	0.001	17	nerol & α-Terpineol
Linalool	VIT_01s0011g05380	Pectinesterase family	vv40006Cell_wall	0.948486	0.001	5	linalool & nerol
α-Terpineol	VIT_12s0028g00670	Zinc knuckle	0	0.947617	0.001	18	α-Terpineol
α-Terpineol	VIT_19s0014g04930	Germacrene-D synthase	vv10900Terpenoid_biosynthesis	0.946781	0.001	19	nerol & α-Terpineol
Linalool	VIT_18s0001g02590	LRR receptor-like kinase 2	0	0.946735	0.001	6	linalool
α-Terpineol	VIT_18s0001g00680	Laccase	vv11000Single_reactions vv50109Incompletely_characterized_transport_systems	0.945833	0.001	20	α-Terpineol
α-Terpineol	VIT_18s0001g04710	(+)-delta-cadinene synthase	vv10900Terpenoid_biosynthesis	0.944647	0.001	21	α-Terpineol
Nerol	VIT_14s0030g00690	ABI3-interacting protein 2	vv30001ABA_signaling	0.944281	0.001	1	nerol
α-Terpineol	VIT_08s0007g02330	Unknown	0	0.944149	0.001	22	nerol & α-Terpineol
α-Terpineol	VIT_17s0000g03900	No hit	0	0.944104	0.001	23	α-Terpineol
α-Terpineol	VIT_04s0008g01450	Cyclopropane-fatty-acyl-phospholipid synthase	vv10271Methionine_metabolism	0.943293	0.001	24	linalool & nerol & α-Terpineol
α-Terpineol	VIT_19s0014g05120	Constans-like 11	vv30009Flower_development vv34710Circadian_rhythm vv60014C2C2-CO	0.942345	0.001	25	nerol & α-Terpineol
α-Terpineol	VIT_16s0013g00440	No hit	0	0.941017	0.001	26	α-Terpineol
α-Terpineol	VIT_18s0001g09640	No hit	0	0.938959	0.001	27	linalool & α-Terpineol
α-Terpineol	VIT_14s0066g01090	Myb domain protein 24	vv60044MYB	0.938421	0.001	28	linalool & nerol & α-Terpineol
α-Terpineol	VIT_03s0063g01000	Blue (type 1) copper domain	0	0.937753	0.001	29	linalool & nerol & α-Terpineol
α-Terpineol	VIT_19s0090g01530	Pirin	0	0.935829	0.001	30	nerol & α-Terpineol
α-Terpineol	VIT_15s0048g02750	Unknown	0	0.934039	0.001	31	nerol & α-Terpineol
α-Terpineol	VIT_18s0001g00400	Laccase	vv11000Single_reactions vv50109Incompletely_characterized_transport_systems	0.933932	0.001	32	α-Terpineol
α-Terpineol	VIT_18s0001g05240	(-)-germacrene D synthase	vv10900Terpenoid_biosynthesis	0.933839	0.001	33	linalool & nerol & α-Terpineol
Linalool	VIT_09s0002g02260	H(+)-ATPase 9 AHA9	vv10190Oxidative_phosphorylation vv50131Primary_active_transporter_cat_A2_to_A4	0.932846	0.001	7	linalool
α-Terpineol	VIT_18s0001g08050	No hit	0	0.93241	0.001	34	nerol & α-Terpineol
α-Terpineol	VIT_19s0090g01250	Jasmonate O-methyltransferase	vv10592alpha-Linolenic_acid_metabolism	0.932295	0.001	35	linalool & nerol & α-Terpineol
α-Terpineol	VIT_16s0013g00550	No hit	0	0.93227	0.001	36	linalool & nerol & α-Terpineol
Linalool	VIT_06s0004g00130	Pyruvate kinase	vv10010Glycolysis vv10230Purine_metabolism vv10620Pyruvate_metabolism vv10710Carbon_fixation	0.932268	0.001	8	linalool & nerol
Linalool	VIT_18s0001g13680	Histone H3	0	0.931947	0.001	9	linalool
Linalool	VIT_13s0156g00270	Proline-rich family protein	0	0.931418	0.001	10	linalool & nerol
α-Terpineol	VIT_19s0177g00290	No hit	0	0.931176	0.001	37	nerol & α-Terpineol
α-Terpineol	VIT_13s0084g00010	(-)-a-terpineol synthase	vv10902Monoterpenoid_biosynthesis	0.930957	0.001	38	α-Terpineol
α-Terpineol	VIT_06s0080g00550	EIF-4A3	vv23013RNA_transport vv23015mRNA_surveillance_pathway Vv23040Spliceosome	0.930116	0.001	39	nerol & α-Terpineol
α-Terpineol	VIT_01s0011g04380	Acyl-(acyl carrier protein) thioesterase	vv10061Fatty_acid_biosynthesis	0.928758	0.001	40	linalool & α-Terpineol
Linalool	VIT_07s0005g01580	Invertase/pectin methylesterase inhibitor	vv40006Cell_wall	0.928342	0.001	11	linalool
Linalool	VIT_16s0050g00070	Myb domain protein 17	vv60044MYB	0.928281	0.001	12	linalool
α-Terpineol	VIT_10s0003g00780	Glutamate receptor 3.4	vv50101Channels_and_pores	0.927799	0.001	41	α-Terpineol
α-Terpineol	VIT_18s0001g00220	Unknown	0	0.925843	0.001	42	α-Terpineol
α-Terpineol	VIT_18s0001g11160	Unknown protein	0	0.925006	0.001	43	α-Terpineol
Linalool	VIT_18s0001g05240	(-)-germacrene D synthase	vv10900Terpenoid_biosynthesis	0.924983	0.001	13	linalool & nerol & α-Terpineol
α-Terpineol	VIT_01s0011g03240	PGPS/D12	0	0.92437	0.001	44	α-Terpineol
Linalool	VIT_18s0001g13760	CYP71AT2v2	0	0.924333	0.001	20	linalool
Linalool	VIT_11s0065g01130	Sucrose synthase 2	vv10500Starch_and_sucrose_metabolism	0.924333	0.005	18	linalool
Linalool	VIT_00s1235g00030	Unknown protein	0	0.924333	0.008	14	linalool
Linalool	VIT_05s0124g00300	Male sterility 2	0	0.924333	0.01	17	linalool
Linalool	VIT_04s0008g05370	Serine hydrolase [Vitis vinifera]	vv10260Glycine_serine_and_threonine_metabolism	0.924333	0.015	16	linalool
Linalool	VIT_15s0046g02990	Barwin endoglucanase	0	0.924333	0.015	19	linalool
Linalool	VIT_03s0063g00970	Blue (type 1) copper domain	0	0.924333	0.021	15	linalool
Linalool	VIT_19s0014g04840	(-)-germacrene D synthase	vv10900Terpenoid_biosynthesis	0.924333	0.021	22	linalool
Linalool	VIT_18s0075g00870	Chromatin remodeling 12	vv60058SNF2	0.924333	0.039	21	linalool
α-Terpineol	VIT_19s0014g04920	(-)-germacrene D synthase	vv10900Terpenoid_biosynthesis	0.922876	0.001	45	nerol & α-Terpineol
Linalool	VIT_19s0015g00210	Zinc transporter ZIP11	vv50121Porters_cat_1_to_6	0.922648	0.001	23	linalool
α-Terpineol	VIT_09s0002g07540	VQ motif-containing protein	0	0.921225	0.001	46	linalool & nerol & α-Terpineol
Linalool	VIT_10s0003g00830	Sodium/calcium exchanger family protein	vv50123Porters_cat_18_to_29	0.921187	0.001	24	linalool
Linalool	VIT_05s0020g03730	Lipid transfer protein	0	0.921124	0.014	25	linalool
Linalool	VIT_14s0030g00020	Unknown	0	0.920435	0.001	26	linalool
α-Terpineol	VIT_08s0007g05830	No hit	0	0.920096	0.001	47	nerol & α-Terpineol
Linalool	VIT_12s0028g02140	F-box/LRR-repeat MAX2	0	0.919774	0.001	27	linalool & nerol
α-Terpineol	VIT_07s0005g00110	Rapid ALkalinization Factor RALFL11	0	0.919651	0.001	48	nerol & α-Terpineol
α-Terpineol	VIT_17s0000g06540	Exonuclease	0	0.919554	0.001	49	nerol & α-Terpineol
α-Terpineol	VIT_07s0151g00760	Lipid transfer protein	0	0.919358	0.001	50	α-Terpineol
α-Terpineol	VIT_19s0027g00860	NAC domain-containing protein 42	vv60046NAC	0.919121	0.001	51	α-Terpineol
α-Terpineol	VIT_18s0001g04280	(-)-germacrene D synthase	vv10900Terpenoid_biosynthesis	0.918565	0.001	52	linalool & α-Terpineol
α-Terpineol	VIT_07s0005g03290	Inorganic phosphate transporter 1-4	vv50121Porters_cat_1_to_6	0.9175	0.001	53	nerol & α-Terpineol
Linalool	VIT_15s0046g00130	Aluminum activated malate transporter 1	vv50125Porters_cat_66_to_94	0.917096	0.001	28	linalool
α-Terpineol	VIT_19s0014g00410	PMR5 (powdery mildew resistant 5)	0	0.916796	0.001	54	nerol & α-Terpineol
α-Terpineol	VIT_00s0304g00060	TTL1 (tetratricopetide-repeat thioredoxin-like 1)	0	0.915709	0.001	55	nerol & α-Terpineol
Linalool	VIT_09s0096g00680	C2-HC type zinc finger protein C.e-MyT1	0	0.915604	0.001	29	linalool
α-Terpineol	VIT_09s0096g00520	Coniferyl alcohol acyltransferase	vv10940Phenylpropanoid_biosynthesis	0.915138	0.001	56	α-Terpineol
Linalool	VIT_09s0096g00660	C2-HC type zinc finger protein C.e-MyT1	0	0.914865	0.001	30	linalool & nerol
α-Terpineol	VIT_09s0002g09200	CYP82M1v3	0	0.914834	0.001	57	nerol & α-Terpineol
α-Terpineol	VIT_00s0220g00150	Polygalacturonase GH28	vv40006Cell_wall	0.914733	0.001	58	nerol & α-Terpineol
Linalool	VIT_07s0005g00380	Glycosyl hydrolase family 1 protein	0	0.914375	0.001	31	linalool
α-Terpineol	VIT_17s0000g04610	Strictosidine synthase	vv10900Terpenoid_biosynthesis vv10902Monoterpenoid_biosynthesis	0.91382	0.001	59	α-Terpineol
α-Terpineol	VIT_18s0001g03740	Protein kinase	0	0.913625	0.001	63	α-Terpineol
α-Terpineol	VIT_18s0001g04720	(-)-germacrene D synthase	vv10900Terpenoid_biosynthesis	0.913625	0.001	64	α-Terpineol
α-Terpineol	VIT_03s0038g03290	Unknown protein	0	0.913625	0.01	62	α-Terpineol
α-Terpineol	VIT_00s0324g00060	UDP-glycosyltransferase 85A8	0	0.913625	0.014	60	α-Terpineol
α-Terpineol	VIT_00s0748g00020	Receptor kinase RK20-1	0	0.913625	0.014	61	α-Terpineol
Linalool	VIT_05s0049g02310	Biopterin transport-related protein BT1	vv50125Porters_cat_66_to_94	0.91313	0.001	32	linalool & nerol
Linalool	VIT_12s0059g01550	Triacylglycerol/steryl ester lipase	vv10561Glycerolipid_metabolism	0.913098	0.002	33	linalool
Linalool	VIT_18s0001g09640	No hit	0	0.913082	0.001	34	linalool & α-Terpineol
Linalool	VIT_09s0002g07540	VQ motif-containing protein	0	0.912957	0.001	35	linalool & nerol & α-Terpineol
Linalool	VIT_13s0067g03790	Pinene synthase	vv10902Monoterpenoid_biosynthesis	0.911751	0.001	36	linalool & nerol
Linalool	VIT_18s0001g07870	Unknown protein	0	0.910976	0.001	37	linalool
α-Terpineol	VIT_12s0028g00680	No hit	0	0.910667	0.001	65	α-Terpineol
Linalool	VIT_02s0025g02670	Unknown protein	0	0.909846	0.001	38	linalool
Linalool	VIT_08s0040g01620	ABC transporter G member 1	vv52010ABC_transporters	0.9098	0.001	39	linalool
Nerol	VIT_14s0066g00240	Alpha-L-fucosidase 2 precursor	vv10511N-Glycan_degradation	0.909736	0.001	2	nerol & α-Terpineol
α-Terpineol	VIT_10s0003g01790	BES1/BZR1 homolog protein 4	vv30005Brassinosteroids_signaling vv60010BES1	0.909485	0.001	66	linalool & α-Terpineol
Linalool	VIT_16s0013g00550	No hit	0	0.909453	0.001	40	linalool & nerol & α-Terpineol
Linalool	VIT_05s0077g00850	Ubiquitin-conjugating enzyme E2 O	vv24120Ubiquitin_mediated_proteolysis	0.90884	0.001	41	linalool
α-Terpineol	VIT_07s0005g01070	No hit	0	0.907802	0.001	67	α-Terpineol
Linalool	VIT_08s0007g02140	Clathrin, light polypeptide B	vv50110Protein_coat	0.906972	0.001	42	linalool
α-Terpineol	VIT_14s0066g00240	Alpha-L-fucosidase 2 precursor	vv10511N-Glycan_degradation	0.906739	0.001	68	nerol & α-Terpineol
α-Terpineol	VIT_06s0004g02010	No hit	0	0.906497	0.001	69	α-Terpineol
α-Terpineol	VIT_12s0059g00260	Splicing factor STA1 (stabilized1)	vv23040Spliceosome vv30009Flower_development	0.905856	0.001	70	linalool & nerol & α-Terpineol
Linalool	VIT_01s0010g03590	Asynaptic 1 ASY1	vv44110Cell_cycle	0.904755	0.001	43	linalool
α-Terpineol	VIT_18s0001g04530	(-)-germacrene D synthase	vv10900Terpenoid_biosynthesis	0.904296	0.001	71	linalool & α-Terpineol
Linalool	VIT_07s0005g02190	Zinc finger (C2H2 type) family	vv60017C2H2	0.904188	0.001	44	linalool & nerol & α-Terpineol
Linalool	VIT_05s0051g01060	No hit	0	0.904023	0.001	45	linalool & nerol
α-Terpineol	VIT_17s0000g06550	Exonuclease	0	0.903917	0.001	72	nerol & α-Terpineol
α-Terpineol	VIT_12s0028g03620	Unknown protein	0	0.90336	0.001	73	α-Terpineol
α-Terpineol	VIT_18s0001g04780	(-)-germacrene D synthase	vv10900Terpenoid_biosynthesis	0.902983	0.001	74	α-Terpineol
Linalool	VIT_05s0094g00800	Prp8 binding protein	vv23040Spliceosome vv50133Primary_active_transporter_cat_A9_to_A18	0.902412	0.001	46	linalool
Linalool	VIT_13s0064g00360	Notchless-like protein	0	0.901571	0.001	47	linalool
α-Terpineol	VIT_02s0012g00880	AT-hook DNA-binding protein	0	0.901211	0.001	75	α-Terpineol
α-Terpineol	VIT_18s0001g00650	No hit	0	0.900915	0.001	76	α-Terpineol
α-Terpineol	VIT_18s0166g00160	No hit	0	0.900807	0.001	77	α-Terpineol
Linalool	VIT_19s0090g01250	Jasmonate O-methyltransferase	vv10592alpha-Linolenic_acid_metabolism	0.900518	0.022	48	linalool & nerol & α-Terpineol
α-Terpineol	VIT_13s0019g03910	Unknown	0	0.90033	0.001	78	linalool & α-Terpineol
Linalool	VIT_19s0090g01650	LOP1 TRN1 (LOPPED 1, TORNADO 1)	vv50004Auxin_transport	0.898651	0.001	49	linalool
α-Terpineol	VIT_18s0001g05000	(-)-germacrene D synthase	vv10900Terpenoid_biosynthesis	0.898643	0.001	80	linalool & α-Terpineol
α-Terpineol	VIT_01s0011g06640	Beta-Ig-H3/fasciclin	0	0.897065	0.001	81	α-Terpineol
Linalool	VIT_06s0004g00930	Splicing factor I	0	0.897027	0.001	52	linalool & nerol
Linalool	VIT_06s0004g04300	Histone H2B	0	0.896842	0.001	53	linalool
Linalool	VIT_04s0023g02770	Protein kinase	0	0.89568	0.003	55	linalool
Linalool	VIT_02s0012g03100	No hit	0	0.89568	0.004	54	linalool
α-Terpineol	VIT_18s0089g01200	Berberine bridge enzyme	vv10950Alkaloid_biosynthesis_I	0.89556	0.001	82	nerol & α-Terpineol
Linalool	VIT_08s0007g03770	Unknown protein	0	0.895217	0.001	56	linalool
α-Terpineol	VIT_12s0035g01700	Glutamine-rich protein23	0	0.895197	0.001	83	nerol & α-Terpineol
α-Terpineol	VIT_18s0001g04510	(+)-delta-cadinene synthase isozyme XC1	vv10900Terpenoid_biosynthesis	0.894939	0.001	84	linalool & α-Terpineol
Linalool	VIT_03s0063g01000	Blue (type 1) copper domain	0	0.894817	0.001	57	linalool & nerol & α-Terpineol
α-Terpineol	VIT_14s0068g02150	Kelch repeat-containing F-box family protein	0	0.894251	0.001	85	α-Terpineol
Linalool	VIT_03s0038g02140	Auxin transporter protein 2	vv50004Auxin_transport vv50123Porters_cat_18_to_29	0.894014	0.001	58	linalool
α-Terpineol	VIT_18s0001g02140	Metal transporter Nramp1	vv50124Porters_cat_30_to_64	0.893849	0.001	86	linalool & nerol & α-Terpineol
Linalool	VIT_06s0009g02470	Zinc finger (C2H2 type) family	vv60017C2H2	0.893507	0.002	59	linalool
Linalool	VIT_08s0056g00300	Unknown	0	0.893305	0.001	60	linalool
Linalool	VIT_04s0043g00280	No hit	0	0.89271	0.001	61	linalool
Linalool	VIT_18s0001g07310	Pleckstrin homology (PH) domain-containing	vv50109Incompletely_characterized_transport_systems	0.892389	0.001	62	linalool
Linalool	VIT_02s0025g02200	Methyltransferase type 11	0	0.892231	0.001	63	linalool
α-Terpineol	VIT_06s0004g01990	No hit	0	0.892131	0.001	87	α-Terpineol
α-Terpineol	VIT_04s0008g04830	ABC transporter g family pleiotropic drug resistance 12 PDR12	vv52010ABC_transporters	0.892047	0.001	88	α-Terpineol
Nerol	VIT_02s0154g00010	Auxin-responsive SAUR11	vv30003Auxin_signaling	0.891889	0.001	3	nerol
α-Terpineol	VIT_18s0001g14920	Unknown protein	0	0.891787	0.001	89	α-Terpineol
Linalool	VIT_10s0003g01790	BES1/BZR1 homolog protein 4	vv30005Brassinosteroids_signaling vv60010BES1	0.890502	0.002	64	linalool & α-Terpineol
Nerol	VIT_18s0001g09630	No hit	0	0.890074	0.001	4	linalool & nerol
α-Terpineol	VIT_13s0067g00090	Pinene synthase	vv10902Monoterpenoid_biosynthesis	0.889531	0.001	90	α-Terpineol
Linalool	VIT_18s0001g11580	CYP82A3	0	0.889465	0.001	65	linalool
Linalool	VIT_13s0067g03200	Proton-dependent oligopeptide transport (POT) family protein	vv50122Porters_cat_7_to_17	0.889369	0.001	66	linalool
Nerol	VIT_05s0094g00580	Stearoyl-CoA 9-desaturase	vv11040Biosynthesis_of_unsaturated_fatty_acids	0.888695	0.001	5	nerol
Linalool	VIT_12s0059g00260	Splicing factor STA1 (stabilized1)	vv23040Spliceosome vv30009Flower_development	0.888684	0.001	67	linalool & nerol & α-Terpineol
Linalool	VIT_14s0066g01090	Myb domain protein 24	vv60044MYB	0.888342	0.001	68	linalool & nerol & α-Terpineol
Linalool	VIT_09s0002g00510	Lipase GDSL 1	0	0.888314	0.001	69	linalool
Linalool	VIT_13s0019g03910	Unknown	0	0.888099	0.001	70	linalool & α-Terpineol
Nerol	VIT_11s0052g01410	Leucine Rich Repeat receptor-like kinase	0	0.888029	0.001	6	nerol
Linalool	VIT_05s0029g00310	Serine hydroxymethyltransferase 1	vv10260Glycine_serine_and_threonine_metabolism vv10670One_carbon_pool_by_folate vv10680Methane_metabolism	0.887822	0.001	71	linalool
Linalool	VIT_18s0001g05000	(-)-germacrene D synthase	vv10900Terpenoid_biosynthesis	0.887718	0.001	72	linalool & α-Terpineol
α-Terpineol	VIT_17s0000g09280	Ubiquitin-associated (UBA)	0	0.887444	0.001	91	linalool & α-Terpineol
α-Terpineol	VIT_18s0001g02100	Unknown protein	0	0.886984	0.001	92	α-Terpineol
Linalool	VIT_14s0171g00490	Glucose-6-phosphate 1-dehydrogenase, cytoplasmic isoform	vv10030Pentose_phosphate vv10480Glutathione_metabolism	0.886878	0.001	73	linalool & α-Terpineol
Linalool	VIT_18s0001g02140	Metal transporter Nramp1	vv50124Porters_cat_30_to_64	0.886209	0.001	75	linalool & nerol & α-Terpineol
α-Terpineol	VIT_07s0005g01060	Histone H1	0	0.886058	0.001	93	α-Terpineol
Linalool	VIT_16s0098g01840	EMB1796 (embryo defective 1796)	0	0.885563	0.001	76	linalool
Nerol	VIT_00s0220g00150	Polygalacturonase GH28	vv40006Cell_wall	0.884814	0.001	7	nerol & α-Terpineol
Linalool	VIT_18s0001g04280	(-)-germacrene D synthase	vv10900Terpenoid_biosynthesis	0.884636	0.001	77	linalool & α-Terpineol
Linalool	VIT_18s0001g04530	(-)-germacrene D synthase	vv10900Terpenoid_biosynthesis	0.884607	0.001	78	linalool & α-Terpineol
Linalool	VIT_14s0060g00040	Retrotransposon	0	0.884593	0.001	79	linalool
Linalool	VIT_00s0373g00040	Malate dehydrogenase Glyoxysomal	vv10020Citrate_cycle vv10620Pyruvate_metabolism vv10630Glyoxylate_and_dicarboxylate_metabolism vv10710Carbon_fixation vv10720Reductive_carboxylate_cycle	0.883253	0.001	80	linalool
Linalool	VIT_11s0052g01220	Xyloglucan endotransglycosylase 6	vv40006Cell_wall	0.882946	0.002	81	linalool
α-Terpineol	VIT_11s0016g03810	Unknown protein	0	0.88258	0.001	94	α-Terpineol
Linalool	VIT_01s0011g04380	Acyl-(acyl carrier protein) thioesterase	vv10061Fatty_acid_biosynthesis	0.882429	0.001	82	linalool & α-Terpineol
Linalool	VIT_07s0141g00830	2-keto-3-deoxygluconokinase pfkB-type carbohydrate kinase	vv10030Pentose_phosphate	0.882242	0.001	83	linalool
α-Terpineol	VIT_14s0060g00450	Protein-serine/threonine kinase haspin-related	0	0.882241	0.001	95	nerol & α-Terpineol
Linalool	VIT_00s0317g00140	Exocyst subunit EXO70 H2	vv50111Tethering_factors	0.882222	0.001	84	linalool
Linalool	VIT_13s0067g01510	Outer membrane OMP85	0	0.881969	0.001	85	linalool
Linalool	VIT_01s0137g00360	Transducin family protein / WD-40 repeat	0	0.881844	0.006	86	linalool
Linalool	VIT_18s0001g14310	Flavonone- 3-hydroxylase	vv10941Flavonoid_biosynthesis	0.881743	0.001	87	linalool
α-Terpineol	VIT_14s0171g00490	Glucose-6-phosphate 1-dehydrogenase, cytoplasmic isoform	vv10030Pentose_phosphate vv10480Glutathione_metabolism	0.881537	0.001	96	linalool & α-Terpineol
Linalool	VIT_04s0008g01450	Cyclopropane-fatty-acyl-phospholipid synthase	vv10271Methionine_metabolism	0.881374	0.002	88	linalool & nerol & α-Terpineol
α-Terpineol	VIT_15s0048g00620	No hit	0	0.881338	0.001	97	α-Terpineol
Linalool	VIT_11s0016g03800	No hit	0	0.881322	0.001	89	linalool
Linalool	VIT_18s0001g04510	(+)-delta-cadinene synthase isozyme XC1	vv10900Terpenoid_biosynthesis	0.881002	0.001	90	linalool & α-Terpineol
α-Terpineol	VIT_01s0011g03720	BEE1 (BR Enhanced expression 1)	vv60011BHLH	0.880986	0.001	98	α-Terpineol
α-Terpineol	VIT_07s0005g02190	Zinc finger (C2H2 type) family	vv60017C2H2	0.880245	0.001	99	linalool & nerol & α-Terpineol
Linalool	VIT_16s0039g00270	No hit	0	0.880176	0.001	91	linalool
Linalool	VIT_18s0001g09630	No hit	0	0.880148	0.001	92	linalool & nerol
Linalool	VIT_14s0060g00870	Pentatricopeptide (PPR) repeat-containing	0	0.880097	0.001	93	linalool
Linalool	VIT_17s0000g01020	Unknown protein	0	0.879807	0.001	94	linalool
Linalool	VIT_05s0094g00730	Stearoyl-acyl-carrier protein desaturase	vv11040Biosynthesis_of_unsaturated_fatty_acids	0.879722	0.003	95	linalool & nerol & α-Terpineol
Linalool	VIT_09s0002g07340	Transposon protein	0	0.879637	0.003	97	linalool
Linalool	VIT_15s0021g02450	Elongation factor G	0	0.879199	0.001	98	linalool
Linalool	VIT_17s0000g09280	Ubiquitin-associated (UBA)	0	0.878954	0.001	99	linalool & α-Terpineol
Linalool	VIT_03s0063g00200	Histidinol-phosphatase	vv10340Histidine_metabolism	0.878948	0.001	100	linalool
α-Terpineol	VIT_18s0001g02270	Unknown	0	0.878759	0.001	100	α-Terpineol
Nerol	VIT_03s0063g01000	Blue (type 1) copper domain	0	0.877368	0.001	8	linalool & nerol & α-Terpineol
Nerol	VIT_04s0008g01450	Cyclopropane-fatty-acyl-phospholipid synthase	vv10271Methionine_metabolism	0.876023	0.001	9	linalool & nerol & α-Terpineol
Nerol	VIT_19s0090g01250	Jasmonate O-methyltransferase	vv10592alpha-Linolenic_acid_metabolism	0.874466	0.001	10	linalool & nerol & α-Terpineol
Nerol	VIT_19s0014g04930	Germacrene-D synthase	vv10900Terpenoid_biosynthesis	0.874334	0.001	11	nerol & α-Terpineol
Nerol	VIT_05s0049g02310	Biopterin transport-related protein BT1	vv50125Porters_cat_66_to_94	0.873481	0.001	12	linalool & nerol
Nerol	VIT_04s0043g00840	Armadillo/beta-catenin repeat protein / U-box domain-containing protein	0	0.872985	0.001	13	nerol
Nerol	VIT_06s0080g00550	EIF-4A3	vv23013RNA_transport vv23015mRNA_surveillance_pathway Vv23040Spliceosome	0.869611	0.001	14	nerol & α-Terpineol
Nerol	VIT_18s0001g14120	Translation initiation factor eIF-3 subunit 3	vv23013RNA_transport	0.868458	0.001	15	nerol
Nerol	VIT_05s0124g00340	Survival of motor neuron protein-interacting protein 1	vv23013RNA_transport	0.865937	0.001	16	nerol
Nerol	VIT_13s0156g00270	Proline-rich family protein	0	0.865584	0.001	17	linalool & nerol
Nerol	VIT_08s0007g05940	Unknown	0	0.865507	0.001	18	nerol
Nerol	VIT_09s0002g09200	CYP82M1v3	0	0.86471	0.001	19	nerol & α-Terpineol
Nerol	VIT_12s0028g00070	DNA-binding family	0	0.864452	0.001	20	nerol
Nerol	VIT_10s0003g01540	Pentatricopeptide (PPR) repeat-containing protein	0	0.864106	0.001	21	nerol
Nerol	VIT_14s0083g00980	Pollen Ole e 1 allergen and extensin	0	0.86285	0.001	22	nerol
Nerol	VIT_08s0007g05830	No hit	0	0.862436	0.001	23	nerol & α-Terpineol
Nerol	VIT_11s0037g00950	S-adenosylmethionine decarboxylase proenzyme	vv10220Urea_cycle_and_metabolism_of_amino_groups vv10271Methionine_metabolism	0.862402	0.001	24	nerol
Nerol	VIT_03s0063g00260	Hydrogenobyrinic acid a,c-diamide synthase	vv50101Channels_and_pores	0.8592	0.001	25	nerol
Nerol	VIT_17s0000g06540	Exonuclease	0	0.858014	0.001	26	nerol & α-Terpineol
Nerol	VIT_06s0004g00130	Pyruvate kinase	vv10010Glycolysis vv10230Purine_metabolism vv10620Pyruvate_metabolism vv10710Carbon_fixation	0.858001	0.001	27	linalool & nerol
Nerol	VIT_19s0090g01530	Pirin	0	0.857963	0.001	28	nerol & α-Terpineol
Nerol	VIT_04s0008g07260	EDR2 (enhanced disease resistance 2)	0	0.857677	0.001	29	nerol
Nerol	VIT_15s0048g02750	Unknown	0	0.857039	0.001	30	nerol & α-Terpineol
Nerol	VIT_05s0051g01060	No hit	0	0.856885	0.001	31	linalool & nerol
Nerol	VIT_00s0304g00060	TTL1 (tetratricopetide-repeat thioredoxin-like 1)	0	0.856324	0.001	32	nerol & α-Terpineol
Nerol	VIT_07s0005g00110	Rapid ALkalinization Factor RALFL11	0	0.856261	0.001	33	nerol & α-Terpineol
Nerol	VIT_04s0023g02610	Epoxide hydrolase 2	0	0.85624	0.001	34	nerol
Nerol	VIT_18s0001g00100	Auxin-independent growth promoter	0	0.856209	0.001	35	nerol
Nerol	VIT_11s0037g00300	Signal recognition particle receptor alpha subunit	vv23060Protein_export vv50132Primary_active_transporter_cat_A5_to_A8	0.856042	0.001	36	nerol
Nerol	VIT_16s0013g00550	No hit	0	0.855442	0.001	37	linalool & nerol & α-Terpineol
Nerol	VIT_05s0094g00730	Stearoyl-acyl-carrier protein desaturase	vv11040Biosynthesis_of_unsaturated_fatty_acids	0.855236	0.001	38	linalool & nerol & α-Terpineol
Nerol	VIT_03s0038g04530	S-adenosyl-L-methionine:salicylic acid carboxyl methyltransferase	vv10360Phenylalanine_metabolism	0.855111	0.001	39	nerol & α-Terpineol
Nerol	VIT_18s0001g05240	(-)-germacrene D synthase	vv10900Terpenoid_biosynthesis	0.85456	0.001	40	linalool & nerol & α-Terpineol
Nerol	VIT_07s0005g02190	Zinc finger (C2H2 type) family	vv60017C2H2	0.854194	0.001	41	linalool & nerol & α-Terpineol
Nerol	VIT_04s0008g00660	Early flowering 3	vv34710Circadian_rhythm	0.854177	0.001	42	nerol
Nerol	VIT_19s0014g00150	Purine permease 11 PUP11	vv50122Porters_cat_7_to_17	0.852625	0.001	43	nerol
Nerol	VIT_14s0066g01090	Myb domain protein 24	vv60044MYB	0.852224	0.001	44	linalool & nerol & α-Terpineol
Nerol	VIT_18s0089g01200	Berberine bridge enzyme	vv10950Alkaloid_biosynthesis_I	0.851587	0.001	45	nerol & α-Terpineol
Nerol	VIT_18s0001g04120	(-)-germacrene D synthase	vv10900Terpenoid_biosynthesis	0.851326	0.001	46	nerol & α-Terpineol
Nerol	VIT_12s0028g02140	F-box/LRR-repeat MAX2	0	0.848961	0.001	47	linalool & nerol
Nerol	VIT_16s0022g01280	Metalloendopeptidase	0	0.847997	0.001	48	nerol
Nerol	VIT_14s0171g00440	Glyceraldehyde-3-phosphate dehydrogenase GAPC3,cytosolic	vv10010Glycolysis	0.84738	0.001	49	nerol
Nerol	VIT_14s0066g01630	UVH3 (ultraviolet hypersensitive 3)	vv23420Nucleotide_excision_repair	0.847266	0.001	50	nerol
Nerol	VIT_12s0035g01700	Glutamine-rich protein23	0	0.84706	0.001	51	nerol & α-Terpineol
Nerol	VIT_11s0052g01620	Pathogenesis-related protein 1 precursor (PRP 1)	vv30011Jasmonate_signaling vv34626Plant-pathogen_interaction	0.846816	0.001	52	linalool & nerol
Nerol	VIT_15s0046g03370	LIM domain containing protein	vv60040LIM	0.846767	0.001	53	nerol
Nerol	VIT_09s0002g07920	Vacuolar proton-inorganic pyrophosphatase	vv10190Oxidative_phosphorylation vv50133Primary_active_transporter_cat_A9_to_A18	0.845469	0.001	54	nerol
Nerol	VIT_14s0060g00450	Protein-serine/threonine kinase haspin-related	0	0.845324	0.001	55	nerol & α-Terpineol
Nerol	VIT_17s0000g06530	No hit	0	0.844992	0.001	56	nerol & α-Terpineol
Nerol	VIT_19s0014g04920	(-)-germacrene D synthase	vv10900Terpenoid_biosynthesis	0.844629	0.001	57	nerol & α-Terpineol
Nerol	VIT_08s0058g00730	Iron transporter	vv50109Incompletely_characterized_transport_systems	0.844584	0.001	58	nerol
Nerol	VIT_13s0067g03760	U4/U6 small nuclear ribonucleoprotein PRP3	vv23040Spliceosome	0.843851	0.001	59	nerol
Nerol	VIT_07s0005g03290	Inorganic phosphate transporter 1-4	vv50121Porters_cat_1_to_6	0.843541	0.001	60	nerol & α-Terpineol
Nerol	VIT_18s0001g08050	No hit	0	0.843213	0.001	61	nerol & α-Terpineol
Nerol	VIT_03s0063g00540	Pentatricopeptide (PPR) repeat-containing protein	0	0.843062	0.001	62	nerol
Nerol	VIT_16s0098g00970	Subtilisin serine protease	vv50101Channels_and_pores vv60085MTERF	0.842532	0.001	63	nerol
Nerol	VIT_17s0000g06550	Exonuclease	0	0.842197	0.001	64	nerol & α-Terpineol
Nerol	VIT_01s0011g04870	Homeobox-leucine zipper protein 17 (HB-17)	vv60034HB	0.842178	0.001	65	nerol
Nerol	VIT_06s0004g02670	Cyclic nucleotide-gated ion channel 15	vv34626Plant-pathogen_interaction vv50101Channels_and_pores	0.842049	0.001	66	nerol
Nerol	VIT_06s0004g00930	Splicing factor I	0	0.840918	0.001	67	linalool & nerol
Nerol	VIT_07s0005g00870	Erg-1	vv30008Ethylene_signaling vv30011Jasmonate_signaling	0.840576	0.001	68	nerol & α-Terpineol
Nerol	VIT_17s0000g06700	No hit	0	0.840468	0.001	69	nerol & α-Terpineol
Nerol	VIT_09s0002g04000	Ribonuclease Z	vv23013RNA_transport	0.84029	0.001	70	nerol
Nerol	VIT_09s0096g00660	C2-HC type zinc finger protein C.e-MyT1	0	0.839456	0.001	71	linalool & nerol
Nerol	VIT_18s0001g02140	Metal transporter Nramp1	vv50124Porters_cat_30_to_64	0.839176	0.001	72	linalool & nerol & α-Terpineol
Nerol	VIT_14s0066g01220	ATMYB66/WER/WER1 (WEREWOLF 1)	vv44110Cell_cycle vv60044MYB	0.838118	0.001	73	nerol
Nerol	VIT_08s0007g02330	Unknown	0	0.837167	0.001	75	nerol & α-Terpineol
Nerol	VIT_18s0001g03990	Stearoyl-ACP desaturase	vv11040Biosynthesis_of_unsaturated_fatty_acids	0.835954	0.001	76	nerol
Nerol	VIT_13s0067g03060	Methionyl-tRNA synthetase	vv10271Methionine_metabolism vv10450Selenoamino_acid_metabolism vv20970Aminoacyl-tRNA_biosynthesis	0.835639	0.001	77	nerol
Nerol	VIT_17s0000g00860	Unknown protein	0	0.835303	0.001	78	nerol
Nerol	VIT_12s0059g00260	Splicing factor STA1 (stabilized1)	vv23040Spliceosome vv30009Flower_development	0.834772	0.001	79	linalool & nerol & α-Terpineol
Nerol	VIT_19s0014g00410	PMR5 (powdery mildew resistant 5)	0	0.834362	0.001	80	nerol & α-Terpineol
Nerol	VIT_19s0015g00190	Zinc transporter ZIP11	vv50121Porters_cat_1_to_6	0.834306	0.001	81	nerol
Nerol	VIT_09s0002g07540	VQ motif-containing protein	0	0.833526	0.001	82	linalool & nerol & α-Terpineol
Nerol	VIT_13s0067g03790	Pinene synthase	vv10902Monoterpenoid_biosynthesis	0.833366	0.001	83	linalool & nerol
Nerol	VIT_01s0011g05380	Pectinesterase family	vv40006Cell_wall	0.833038	0.001	84	linalool & nerol
Nerol	VIT_13s0019g00850	U3 small nucleolar ribonucleoprotein protein IMP4	vv23008Ribosome_biogenesis_in_Eukaryotes	0.832856	0.001	85	nerol
Nerol	VIT_19s0014g05120	Constans-like 11	vv30009Flower_development vv34710Circadian_rhythm vv60014C2C2-CO	0.83283	0.001	86	nerol & α-Terpineol
Nerol	VIT_05s0020g01260	Pentatricopeptide (PPR) repeat-containing protein	0	0.832495	0.001	87	nerol
Nerol	VIT_07s0005g00910	Zinc finger (MYND type)	vv60067Zf-MYND	0.83245	0.001	88	nerol
Nerol	VIT_04s0008g03750	Translation initiation factor eIF-3 subunit 6	vv23013RNA_transport	0.832387	0.001	89	nerol
Nerol	VIT_10s0003g04290	Myosin heavy chain	vv44810Regulation_of_actin_cytoskeleton	0.832213	0.001	90	nerol
Nerol	VIT_09s0018g01740	Unknown	0	0.832052	0.001	91	nerol
Nerol	VIT_00s0818g00010	Splicing factor 3B subunit 2	vv23040Spliceosome	0.831449	0.001	92	nerol
Nerol	VIT_09s0002g00260	Unknown protein	0	0.831008	0.001	93	nerol
Nerol	VIT_12s0059g01970	Nuclear assembly factor 1	0	0.830604	0.001	94	nerol
Nerol	VIT_19s0014g03450	Unknown	0	0.830522	0.001	95	nerol
Nerol	VIT_12s0057g01060	Jasmonate O-methyltransferase	vv10592alpha-Linolenic_acid_metabolism	0.8305	0.001	96	nerol & α-Terpineol
Nerol	VIT_14s0030g01610	Cytidine/deoxycytidylate deaminase	vv10240Pyrimidine_metabolism	0.830383	0.001	97	nerol
Nerol	VIT_17s0000g06040	Phytochrome kinase substrate 1	0	0.830227	0.001	98	nerol & α-Terpineol
Nerol	VIT_19s0177g00290	No hit	0	0.83012	0.001	99	nerol & α-Terpineol
Nerol	VIT_07s0005g01150	CTP synthase	vv10240Pyrimidine_metabolism	0.829868	0.001	100	nerol

## Sheet: F.Promoter Analysis
Network	Hits in sample	Sample-size	Hits in total promoter	Total promoter	p-value	LOG10(pvalue)	PLACE motif	PLACE motif description	PLACE motif keyword	Match
Combined	10	222	570	29839	0.00692375	2.15966	GCATATTC	P1BS	phosphate; starvation; MYB;	VIT_00s0220g00150, VIT_01s0011g06640, VIT_03s0038g03290, VIT_07s0005g01580, VIT_07s0005g03290, VIT_09s0002g07340, VIT_10s0003g01540, VIT_15s0046g02990, VIT_17s0000g01020, VIT_18s0001g04530
Combined	12	222	796	29839	0.00965717	2.01515	TTCAGTCT	INRNTPSADB	initiater; light-responsive transcription; TATA-less promoter;	VIT_00s1235g00030, VIT_02s0012g00880, VIT_05s0094g00580, VIT_05s0094g00730, VIT_08s0007g02140, VIT_12s0028g00070, VIT_14s0006g00250, VIT_15s0046g02990, VIT_17s0000g06540, VIT_18s0001g04780, VIT_18s0001g08050, VIT_18s0001g11580
Combined	14	222	607	29839	0.000144421	3.84037	TTTGGCCC	E2FCONSENSUS	E2F	VIT_02s0012g03100, VIT_02s0154g00010, VIT_03s0063g00970, VIT_03s0063g01000, VIT_04s0008g05370, VIT_05s0020g01260, VIT_06s0004g00130, VIT_06s0004g02010, VIT_07s0005g01060, VIT_07s0005g02190, VIT_07s0005g02190, VIT_14s0060g00450, VIT_19s0014g00150, VIT_19s0027g00860
Combined	22	222	1619	29839	0.00253042	2.59681	AACCAACC	MYBPLANT	Myb; MYB; Myb305; AmMYB308; AmMYB330; flower; PAL; CHS; DFR;	VIT_03s0038g02140, VIT_03s0038g03290, VIT_03s0063g01000, VIT_05s0020g03730, VIT_05s0049g02310, VIT_05s0094g00630, VIT_06s0009g02560, VIT_08s0040g01620, VIT_09s0002g07340, VIT_10s0003g04290, VIT_11s0016g03810, VIT_11s0052g01220, VIT_13s0067g00090, VIT_14s0006g00250, VIT_14s0066g01690, VIT_16s0098g00970, VIT_17s0000g06040, VIT_18s0001g02100, VIT_18s0001g11160, VIT_19s0014g03450, VIT_19s0014g05120, …
Combined	23	222	1827	29839	0.00469669	2.32821	GACTTAC	EECCRCAH1	low-CO2;	VIT_01s0010g03590, VIT_02s0154g00010, VIT_05s0124g00340, VIT_07s0005g00380, VIT_07s0005g03290, VIT_07s0151g00760, VIT_09s0018g01740, VIT_09s0096g00520, VIT_10s0003g00830, VIT_10s0003g01790, VIT_12s0028g00670, VIT_14s0030g00690, VIT_14s0066g01220, VIT_15s0046g03370, VIT_15s0048g02750, VIT_16s0013g00550, VIT_17s0000g06540, VIT_17s0000g09280, VIT_18s0001g04510, VIT_18s0001g04780, VIT_18s0001g07310, …
Combined	24	222	4885	29839	0.00521343	2.28288	ATATTTATA	SEF1MOTIF	SOYBEAN; STORAGE PROTEIN; 7S; GLOBULIN; BETA-CONGLICININ; seed;	VIT_03s0063g00200, VIT_04s0043g00840, VIT_05s0020g03730, VIT_05s0029g00310, VIT_05s0094g00580, VIT_05s0094g00800, VIT_06s0004g04300, VIT_06s0009g02470, VIT_08s0007g00040, VIT_08s0007g02140, VIT_09s0002g00510, VIT_09s0002g07920, VIT_11s0016g03810, VIT_11s0037g00300, VIT_12s0057g01110, VIT_12s0059g00260, VIT_13s0019g00850, VIT_13s0019g03910, VIT_13s0067g03200, VIT_14s0171g00490, VIT_16s0050g00070, …
Combined	29	222	2199	29839	0.000981644	3.00805	GAGTTCC	EECCRCAH1	low-CO2;	VIT_00s0304g00060, VIT_00s1235g00030, VIT_01s0011g04380, VIT_03s0063g00540, VIT_04s0008g04830, VIT_04s0023g02770, VIT_05s0051g01060, VIT_06s0004g02010, VIT_07s0005g02190, VIT_07s0005g02190, VIT_07s0005g03290, VIT_07s0141g00830, VIT_09s0018g01740, VIT_12s0028g00680, VIT_14s0030g00020, VIT_14s0068g02150, VIT_15s0021g02450, VIT_16s0013g00550, VIT_16s0098g00970, VIT_17s0000g00860, VIT_17s0000g06540, …
Combined	32	222	2773	29839	0.00369308	2.43261	CTAACAC	CANBNNAPA	(CA)n element; napA; napin; seed; storage protein;	VIT_00s0324g00060, VIT_01s0010g03590, VIT_01s0011g03720, VIT_01s0011g06640, VIT_01s0137g00360, VIT_03s0038g03290, VIT_03s0063g01000, VIT_04s0008g04830, VIT_04s0023g02770, VIT_05s0020g03730, VIT_07s0005g00380, VIT_07s0005g03290, VIT_09s0002g04000, VIT_09s0002g07540, VIT_10s0003g00780, VIT_10s0003g00830, VIT_10s0003g04290, VIT_11s0037g00950, VIT_11s0052g01620, VIT_13s0067g00090, VIT_13s0067g03760, …
Combined	32	222	2923	29839	0.00697176	2.15666	GACTTTC	EECCRCAH1	low-CO2;	VIT_00s0373g00040, VIT_00s0748g00020, VIT_04s0008g05370, VIT_04s0023g01290, VIT_05s0020g01260, VIT_05s0124g00340, VIT_06s0004g00130, VIT_06s0004g02010, VIT_07s0005g01070, VIT_08s0007g02330, VIT_08s0056g00300, VIT_09s0002g00260, VIT_09s0002g00510, VIT_09s0018g01740, VIT_10s0003g01540, VIT_11s0052g01220, VIT_11s0065g01130, VIT_12s0028g00670, VIT_14s0060g00040, VIT_14s0066g01220, VIT_15s0046g00130, …
Combined	36	222	3142	29839	0.00253233	2.59648	CAGTCG	EBOXBNNAPA,MYCCONSENSUSAT,	napA; storage protein; ABRE; E-box; seed;MYC; rd22BP1; ABA; leaf; seed; stress; CBF3; cold; CBF/DREB1;	VIT_00s0317g00140, VIT_00s0748g00020, VIT_00s0818g00010, VIT_01s0010g03590, VIT_01s0011g03720, VIT_01s0011g06640, VIT_02s0154g00010, VIT_03s0038g03290, VIT_03s0038g04530, VIT_03s0063g00200, VIT_04s0008g07260, VIT_04s0023g01290, VIT_04s0023g02770, VIT_05s0094g00630, VIT_05s0094g00730, VIT_06s0004g00130, VIT_07s0005g00870, VIT_08s0007g03770, VIT_08s0007g05940, VIT_09s0002g07540, VIT_10s0003g00830, …
Combined	46	222	4397	29839	0.00366743	2.43564	AGCAGC	ANAERO2CONSENSUS	anaerobic;	VIT_00s0748g00020, VIT_00s0818g00010, VIT_01s0011g03240, VIT_02s0025g02670, VIT_02s0154g00010, VIT_03s0038g02140, VIT_04s0008g00660, VIT_04s0008g04830, VIT_04s0008g05370, VIT_04s0023g02770, VIT_05s0051g01060, VIT_07s0005g01060, VIT_07s0141g00830, VIT_08s0007g03770, VIT_08s0007g05940, VIT_08s0058g00730, VIT_09s0002g00260, VIT_09s0096g00660, VIT_10s0003g01540, VIT_11s0016g03800, VIT_11s0037g00950, …
Combined	50	222	5157	29839	0.00869504	2.06073	CAACGG	MYB2CONSENSUSAT	MYB; rd22BP1; ABA; leaf; seed; stress;	VIT_00s0317g00140, VIT_00s0748g00020, VIT_00s0818g00010, VIT_00s1235g00030, VIT_01s0011g04380, VIT_01s0011g04870, VIT_01s0011g05380, VIT_01s0011g06640, VIT_02s0154g00010, VIT_04s0008g01450, VIT_04s0023g02610, VIT_05s0077g00850, VIT_05s0094g00540, VIT_05s0094g00630, VIT_05s0094g00730, VIT_05s0094g00740, VIT_06s0004g04300, VIT_07s0005g00870, VIT_07s0005g03290, VIT_07s0151g00760, VIT_08s0058g00730, …
Combined	58	222	5483	29839	0.00103137	2.98659	ACCGAC	CBFHV,DRE2COREZMRAB17,DRECRTCOREAT	CBF; AP2 domain; CRT/DRE; low temperature;DRE/CRT; drought; high-light; cold; DREB; DREB1; DREB2; CBF;rab17; ABA; drought response; DBF1; DBF2;	VIT_00s0304g00060, VIT_00s0748g00020, VIT_01s0011g03720, VIT_01s0011g04870, VIT_01s0011g05380, VIT_03s0038g02140, VIT_03s0063g00200, VIT_03s0063g00260, VIT_04s0008g07260, VIT_05s0020g03730, VIT_05s0049g02310, VIT_05s0077g00850, VIT_05s0094g00540, VIT_05s0094g00740, VIT_06s0004g00130, VIT_06s0004g04300, VIT_06s0009g02560, VIT_07s0005g01060, VIT_08s0007g05830, VIT_08s0007g05940, VIT_09s0018g01740, …
Combined	64	222	6919	29839	0.00887307	2.05193	GATTTTC	EECCRCAH1	low-CO2;	VIT_00s0304g00060, VIT_01s0010g03590, VIT_01s0011g03240, VIT_01s0011g03720, VIT_01s0011g06640, VIT_03s0038g03290, VIT_03s0063g00200, VIT_04s0008g00660, VIT_04s0008g07260, VIT_04s0023g01290, VIT_04s0023g02610, VIT_04s0023g02770, VIT_04s0043g00840, VIT_05s0029g00310, VIT_05s0049g02310, VIT_05s0094g00540, VIT_05s0094g00580, VIT_05s0094g00630, VIT_05s0094g00730, VIT_05s0124g00340, VIT_06s0004g02010, …
Combined	70	222	7589	29839	0.00712952	2.14694	CCTACC	MYBPZM	P; P gene: P-gene; MYB; myb; seed;	VIT_00s0220g00150, VIT_00s0304g00060, VIT_00s0317g00140, VIT_00s0818g00010, VIT_00s1235g00030, VIT_01s0010g03590, VIT_01s0011g04380, VIT_01s0011g06640, VIT_02s0025g02670, VIT_03s0038g03290, VIT_03s0063g00260, VIT_03s0063g00970, VIT_03s0063g01000, VIT_04s0008g05370, VIT_04s0023g01290, VIT_04s0023g02770, VIT_05s0020g03730, VIT_05s0029g00310, VIT_05s0051g01060, VIT_05s0094g00630, VIT_05s0094g00730, …
Combined	78	222	8289	29839	0.00316733	2.49931	CATGCA	RYREPEATBNNAPA	RY repeat; RY/G box; seed; napA; napin;	VIT_00s0220g00150, VIT_00s0373g00040, VIT_00s0818g00010, VIT_01s0010g03590, VIT_01s0011g04380, VIT_01s0011g04870, VIT_02s0025g02200, VIT_03s0063g00200, VIT_04s0023g01290, VIT_04s0043g00280, VIT_05s0020g01260, VIT_05s0020g03730, VIT_05s0051g01060, VIT_05s0094g00540, VIT_05s0094g00730, VIT_05s0124g00300, VIT_06s0004g00130, VIT_06s0004g01990, VIT_06s0009g02560, VIT_06s0080g00550, VIT_07s0005g00870, …
Combined	93	222	15461	29839	0.000656	3.1831	GGAAAT	GT1CONSENSUS	GT-1; light; TATA; TFIIA; TBP; HR; SAR; TMV; leaf; shoot;	VIT_00s0220g00150, VIT_00s0304g00060, VIT_00s0373g00040, VIT_00s0818g00010, VIT_00s1235g00030, VIT_01s0011g03720, VIT_01s0011g04380, VIT_03s0038g03290, VIT_03s0038g04530, VIT_03s0063g00200, VIT_03s0063g00260, VIT_04s0008g00660, VIT_04s0008g01450, VIT_04s0008g05370, VIT_04s0008g07260, VIT_04s0043g00840, VIT_05s0051g01060, VIT_05s0077g00850, VIT_06s0004g00930, VIT_06s0004g01990, VIT_06s0004g02010, …
Combined	114	222	12506	29839	0.000950885	3.02187	CCGAC	LTRECOREATCOR15	low temperature; cold; LTRE; drought; ABA; cor15a; BN115; leaf;	VIT_00s0220g00150, VIT_00s0304g00060, VIT_00s0373g00040, VIT_00s0748g00020, VIT_01s0010g03590, VIT_01s0011g03720, VIT_01s0011g04870, VIT_01s0011g05380, VIT_02s0012g00880, VIT_02s0025g02670, VIT_02s0154g00010, VIT_03s0038g02140, VIT_03s0038g03290, VIT_03s0063g00200, VIT_03s0063g00260, VIT_04s0008g01450, VIT_04s0008g07260, VIT_04s0043g00280, VIT_05s0020g03730, VIT_05s0029g00310, VIT_05s0049g02310, …
Combined	145	222	17638	29839	0.00918546	2.0369	AACGG	MYBCOREATCYCB1	Cyc; M phase; Myb;	VIT_00s0220g00150, VIT_00s0304g00060, VIT_00s0317g00140, VIT_00s0324g00060, VIT_00s0373g00040, VIT_00s0748g00020, VIT_00s0818g00010, VIT_00s1235g00030, VIT_01s0010g03590, VIT_01s0011g04380, VIT_01s0011g04870, VIT_01s0011g05380, VIT_01s0011g06640, VIT_01s0137g00360, VIT_02s0012g00880, VIT_02s0012g03100, VIT_02s0025g02200, VIT_02s0025g02670, VIT_02s0154g00010, VIT_03s0038g03290, VIT_03s0038g04530, …
Combined	163	222	19283	29839	0.00115458	2.93757	AACCAA	REALPHALGLHCB21	REalpha; Lhcb21; phytochrome; REbeta;	VIT_00s0304g00060, VIT_00s0317g00140, VIT_00s0324g00060, VIT_00s0373g00040, VIT_00s0748g00020, VIT_00s0818g00010, VIT_00s1235g00030, VIT_01s0010g03590, VIT_01s0011g03240, VIT_01s0011g03720, VIT_01s0011g04380, VIT_01s0011g05380, VIT_02s0012g00880, VIT_02s0025g02200, VIT_03s0038g02140, VIT_03s0038g03290, VIT_03s0063g00200, VIT_03s0063g00260, VIT_03s0063g01000, VIT_04s0008g01450, VIT_04s0008g04830, …
Combined	167	222	20027	29839	0.00187787	2.72633	AAACCA	MYB1AT	MYB; rd22BP1; ABA; leaf; seed; stress;	VIT_00s0304g00060, VIT_00s0317g00140, VIT_00s0324g00060, VIT_00s0373g00040, VIT_00s0748g00020, VIT_00s0818g00010, VIT_00s1235g00030, VIT_01s0010g03590, VIT_01s0011g03240, VIT_01s0011g03720, VIT_01s0011g04380, VIT_01s0011g04870, VIT_01s0011g05380, VIT_01s0011g06640, VIT_01s0137g00360, VIT_02s0012g03100, VIT_02s0025g02200, VIT_02s0025g02670, VIT_02s0154g00010, VIT_03s0038g02140, VIT_03s0038g03290, …
Combined	172	222	24731	29839	0.00757927	2.12037	GAAAAT	GT1CONSENSUS	GT-1; light; TATA; TFIIA; TBP; HR; SAR; TMV; leaf; shoot;	VIT_00s0220g00150, VIT_00s0304g00060, VIT_00s0317g00140, VIT_00s0324g00060, VIT_00s0373g00040, VIT_00s0818g00010, VIT_00s1235g00030, VIT_01s0010g03590, VIT_01s0011g03720, VIT_01s0011g05380, VIT_02s0012g00880, VIT_02s0025g02200, VIT_02s0025g02670, VIT_02s0154g00010, VIT_03s0038g02140, VIT_03s0038g03290, VIT_03s0038g04530, VIT_03s0063g00200, VIT_03s0063g00260, VIT_03s0063g00540, VIT_03s0063g00970, …
Combined	199	222	25315	29839	0.00961415	2.01709	CAACA	RAV1AAT	RAV1; AP2; VP1; B3; root; leaf; shoot;	VIT_00s0220g00150, VIT_00s0304g00060, VIT_00s0317g00140, VIT_00s0324g00060, VIT_00s0373g00040, VIT_00s0748g00020, VIT_00s0818g00010, VIT_00s1235g00030, VIT_01s0010g03590, VIT_01s0011g03240, VIT_01s0011g03720, VIT_01s0011g04380, VIT_01s0011g04870, VIT_01s0011g05380, VIT_01s0011g06640, VIT_01s0137g00360, VIT_02s0012g00880, VIT_02s0012g03100, VIT_02s0025g02200, VIT_02s0025g02670, VIT_02s0154g00010, …
α-terpineol	10	100	1285	29839	0.00715874	2.14516	CATGCATG	RYREPEATVFLEB4	RY repeat motif; LeB4; Gy2; seed; Sph; ABA; VP1; Osem; Em; ABRE;	VIT_17s0000g06530, VIT_14s0066g01090, VIT_19s0090g01530, VIT_19s0090g01250, VIT_01s0011g04380, VIT_09s0002g09200, VIT_18s0166g00160, VIT_18s0089g01200, VIT_06s0004g01990, VIT_14s0060g00450
α-terpineol	10	100	1331	29839	0.00881043	2.055	CAACGTG	BP5OSWX	MYC; Wx; Waxy;	VIT_05s0094g00730, VIT_05s0094g00630, VIT_14s0066g01690, VIT_18s0001g04710, VIT_14s0066g01090, VIT_03s0063g01000, VIT_15s0048g02750, VIT_13s0084g00010, VIT_07s0205g00030, VIT_18s0001g02100
α-terpineol	15	100	2199	29839	0.00384218	2.41542	GAGTTCC	EECCRCAH1	low-CO2;	VIT_18s0001g00680, VIT_16s0013g00550, VIT_01s0011g04380, VIT_17s0000g06540, VIT_19s0027g00860, VIT_07s0005g03290, VIT_00s0304g00060, VIT_12s0028g00680, VIT_06s0004g02010, VIT_18s0001g04530, VIT_17s0000g06550, VIT_14s0068g02150, VIT_18s0001g02140, VIT_04s0008g04830, VIT_07s0005g02190
α-terpineol	18	100	8137	29839	0.00970418	2.01304	CTGTTG	MYBCORE	MYB; myb; dehydration; water; stress; flavonoid biosynthesis;	VIT_03s0038g04530, VIT_18s0001g04710, VIT_18s0001g11160, VIT_07s0005g00110, VIT_17s0000g06540, VIT_09s0096g00520, VIT_17s0000g04610, VIT_00s0748g00020, VIT_03s0038g03290, VIT_18s0001g03740, VIT_10s0003g01790, VIT_06s0004g02010, VIT_18s0001g04530, VIT_18s0001g05000, VIT_01s0011g06640, VIT_14s0068g02150, VIT_06s0004g01990, VIT_18s0001g14920
α-terpineol	22	100	4208	29839	0.00994234	2.00251	ACCAACC	BOXLCOREDCPAL	MYB; R2R3 type; PAL: Elicitor; UV-B; Dilution;	VIT_05s0094g00740, VIT_07s0005g00870, VIT_05s0094g00630, VIT_14s0066g01690, VIT_17s0000g06040, VIT_17s0000g06700, VIT_06s0009g02560, VIT_18s0001g00680, VIT_19s0014g05120, VIT_03s0063g01000, VIT_10s0003g00780, VIT_18s0001g11160, VIT_19s0014g04920, VIT_07s0005g00110, VIT_09s0096g00520, VIT_09s0002g09200, VIT_03s0038g03290, VIT_06s0004g02010, VIT_13s0019g03910, VIT_13s0067g00090, VIT_18s0001g02100, …
α-terpineol	26	100	5157	29839	0.00835635	2.07798	CAACGG	MYB2CONSENSUSAT	MYB; rd22BP1; ABA; leaf; seed; stress;	VIT_05s0094g00740, VIT_07s0005g00870, VIT_05s0094g00730, VIT_05s0094g00630, VIT_05s0094g00540, VIT_17s0000g06040, VIT_17s0000g06700, VIT_18s0001g04120, VIT_18s0001g04710, VIT_04s0008g01450, VIT_16s0013g00440, VIT_18s0001g09640, VIT_16s0013g00550, VIT_01s0011g04380, VIT_18s0001g00220, VIT_18s0001g11160, VIT_07s0151g00760, VIT_07s0005g03290, VIT_09s0002g09200, VIT_17s0000g04610, VIT_00s0748g00020, …
α-terpineol	38	100	8289	29839	0.00706422	2.15094	CATGCA	RYREPEATBNNAPA	RY repeat; RY/G box; seed; napA; napin;	VIT_07s0005g00870, VIT_04s0023g01290, VIT_05s0094g00730, VIT_14s0066g01690, VIT_05s0094g00540, VIT_17s0000g06530, VIT_06s0009g02560, VIT_12s0028g00670, VIT_19s0014g04930, VIT_18s0001g00680, VIT_08s0007g02330, VIT_14s0066g01090, VIT_19s0090g01530, VIT_18s0001g05240, VIT_19s0090g01250, VIT_16s0013g00550, VIT_06s0080g00550, VIT_01s0011g04380, VIT_18s0001g00220, VIT_09s0002g07540, VIT_17s0000g06540, …
α-terpineol	69	100	17363	29839	0.00712627	2.14714	TGACC	WBOXNTERF3	W box; ERF3; wounding;	VIT_07s0005g00870, VIT_14s0066g01690, VIT_05s0094g00540, VIT_17s0000g06040, VIT_13s0067g00050, VIT_17s0000g06700, VIT_18s0001g04120, VIT_17s0000g06530, VIT_03s0038g04530, VIT_06s0009g02560, VIT_12s0057g01110, VIT_08s0007g02330, VIT_17s0000g03900, VIT_19s0014g05120, VIT_16s0013g00440, VIT_18s0001g09640, VIT_14s0066g01090, VIT_19s0090g01530, VIT_15s0048g02750, VIT_18s0001g05240, VIT_18s0001g08050, …
α-terpineol	73	100	24731	29839	0.00426313	2.37027	GAAAAT	GT1CONSENSUS	GT-1; light; TATA; TFIIA; TBP; HR; SAR; TMV; leaf; shoot;	VIT_05s0094g00740, VIT_12s0134g00030, VIT_04s0023g01290, VIT_05s0094g00730, VIT_05s0094g00630, VIT_14s0066g01690, VIT_05s0094g00540, VIT_17s0000g06040, VIT_17s0000g06700, VIT_03s0038g04530, VIT_06s0009g02560, VIT_12s0057g01110, VIT_18s0001g00680, VIT_18s0001g04710, VIT_08s0007g02330, VIT_17s0000g03900, VIT_19s0014g05120, VIT_16s0013g00440, VIT_14s0066g01090, VIT_03s0063g01000, VIT_19s0090g01530, …
linalool	14	100	2199	29839	0.00845123	2.07308	GAGTTCC	EECCRCAH1	low-CO2;	VIT_18s0001g02590, VIT_00s1235g00030, VIT_18s0001g13760, VIT_14s0030g00020, VIT_16s0013g00550, VIT_07s0005g02190, VIT_05s0051g01060, VIT_04s0023g02770, VIT_18s0001g07310, VIT_18s0001g02140, VIT_18s0001g04530, VIT_01s0011g04380, VIT_07s0141g00830, VIT_15s0021g02450
linalool	20	100	3592	29839	0.00759621	2.1194	CATGCAT	RYREPEATGMGY2,RYREPEATLEGUMINBOX,	glycinin; CATGCAT; Gy2; seed;RY repeat; legumin box; seed; storage protein;	VIT_17s0000g06930, VIT_14s0006g00250, VIT_18s0001g02590, VIT_06s0004g00130, VIT_18s0001g13680, VIT_18s0001g05240, VIT_05s0124g00300, VIT_11s0065g01130, VIT_19s0015g00210, VIT_10s0003g00830, VIT_15s0046g00130, VIT_16s0013g00550, VIT_05s0051g01060, VIT_19s0090g01250, VIT_08s0056g00300, VIT_02s0025g02200, VIT_14s0066g01090, VIT_00s0373g00040, VIT_01s0011g04380, VIT_05s0094g00730
linalool	21	100	3378	29839	0.00205967	2.6862	CCGTCG	HEXAMERATH4	hexamer; histone; H4; meristem;	VIT_17s0000g06930, VIT_01s0011g05380, VIT_16s0050g00070, VIT_11s0065g01130, VIT_18s0001g13760, VIT_18s0075g00870, VIT_09s0096g00660, VIT_18s0001g09640, VIT_18s0001g07870, VIT_01s0010g03590, VIT_05s0094g00800, VIT_07s0205g00030, VIT_06s0004g00930, VIT_06s0004g04300, VIT_18s0001g11580, VIT_13s0067g03200, VIT_00s0373g00040, VIT_01s0011g04380, VIT_01s0137g00360, VIT_18s0001g14310, VIT_11s0016g03800
linalool	27	100	11308	29839	0.00629901	2.20073	TATCCA	TATCCAOSAMY	alpha-amylase; MYB proteins; gibberellin; GA; sugar starvation;	VIT_11s0052g01620, VIT_14s0006g00250, VIT_18s0001g13680, VIT_13s0156g00270, VIT_18s0001g05240, VIT_05s0124g00300, VIT_11s0065g01130, VIT_15s0046g02990, VIT_18s0001g13760, VIT_10s0003g00830, VIT_14s0030g00020, VIT_12s0059g01550, VIT_18s0001g07870, VIT_16s0013g00550, VIT_04s0023g02770, VIT_06s0009g02470, VIT_18s0001g11580, VIT_09s0002g00510, VIT_05s0029g00310, VIT_18s0001g05000, VIT_14s0171g00490, …
linalool	30	100	5483	29839	0.00164809	2.78302	ACCGAC	CBFHV,DRE2COREZMRAB17,DRECRTCOREAT	CBF; AP2 domain; CRT/DRE; low temperature;DRE/CRT; drought; high-light; cold; DREB; DREB1; DREB2; CBF;rab17; ABA; drought response; DBF1; DBF2;	VIT_01s0011g05380, VIT_06s0004g00130, VIT_18s0001g13680, VIT_13s0156g00270, VIT_16s0050g00070, VIT_15s0046g02990, VIT_19s0014g04840, VIT_10s0003g00830, VIT_05s0020g03730, VIT_15s0046g00130, VIT_05s0049g02310, VIT_12s0059g01550, VIT_13s0067g03790, VIT_16s0013g00550, VIT_05s0077g00850, VIT_06s0004g04300, VIT_03s0038g02140, VIT_10s0003g01790, VIT_12s0059g00260, VIT_13s0019g03910, VIT_18s0001g05000, …
linalool	37	100	7589	29839	0.00316241	2.49998	CCTACC	MYBPZM	P; P gene: P-gene; MYB; myb; seed;	VIT_11s0052g01620, VIT_14s0006g00250, VIT_18s0001g05240, VIT_00s1235g00030, VIT_03s0063g00970, VIT_04s0008g05370, VIT_18s0001g13760, VIT_18s0075g00870, VIT_10s0003g00830, VIT_05s0020g03730, VIT_14s0030g00020, VIT_12s0028g02140, VIT_15s0046g00130, VIT_07s0005g00380, VIT_12s0059g01550, VIT_02s0025g02670, VIT_08s0040g01620, VIT_01s0010g03590, VIT_07s0005g02190, VIT_05s0051g01060, VIT_07s0205g00030, …
linalool	39	100	8289	29839	0.00431203	2.36532	CATGCA	RYREPEATBNNAPA	RY repeat; RY/G box; seed; napA; napin;	VIT_11s0052g01620, VIT_17s0000g06930, VIT_14s0006g00250, VIT_18s0001g02590, VIT_06s0004g00130, VIT_18s0001g13680, VIT_16s0050g00070, VIT_18s0001g05240, VIT_05s0124g00300, VIT_11s0065g01130, VIT_18s0075g00870, VIT_19s0014g04840, VIT_19s0015g00210, VIT_10s0003g00830, VIT_05s0020g03730, VIT_12s0028g02140, VIT_15s0046g00130, VIT_12s0059g01550, VIT_09s0002g07540, VIT_13s0067g03790, VIT_16s0013g00550, …
linalool	40	100	15461	29839	0.00487336	2.31217	GGAAAT	GT1CONSENSUS	GT-1; light; TATA; TFIIA; TBP; HR; SAR; TMV; leaf; shoot;	VIT_17s0000g06930, VIT_18s0001g02590, VIT_16s0050g00070, VIT_00s1235g00030, VIT_04s0008g05370, VIT_11s0065g01130, VIT_18s0075g00870, VIT_19s0015g00210, VIT_12s0028g02140, VIT_15s0046g00130, VIT_07s0005g00380, VIT_12s0059g01550, VIT_18s0001g09640, VIT_18s0001g07870, VIT_08s0040g01620, VIT_05s0077g00850, VIT_07s0005g02190, VIT_05s0051g01060, VIT_19s0090g01650, VIT_03s0017g01770, VIT_07s0205g00030, …
linalool	56	100	12506	29839	0.00144221	2.84097	CCGAC	LTRECOREATCOR15	low temperature; cold; LTRE; drought; ABA; cor15a; BN115; leaf;	VIT_17s0000g06930, VIT_08s0007g00040, VIT_01s0011g05380, VIT_18s0001g02590, VIT_06s0004g00130, VIT_18s0001g13680, VIT_13s0156g00270, VIT_07s0005g01580, VIT_16s0050g00070, VIT_15s0046g02990, VIT_18s0001g13760, VIT_19s0014g04840, VIT_19s0015g00210, VIT_10s0003g00830, VIT_05s0020g03730, VIT_14s0030g00020, VIT_12s0028g02140, VIT_15s0046g00130, VIT_07s0005g00380, VIT_05s0049g02310, VIT_12s0059g01550, …
linalool	56	100	20318	29839	0.00326916	2.48556	AATTAAA	POLASIG2	poly A signal;	VIT_11s0052g01620, VIT_08s0007g00040, VIT_01s0011g05380, VIT_09s0002g02260, VIT_18s0001g13680, VIT_18s0001g05240, VIT_03s0063g00970, VIT_04s0008g05370, VIT_05s0124g00300, VIT_11s0065g01130, VIT_18s0001g13760, VIT_19s0014g04840, VIT_19s0015g00210, VIT_10s0003g00830, VIT_12s0028g02140, VIT_15s0046g00130, VIT_09s0096g00680, VIT_05s0049g02310, VIT_13s0067g03790, VIT_08s0040g01620, VIT_05s0077g00850, …
linalool	65	100	14946	29839	0.000898978	3.04625	AACCCA	SEF3MOTIFGM	SEF3; beta-conglycinin; 7S; globulin; seed;	VIT_11s0052g01620, VIT_17s0000g06930, VIT_14s0006g00250, VIT_08s0007g00040, VIT_01s0011g05380, VIT_18s0001g02590, VIT_09s0002g02260, VIT_06s0004g00130, VIT_07s0005g01580, VIT_16s0050g00070, VIT_18s0001g05240, VIT_00s1235g00030, VIT_03s0063g00970, VIT_11s0065g01130, VIT_15s0046g02990, VIT_19s0015g00210, VIT_10s0003g00830, VIT_05s0020g03730, VIT_14s0030g00020, VIT_09s0096g00660, VIT_07s0005g00380, …
linalool	76	100	19283	29839	0.00454141	2.34281	AACCAA	REALPHALGLHCB21	REalpha; Lhcb21; phytochrome; REbeta;	VIT_11s0052g01620, VIT_17s0000g06930, VIT_14s0006g00250, VIT_08s0007g00040, VIT_01s0011g05380, VIT_18s0001g02590, VIT_06s0004g00130, VIT_18s0001g13680, VIT_13s0156g00270, VIT_07s0005g01580, VIT_16s0050g00070, VIT_00s1235g00030, VIT_04s0008g05370, VIT_05s0124g00300, VIT_11s0065g01130, VIT_15s0046g02990, VIT_18s0001g13760, VIT_18s0075g00870, VIT_19s0014g04840, VIT_10s0003g00830, VIT_05s0020g03730, …
linalool	82	100	21661	29839	0.00909538	2.04118	TGACT	WBOXHVISO1,WBOXNTERF3,	sugar; SURE; patatin; WRKY; isoamylase; SUSIBA2;W box; ERF3; wounding;	VIT_11s0052g01620, VIT_17s0000g06930, VIT_14s0006g00250, VIT_08s0007g00040, VIT_01s0011g05380, VIT_18s0001g02590, VIT_09s0002g02260, VIT_18s0001g13680, VIT_13s0156g00270, VIT_07s0005g01580, VIT_16s0050g00070, VIT_18s0001g05240, VIT_00s1235g00030, VIT_03s0063g00970, VIT_04s0008g05370, VIT_05s0124g00300, VIT_11s0065g01130, VIT_15s0046g02990, VIT_18s0001g13760, VIT_19s0014g04840, VIT_19s0015g00210, …
nerol	23	100	4374	29839	0.00816681	2.08795	CATACG	EBOXBNNAPA,MYCCONSENSUSAT,	napA; storage protein; ABRE; E-box; seed;MYC; rd22BP1; ABA; leaf; seed; stress; CBF3; cold; CBF/DREB1;	VIT_14s0030g00690, VIT_14s0066g00240, VIT_19s0090g01250, VIT_19s0014g04930, VIT_11s0037g00950, VIT_06s0004g00130, VIT_15s0048g02750, VIT_00s0304g00060, VIT_03s0038g04530, VIT_04s0008g00660, VIT_14s0066g01630, VIT_12s0035g01700, VIT_09s0002g07920, VIT_08s0058g00730, VIT_17s0000g06550, VIT_14s0066g01220, VIT_08s0007g02330, VIT_17s0000g00860, VIT_13s0067g03790, VIT_01s0011g05380, VIT_09s0002g00260, …
nerol	25	100	4502	29839	0.00330078	2.48138	CATTCG	EBOXBNNAPA,MYCCONSENSUSAT,	napA; storage protein; ABRE; E-box; seed;MYC; rd22BP1; ABA; leaf; seed; stress; CBF3; cold; CBF/DREB1;	VIT_00s0220g00150, VIT_19s0090g01250, VIT_05s0124g00340, VIT_13s0156g00270, VIT_08s0007g05940, VIT_10s0003g01540, VIT_06s0004g00130, VIT_19s0090g01530, VIT_04s0008g07260, VIT_00s0304g00060, VIT_04s0023g02610, VIT_03s0038g04530, VIT_18s0001g05240, VIT_07s0005g02190, VIT_04s0008g00660, VIT_18s0001g04120, VIT_11s0052g01620, VIT_15s0046g03370, VIT_17s0000g06700, VIT_14s0066g01220, VIT_19s0015g00190, …
nerol	26	100	10912	29839	0.00713011	2.1469	CGACG	CGACGOSAMY3	amylase;	VIT_14s0066g00240, VIT_02s0154g00010, VIT_11s0052g01410, VIT_00s0220g00150, VIT_05s0049g02310, VIT_08s0007g05940, VIT_09s0002g09200, VIT_11s0037g00950, VIT_03s0063g00260, VIT_19s0090g01530, VIT_11s0037g00300, VIT_16s0013g00550, VIT_07s0005g02190, VIT_04s0008g00660, VIT_19s0014g00150, VIT_14s0066g01090, VIT_14s0066g01630, VIT_14s0060g00450, VIT_16s0098g00970, VIT_01s0011g04870, VIT_07s0005g00870, …
nerol	38	100	8289	29839	0.00706422	2.15094	CATGCA	RYREPEATBNNAPA	RY repeat; RY/G box; seed; napA; napin;	VIT_14s0066g00240, VIT_11s0052g01410, VIT_00s0220g00150, VIT_19s0090g01250, VIT_19s0014g04930, VIT_06s0080g00550, VIT_09s0002g09200, VIT_17s0000g06540, VIT_06s0004g00130, VIT_19s0090g01530, VIT_05s0051g01060, VIT_16s0013g00550, VIT_05s0094g00730, VIT_18s0001g05240, VIT_14s0066g01090, VIT_18s0089g01200, VIT_12s0028g02140, VIT_14s0066g01630, VIT_11s0052g01620, VIT_14s0060g00450, VIT_17s0000g06530, …
nerol	40	100	8767	29839	0.00620951	2.20694	CACATG	MYCATRD22	Dehydration; Water stress; ABA; MYC; myc; leaf; shoot;	VIT_02s0154g00010, VIT_11s0052g01410, VIT_00s0220g00150, VIT_03s0063g01000, VIT_04s0008g01450, VIT_05s0049g02310, VIT_12s0028g00070, VIT_10s0003g01540, VIT_11s0037g00950, VIT_03s0063g00260, VIT_15s0048g02750, VIT_05s0051g01060, VIT_18s0001g00100, VIT_16s0013g00550, VIT_05s0094g00730, VIT_03s0038g04530, VIT_18s0001g05240, VIT_04s0008g00660, VIT_18s0001g04120, VIT_12s0028g02140, VIT_12s0035g01700, …
nerol	71	100	18157	29839	0.00918351	2.03699	CGATT	ARR1AT	ARR1; Response regulator;	VIT_14s0030g00690, VIT_14s0066g00240, VIT_02s0154g00010, VIT_05s0094g00580, VIT_11s0052g01410, VIT_00s0220g00150, VIT_03s0063g01000, VIT_04s0008g01450, VIT_19s0090g01250, VIT_19s0014g04930, VIT_05s0049g02310, VIT_04s0043g00840, VIT_06s0080g00550, VIT_18s0001g14120, VIT_13s0156g00270, VIT_08s0007g05940, VIT_09s0002g09200, VIT_12s0028g00070, VIT_10s0003g01540, VIT_14s0083g00980, VIT_08s0007g05830, …
