# Supplementary material for: Transcriptome and metabolite profiling reveals that prolonged drought modulates the phenylpropanoid and terpenoid pathway in white grapes (Vitis vinifera L.)
Source: BMC Plant Biol. 2016 Mar 21;16:67. doi: 10.1186/s12870-016-0760-1 (PMC4802899; doi:10.1186/s12870-016-0760-1)
Supplement: Additional file 13: Table S6. — Differentially expressed genes. Summary of differentially expressed genes (P < 0.05) and associated information (12x V1 identification number, predicted annotation, fold change values, and adjusted P value) identified between C and D at 41 (A), 68 (B), and 93 (C) days after anthesis (DAA). The ‘Venn’ column in A, B, C identifies where each gene maps in the Venn diagram of Fig. 4. List of the genes differentially expressed at all the developmental stages (D). Plant gene ontology (GO) slim biological process categories enriched (P < 0.05) within significantly up- and down-regulated genes at 41, 68, and 93 DAA are represented as the relative (%) contribution of genes ascribed to that biological process over the total DE genes at each developmental stage (E). Level of expression of DE genes of the phenylpropanoid and flavonoid (F), carotenoid (G), and terpenoid (H) pathways at 41, 68, 93 DAA in C and D berries. Red-blue color scale identifies high (red) and low (blue) levels of expression. (XLSX 1175 kb) [file 12870_2016_760_MOESM13_ESM.xlsx]

## Sheet: A. 41_DAA_DE_genes
Gene ID	Grimplet annotation gene function	Grimplet annotation molecular pathways	FC	log2FC	padj	Venn
VIT_13s0084g00090	nodulin MtN21 family	vv50122Porters_cat_7_to_17	3.19847	-1.67738	2.39297e-10	DAA41 & DAA93
VIT_01s0011g06140	Avr9/Cf-9 rapidly elicited protein	no hit	2.56006	-1.35618	9.13152e-08	DAA41
VIT_15s0046g00310	ERF/AP2 Gene Family (VvERF015)	vv30008Ethylene_signaling_vv60003AP2_EREBP	2.55939	-1.3558	0.000179339	DAA41
VIT_02s0087g00750	Proteinase inhibitor I4, serpin	no hit	2.54147	-1.34566	1.26699e-08	DAA41 & DAA68
VIT_18s0001g09880	Carbohydrate esterase	no hit	2.53171	-1.34011	0.00131353	DAA41
VIT_10s0116g00710	tryptophan synthase, beta subunit	vv10400Phenylalanine_tyrosine_and_tryptophan_biosynthesis	2.53167	-1.34009	5.76066e-09	DAA41
VIT_05s0062g01160	pectinesterase family	vv40006Cell_wall	2.48065	-1.31072	0.0273615	DAA41
VIT_17s0000g01490	CYP94B3	no hit	2.44873	-1.29203	0.000285594	DAA41
VIT_00s0424g00020	Receptor serine/threonine kinase	no hit	2.35166	-1.23368	0.00085775	DAA41
VIT_18s0001g06890	peroxidase GvPx2b, class III [Vitis vinifera]	vv10360Phenylalanine_metabolism_vv10680Methane_metabolism	2.33777	-1.22513	0.00259309	DAA41
VIT_18s0001g06840	Peroxidase GvPx2b class III	vv10360Phenylalanine_metabolism_vv10680Methane_metabolism	2.3261	-1.21791	2.91335e-10	DAA41
VIT_08s0058g01160	no hit	no hit	2.30705	-1.20605	0.00203367	DAA41
VIT_08s0105g00190	U-box domain-containing protein	no hit	2.29726	-1.19992	6.51999e-05	DAA41
VIT_03s0091g00500	Unknown protein	no hit	2.23973	-1.16333	0.00128592	DAA41
VIT_03s0063g02380	specific tissue protein 2	no hit	2.23638	-1.16117	1.94472e-08	DAA41 & DAA68
VIT_12s0057g01430	Heavy-metal-associated domain-containing protein	no hit	2.22922	-1.15654	1.73402e-15	DAA41 & DAA68
VIT_13s0067g02630	no hit	no hit	2.21863	-1.14967	4.07787e-05	DAA41 & DAA93
VIT_12s0057g00110	Wound-induced	no hit	2.17445	-1.12065	0.00393624	DAA41 & DAA93
VIT_12s0034g02570	Leucine Rich Repeat receptor-like kinase	no hit	2.15693	-1.10898	1.08152e-06	DAA41
VIT_19s0177g00120	Unknown protein	no hit	2.14547	-1.1013	0.00116824	DAA41
VIT_00s0429g00040	aspartic proteinase nepenthesin-1 precursor	no hit	2.12523	-1.08762	4.38953e-05	DAA41 & DAA93
VIT_08s0105g00180	U-box domain-containing protein	no hit	2.12297	-1.08608	0.00750855	DAA41
VIT_05s0020g03140	SUGAR TRANSPORTER 13	vv50121Porters_cat_1_to_6	2.11471	-1.08046	0.00706319	DAA41
VIT_13s0158g00090	Unknown	no hit	2.09068	-1.06397	0.000239751	DAA41 & DAA93
VIT_01s0011g02720	no hit	no hit	2.07968	-1.05636	0.000181503	DAA41
VIT_13s0084g00130	CXE carboxylesterase	no hit	2.06277	-1.04458	0.00385251	DAA41
VIT_16s0098g00030	Receptor kinase LRK10	no hit	2.05579	-1.03969	0.0031653	DAA41
VIT_19s0014g02130	no hit	no hit	2.04771	-1.03401	1.14103e-07	DAA41
VIT_09s0002g06400	no hit	no hit	2.04751	-1.03387	0.0187131	DAA41 & DAA93
VIT_03s0088g00940	Pathogenesis-related protein 1 precursor (PRP 1)	vv30011Jasmonate_signaling_vv34626Plant-pathogen_interaction	2.04127	-1.02947	0.000128148	DAA41
VIT_14s0006g00300	Nudix hydrolase 18	no hit	2.03515	-1.02513	0.000164712	DAA41
VIT_02s0154g00260	Nitrate transporter	vv50122Porters_cat_7_to_17	2.03179	-1.02275	5.92124e-15	DAA41 & DAA68
VIT_11s0016g04050	no hit	no hit	2.02868	-1.02054	6.3357e-06	DAA41
VIT_09s0002g08510	Expansin (VvEXPB1)	vv30003Auxin_signaling	2.026	-1.01864	0.0419936	DAA41
VIT_13s0047g00230	pectinesterase family	vv40006Cell_wall	2.01085	-1.0078	0.048771	DAA41
VIT_01s0146g00480	TIFY gene family (VvJAZ2)	vv30011Jasmonate_signaling_vv60069ZIM	2.00925	-1.00666	1.19155e-05	DAA41
VIT_18s0001g01960	RKF3 (receptor-like kinase IN in flowers 3)	no hit	2.00231	-1.00166	0.000141556	DAA41
VIT_03s0091g00160	NtPRp27 secretory protein	no hit	1.96555	-0.974929	0.0051458	DAA41
VIT_07s0129g00920	receptor-like protein kinase	no hit	1.9619	-0.972251	0.00125484	DAA41
VIT_05s0062g01260	no hit	no hit	1.95548	-0.967521	0.000766241	DAA41
VIT_07s0129g00240	C2H2 zinc finger protein AZF1	vv60017C2H2	1.94904	-0.962767	0.00674299	DAA41
VIT_03s0063g01760	no hit	no hit	1.94866	-0.962479	0.000504266	DAA41
VIT_07s0031g02950	Ammonium transporter 2	vv50101Channels_and_pores	1.93959	-0.95575	0.000479784	DAA41
VIT_03s0091g01010	LIM domain protein WLIM1	vv60040LIM	1.93669	-0.953597	1.76131e-08	DAA41 & DAA68
VIT_12s0057g00950	no hit	no hit	1.93453	-0.951985	0.00125288	DAA41
VIT_12s0035g00050	no hit	no hit	1.93371	-0.951373	0.0166725	DAA41
VIT_03s0063g02360	Epicotyl-specific tissue protein	no hit	1.93232	-0.950335	7.91097e-05	DAA41 & DAA68
VIT_02s0025g02490	Unknown protein	no hit	1.91429	-0.936813	1.63859e-05	DAA41
VIT_18s0001g12440	no hit	no hit	1.9125	-0.93546	0.00400713	DAA41 & DAA93
VIT_00s0294g00040	Receptor serine/threonine kinase	no hit	1.90949	-0.933186	0.0261883	DAA41
VIT_08s0007g01560	photoassimilate-responsive protein	no hit	1.90059	-0.926447	0.000776632	DAA41 & DAA68
VIT_01s0011g00600	Acclimation of photosynthesis to environment	vv50122Porters_cat_7_to_17	1.89399	-0.92143	4.23375e-15	DAA41 & DAA68
VIT_09s0002g02700	basic helix-loop-helix (bHLH) family	vv60011BHLH	1.88411	-0.913885	5.99917e-05	DAA41
VIT_05s0094g00360	Chitinase class IV	vv10530Aminosugars_metabolism	1.87727	-0.908636	1.12949e-05	DAA41 & DAA68
VIT_08s0058g00690	WRKY DNA-binding protein 33	vv34626Plant-pathogen_interaction_vv60066WRKY	1.87376	-0.905935	0.00085775	DAA41
VIT_03s0091g00810	Beta-1,4-xylosidase	vv10500Starch_and_sucrose_metabolism_vv10520Nucleotide_sugars_metabolism	1.87349	-0.905727	0.00118273	DAA41 & DAA68
VIT_07s0031g01980	ERF/AP2 Gene Family (VvERF113)	vv30001ABA_signaling_vv30008Ethylene_signaling_vv60003AP2_EREBP	1.87174	-0.904382	0.00259372	DAA41 & DAA68
VIT_02s0025g04460	ERF/AP2 Gene Family (VvERF021)	vv30008Ethylene_signaling_vv60003AP2_EREBP	1.87153	-0.904217	0.00661637	DAA41
VIT_07s0005g03340	VvMYB14	vv60044MYB	1.87149	-0.904185	0.00263554	DAA41
VIT_06s0061g00240	ABC transporter G member 7	vv52010ABC_transporters	1.8521	-0.889164	0.00120661	DAA41
VIT_01s0127g00530	#N/A	no hit	1.85115	-0.88842	0.0371514	DAA41
VIT_10s0003g05450	reticuline oxidase precursor	vv10950Alkaloid_biosynthesis_I	1.84984	-0.887402	6.40913e-05	DAA41 & DAA93
VIT_05s0062g00300	UDP-glucoronosyl/UDP-glucosyl transferase UGT75C1	vv10942Anthocyanin_biosynthesis	1.84693	-0.885132	0.0486047	DAA41
VIT_12s0028g03010	glutaredoxin	no hit	1.84583	-0.884269	0.0012243	DAA41
VIT_12s0035g00020	Leucine Rich Repeat receptor-like kinase	no hit	1.84581	-0.88425	0.0164436	DAA41
VIT_05s0062g00270	UDP-glucose:flavonoid 7-O-glucosyltransferase	vv10941Flavonoid_biosynthesis	1.84426	-0.883041	0.0324779	DAA41
VIT_15s0048g00530	Auxin-responsive SAUR11	vv30003Auxin_signaling	1.84283	-0.881927	3.55912e-05	DAA41 & DAA68 & DAA93
VIT_13s0064g00830	Disease resistance protein RGA2 (RGA2-blb)	no hit	1.84063	-0.880197	0.00015876	DAA41
VIT_01s0011g02000	serine carboxypeptidase S10	no hit	1.84012	-0.879803	0.00227803	DAA41 & DAA68
VIT_18s0041g01290	Serine/threonine-protein kinase CCR4	no hit	1.82461	-0.867586	0.00337805	DAA41
VIT_00s1197g00010	Serine/threonine-protein phosphatase BSL3	vv30005Brassinosteroids_signaling	1.81988	-0.863843	0.00301901	DAA41 & DAA93
VIT_13s0019g02140	tropinone reductase	vv10220Urea_cycle_and_metabolism_of_amino_groups	1.8132	-0.858538	4.27962e-05	DAA41
VIT_12s0028g03270	Ethylene-responsive transcription factor 9	vv30008Ethylene_signaling_vv60003AP2_EREBP	1.80884	-0.855068	1.88958e-09	DAA41
VIT_18s0001g15100	flavin-containing monooxygenase, putative	vv11000Single_reactions	1.80667	-0.853335	0.031175	DAA41
VIT_01s0011g03070	ERF/AP2 Gene Family (VvRAV1)	vv30008Ethylene_signaling_vv60003AP2_EREBP	1.80358	-0.850863	1.12531e-06	DAA41 & DAA68
VIT_18s0001g14260	no hit	no hit	1.80336	-0.850688	8.48515e-05	DAA41 & DAA68
VIT_02s0025g01280	WRKY DNA-binding protein 53	vv60066WRKY	1.80118	-0.848945	0.00188852	DAA41 & DAA68
VIT_18s0001g03240	ERF/AP2 Gene Family (VvERF008)	vv30008Ethylene_signaling_vv60003AP2_EREBP	1.79661	-0.845274	0.0129652	DAA41
VIT_06s0004g04080	GTP cyclohydrolase II; 3 4-dihydroxy-2-butanone-4-phoshate synthase	vv10740Riboflavin_metabolism	1.79608	-0.84485	0.000418348	DAA41
VIT_15s0046g01140	WRKY DNA-binding protein 53	vv60066WRKY	1.79579	-0.844616	2.63306e-06	DAA41 & DAA68
VIT_18s0001g14270	gibberellin-regulated protein 1 (GASA1)	vv30010Gibberellin_signaling	1.79158	-0.84123	0.0215236	DAA41
VIT_08s0007g02100	Alpha-1,4-glycosyltransferase	no hit	1.79123	-0.840954	0.00163159	DAA41
VIT_12s0059g01580	Unknown	no hit	1.79082	-0.840621	0.0366225	DAA41
VIT_19s0015g00710	cellulose synthase CSLE1	vv40006Cell_wall	1.78964	-0.839672	0.000343306	DAA41
VIT_09s0002g05080	kelch repeat-containing F-box family protein	no hit	1.78945	-0.839515	8.83572e-07	DAA41
VIT_14s0068g00160	no hit	no hit	1.7818	-0.833338	6.73101e-07	DAA41
VIT_17s0053g00710	calcium-dependent protein kinase	no hit	1.78098	-0.832673	0.0439842	DAA41
VIT_14s0066g02350	galactinol synthase	vv10052Galactose_metabolism	1.78002	-0.831892	0.0044754	DAA41
VIT_12s0034g00130	anthocyanidin 3-O-glucosyltransferase	vv10942Anthocyanin_biosynthesis	1.7783	-0.830499	0.0051755	DAA41
VIT_07s0151g00260	Quinone-oxidoreductase, Chloroplast	vv10190Oxidative_phosphorylation_vv50134Primary_active_transporter_cat_D1	1.77544	-0.828175	0.0373924	DAA41 & DAA68 & DAA93
VIT_18s0001g12450	no hit	no hit	1.77136	-0.824859	0.000147444	DAA41
VIT_18s0001g08810	Unknown protein	no hit	1.77131	-0.824817	0.00945392	DAA41
VIT_11s0052g01730	1-deoxy-D-xylulose-5-phosphate synthase	vv10100Biosynthesis_of_steroids	1.77106	-0.824615	0.00773822	DAA41
VIT_08s0007g07690	Polygalacturonase inhibiting protein PGIP1	no hit	1.7691	-0.823014	0.000218714	DAA41 & DAA93
VIT_01s0011g05580	atypical receptor kinase MARK	no hit	1.76905	-0.822974	5.65333e-05	DAA41
VIT_00s0301g00060	no hit	no hit	1.76525	-0.819874	0.0334157	DAA41
VIT_11s0016g04810	BAS1 (PHYB ACTIVATION TAGGED SUPPRESSOR 1)	vv10905Brassinosteroid_biosynthesis	1.765	-0.819666	0.00348794	DAA41
VIT_17s0000g08460	carbonic anhydrase, chloroplast precursor	vv10910Nitrogen_metabolism_vv50124Porters_cat_30_to_64	1.76319	-0.818184	0.00240728	DAA41
VIT_06s0004g07920	WNK5 (Arabidopsis WNK kinase 5)	no hit	1.76215	-0.817333	2.05012e-08	DAA41
VIT_17s0000g08370	RCD one 2 (SRO2)	no hit	1.75672	-0.812886	0.000218714	DAA41
VIT_10s0003g01170	basic helix-loop-helix (bHLH) family	vv60011BHLH	1.75334	-0.810105	0.00205998	DAA41
VIT_12s0034g02560	DNA (cytosine-5)-methyltransferase (ATHIM)	vv10271Methionine_metabolism	1.7532	-0.809987	0.021193	DAA41
VIT_00s0317g00110	esterase/lipase/thioesterase	no hit	1.75268	-0.80956	4.86746e-08	DAA41 & DAA93
VIT_11s0016g00660	ERF/AP2 Gene Family (VvERF009)	vv30008Ethylene_signaling_vv60003AP2_EREBP	1.73664	-0.796301	0.0478421	DAA41
VIT_10s0092g00250	alpha-glucosidase 1 (AGLU1)	vv10052Galactose_metabolism_vv10500Starch_and_sucrose_metabolism	1.73658	-0.79625	0.0149879	DAA41
VIT_15s0046g02110	Late embryogenesis abundant protein Lea14-A	no hit	1.72991	-0.790694	6.9951e-12	DAA41 & DAA68
VIT_11s0016g01810	Unknown protein	no hit	1.72927	-0.79016	0.000493591	DAA41
VIT_08s0007g00310	protein phosphatase 2C POLTERGEIST-LIKE 4	no hit	1.72865	-0.789642	0.000538025	DAA41
VIT_16s0039g00570	10-deacetylbaccatin III 10-O-acetyltransferase	vv10904Diterpenoid_biosynthesis	1.72842	-0.789453	0.00491378	DAA41 & DAA93
VIT_14s0006g01600	Unknown	no hit	1.72591	-0.787356	0.000793599	DAA41
VIT_10s0003g03930	Inositol transporter 2	vv50121Porters_cat_1_to_6	1.72518	-0.786749	9.13152e-08	DAA41
VIT_10s0003g00390	glutaredoxin	no hit	1.72354	-0.785378	2.80092e-06	DAA41 & DAA68
VIT_19s0014g04280	S-locus protein kinase	no hit	1.71853	-0.781175	0.000657532	DAA41
VIT_00s0386g00050	xyloglucan endotransglucosylase/hydrolase precursor	vv40006Cell_wall	1.71665	-0.779596	0.00236008	DAA41
VIT_00s0615g00020	Cinnamyl alcohol dehydrogenase	vv10940Phenylpropanoid_biosynthesis	1.71304	-0.776559	0.0296195	DAA41
VIT_12s0055g00200	UDP-glucose glucosyltransferase	vv10500Starch_and_sucrose_metabolism	1.71186	-0.775563	0.0056303	DAA41
VIT_02s0012g00400	1-aminocyclopropane-1-carboxylate oxidase	vv10640Propanoate_metabolism_vv30008Ethylene_signaling	1.7075	-0.771884	0.00432386	DAA41
VIT_18s0166g00190	U-box domain-containing protein	no hit	1.70247	-0.767633	0.0209334	DAA41
VIT_04s0044g01120	alcohol dehydrogenase 2 [Vitis vinifera]	vv10010Glycolysis_vv10071Fatty_acid_metabolism_vv10350Tyrosine_metabolism	1.69827	-0.76407	0.000618625	DAA41 & DAA68 & DAA93
VIT_13s0064g01370	POLYGALACTURONASE INHIBITING PROTEIN 1 PGIP1	no hit	1.69798	-0.763821	0.0288924	DAA41
VIT_06s0080g00090	CYP94A1	no hit	1.69713	-0.763093	5.12126e-06	DAA41
VIT_05s0049g01020	VvMYB15	vv60044MYB	1.69541	-0.761637	0.0319136	DAA41 & DAA68
VIT_02s0033g01030	Anthraniloyal-CoA: methanol anthraniloyal transferase	vv10400Phenylalanine_tyrosine_and_tryptophan_biosynthesis	1.69403	-0.760458	0.00263554	DAA41
VIT_05s0020g03710	GCN5 N-acetyltransferase (GNAT)	vv60082GNAT	1.68942	-0.756527	0.000677397	DAA41
VIT_06s0004g07770	peroxidase	vv10360Phenylalanine_metabolism_vv10680Methane_metabolism	1.68911	-0.756263	0.000945011	DAA41
VIT_03s0038g02520	aquaporin PIP3	vv50101Channels_and_pores	1.68871	-0.755925	1.17289e-06	DAA41
VIT_02s0025g01450	Unknown protein	no hit	1.68775	-0.755104	0.0361611	DAA41 & DAA68
VIT_01s0011g02710	no hit	no hit	1.68721	-0.75464	0.000965895	DAA41 & DAA68
VIT_12s0057g00200	vesicle-associated membrane protein	vv50109Incompletely_characterized_transport_systems	1.68681	-0.754301	0.00200027	DAA41 & DAA68
VIT_18s0001g09230	Salt tolerance zinc finger	vv60017C2H2	1.68535	-0.753052	3.97058e-05	DAA41 & DAA68
VIT_06s0004g05380	tropinone reductase	vv10220Urea_cycle_and_metabolism_of_amino_groups	1.68441	-0.752244	1.44719e-07	DAA41 & DAA93
VIT_17s0000g01460	protein kinase AKIN gamma	no hit	1.68424	-0.752101	0.000219653	DAA41
VIT_11s0016g01720	threonine synthase	vv10260Glycine_serine_and_threonine_metabolism_vv10750Vitamin_B6_metabolism	1.67441	-0.743649	0.00085775	DAA41
VIT_03s0091g00490	Unknown protein	no hit	1.66948	-0.739395	0.000956537	DAA41
VIT_09s0002g00700	dormancy/auxin associated protein	vv30003Auxin_signaling	1.66805	-0.738164	0.0008674	DAA41
VIT_10s0003g00090	DRM1 dormancy/auxin associated	vv30003Auxin_signaling	1.66607	-0.736445	2.49274e-05	DAA41
VIT_15s0021g00940	senescence-associated protein	no hit	1.66382	-0.734502	3.40566e-11	DAA41
VIT_05s0124g00610	ankyrin repeat protein family	vv50108Accessory_factors_involved_in_transport	1.66256	-0.73341	0.0359657	DAA41
VIT_14s0083g00640	CONSTANS 2 (COL2)	vv30009Flower_development_vv34710Circadian_rhythm_vv60014C2C2-CO	1.66129	-0.732308	0.000525009	DAA41
VIT_02s0025g04340	Osmotin	no hit	1.65726	-0.728801	0.0155291	DAA41 & DAA68
VIT_05s0020g04400	no hit	no hit	1.65271	-0.724834	0.0265216	DAA41
VIT_13s0019g01080	Protein kinase APK1B	no hit	1.65211	-0.724311	0.00200497	DAA41
VIT_18s0001g08430	Branched-chain-amino-acid aminotransferase 2, chloroplast (Atbcat-2)	vv10280Valine_leucine_and_isoleucine_degradation_vv10290Valine_leucine_and_isoleucine_biosynthesis_vv10770Pantothenate_and_CoA_biosynthesis_vv10966Glucosinolate_biosynthesis	1.64913	-0.721707	5.76662e-10	DAA41
VIT_18s0001g00610	Rho GTPase activator	no hit	1.64873	-0.721358	2.34861e-05	DAA41 & DAA68
VIT_16s0050g01690	Receptor kinase homolog LRK10	no hit	1.64814	-0.72084	0.000227233	DAA41
VIT_07s0141g00920	CYP94A1	no hit	1.64619	-0.719134	0.000146122	DAA41
VIT_10s0003g00580	ERF/AP2 Gene Family (VvERF075)	vv30008Ethylene_signaling_vv30011Jasmonate_signaling_vv60003AP2_EREBP	1.64616	-0.719102	0.00793138	DAA41
VIT_00s0366g00020	CRK10 (CYSTEINE-RICH RLK10)	no hit	1.64442	-0.717576	0.0209751	DAA41 & DAA68
VIT_09s0002g02980	FRK1 (FLG22-INDUCED RECEPTOR-LIKE KINASE 1)	vv34626Plant-pathogen_interaction	1.64322	-0.716528	5.03423e-06	DAA41
VIT_02s0087g00720	Receptor protein kinase	no hit	1.64127	-0.714816	0.00112267	DAA41
VIT_02s0025g01710	unknown	no hit	1.63791	-0.711856	0.00480569	DAA41 & DAA68 & DAA93
VIT_03s0091g00690	Salt tolerance zinc finger	vv60017C2H2	1.63745	-0.711449	0.0183247	DAA41 & DAA93
VIT_02s0012g01270	Abscisic acid receptor PYL1 RCAR12	vv30001ABA_signaling	1.63402	-0.708424	0.000204941	DAA41 & DAA93
VIT_10s0092g00590	Leucine-rich repeat family	no hit	1.63165	-0.70633	0.0139962	DAA41
VIT_07s0141g00270	Auxin-induced protein 22D	vv30003Auxin_signaling_vv60008AUXIAA	1.62511	-0.700534	0.0108586	DAA41
VIT_12s0057g00210	no hit	no hit	1.62486	-0.700318	0.0486834	DAA41 & DAA68
VIT_08s0007g01320	proton-dependent oligopeptide transport (POT) family protein	vv50122Porters_cat_7_to_17	1.62458	-0.700064	0.0285632	DAA41
VIT_02s0033g01380	Alternative oxidase 1D	vv30001ABA_signaling	1.62362	-0.69921	0.0245316	DAA41
VIT_01s0127g00560	Protein disulfide isomerase	no hit	1.6208	-0.696705	1.36213e-06	DAA41 & DAA68
VIT_01s0010g03880	Unknown protein	no hit	1.62076	-0.696668	2.58541e-09	DAA41
VIT_12s0034g01070	R protein MLA10	vv34627R_proteins_from_Plant-pathogen_interaction	1.62009	-0.696077	0.00642679	DAA41
VIT_05s0020g01830	UPF0497 family	no hit	1.62004	-0.696031	0.00163159	DAA41
VIT_04s0008g03990	Unknown	no hit	1.619	-0.695102	0.00287204	DAA41 & DAA68
VIT_14s0060g02320	respiratory burst oxidase protein B (ATRBOHB)	vv34626Plant-pathogen_interaction_vv50105Transport_electron_carriers	1.61742	-0.693697	0.0178189	DAA41
VIT_05s0077g00030	ammonium transporter 1, member 1 (AMT1.1)	vv50101Channels_and_pores	1.61654	-0.692912	5.89984e-05	DAA41
VIT_09s0002g05180	no hit	no hit	1.61484	-0.691393	5.58714e-08	DAA41
VIT_05s0062g00780	Rho GDP-dissociation inhibitor 2	no hit	1.61237	-0.689185	0.0161057	DAA41 & DAA93
VIT_11s0016g05520	plastocyanin domain-containing protein	vv10195Photosynthesis_vv50113Thylakoid_targeting_pathway	1.6109	-0.687865	4.60348e-05	DAA41
VIT_01s0137g00790	no hit	no hit	1.60905	-0.686212	0.00473635	DAA41 & DAA68
VIT_12s0057g00180	Wound-induced	no hit	1.60837	-0.685601	0.0322859	DAA41
VIT_00s0194g00330	proline-rich family protein	no hit	1.60532	-0.682861	0.00103296	DAA41
VIT_16s0013g00890	ERF/AP2 Gene Family (VvERF077)	vv30008Ethylene_signaling_vv60003AP2_EREBP	1.60475	-0.682353	0.000652197	DAA41 & DAA68
VIT_14s0068g00050	no hit	no hit	1.60427	-0.681913	0.0486834	DAA41
VIT_07s0031g00040	Unknown protein	no hit	1.60278	-0.680572	0.00633924	DAA41
VIT_01s0127g00540	Protein disulfide isomerase	no hit	1.5973	-0.675634	3.86088e-05	DAA41
VIT_13s0067g02910	Non-specific lipid-transfer protein	no hit	1.59478	-0.673359	0.0129192	DAA41
VIT_09s0002g00370	Unknown protein	no hit	1.59274	-0.671507	0.00045717	DAA41 & DAA68
VIT_06s0080g00780	NAC domain-containing protein (VvNAC74)	vv60046NAC	1.59261	-0.671395	0.0423744	DAA41
VIT_14s0030g00220	Sugar transporter ERD6-like 5	vv50121Porters_cat_1_to_6	1.59181	-0.670668	0.0245594	DAA41
VIT_18s0001g15120	Unknown protein	no hit	1.59136	-0.670264	0.00591343	DAA41 & DAA68
VIT_03s0017g01410	no hit	no hit	1.59056	-0.669531	0.00109995	DAA41
VIT_17s0000g05600	(-)-isopiperitenol dehydrogenase	vv10902Monoterpenoid_biosynthesis	1.59021	-0.669219	0.0149225	DAA41
VIT_00s0218g00150	UDP-rhamnose/rhamnosyltransferase	vv10942Anthocyanin_biosynthesis	1.5886	-0.667753	0.0051755	DAA41
VIT_10s0003g01920	RKF1 (receptor-like kinase in flowers 1)	no hit	1.58804	-0.667248	0.00407268	DAA41
VIT_04s0210g00050	strictosidine synthase	vv10900Terpenoid_biosynthesis_vv10902Monoterpenoid_biosynthesis	1.58461	-0.664131	0.000344398	DAA41
VIT_13s0067g01120	omega-3 fatty acid desaturase, chloroplast, temperature-sensitive (FAD8)	vv11040Biosynthesis_of_unsaturated_fatty_acids	1.58347	-0.663089	4.26619e-05	DAA41
VIT_17s0000g09190	octicosapeptide/Phox/Bem1p (PB1) domain-containing protein	no hit	1.58337	-0.662994	1.55844e-05	DAA41 & DAA68
VIT_04s0044g00220	monooxygenase	no hit	1.58122	-0.661041	0.018951	DAA41 & DAA68 & DAA93
VIT_01s0011g05190	Bet v I allergen	no hit	1.58074	-0.660597	0.000118403	DAA41 & DAA68
VIT_14s0060g00990	unknown	no hit	1.57979	-0.659732	0.000649493	DAA41 & DAA68
VIT_05s0049g00010	cellulose synthase CSLG2	vv40006Cell_wall	1.57723	-0.657389	0.00831444	DAA41 & DAA93
VIT_09s0054g01760	Unknown protein	no hit	1.57685	-0.657046	0.0324779	DAA41
VIT_10s0003g01310	Unknown protein	no hit	1.57674	-0.656944	0.00486979	DAA41 & DAA68
VIT_15s0045g00380	phosphoesterase	no hit	1.57633	-0.656573	0.00118273	DAA41 & DAA93
VIT_01s0010g03930	WRKY DNA-binding protein 75	vv60066WRKY	1.57555	-0.655854	0.0114143	DAA41
VIT_19s0085g00050	myb domain protein 58	vv60044MYB	1.5755	-0.65581	0.0302134	DAA41 & DAA93
VIT_17s0000g00830	nodulin MtN3 family	no hit	1.57107	-0.651743	4.83918e-05	DAA41 & DAA93
VIT_17s0000g04750	UDP-glycosyltransferase 89B2	vv10040Pentose_glucuronate_interconversion_vv10500Starch_and_sucrose_metabolism	1.57025	-0.650997	0.000976082	DAA41 & DAA68
VIT_18s0001g12190	CYP721A1	no hit	1.56908	-0.649917	0.0183494	DAA41
VIT_10s0003g00980	Unknown protein	no hit	1.56786	-0.648796	0.0159158	DAA41
VIT_01s0011g05290	inorganic carbon transport protein	no hit	1.56758	-0.648535	1.91105e-05	DAA41
VIT_02s0025g01240	UDP-glucuronosyl/UDP-glucosyltransferase	vv10040Pentose_glucuronate_interconversion_vv10500Starch_and_sucrose_metabolism	1.56697	-0.647981	0.000128148	DAA41 & DAA68
VIT_09s0002g00810	S-2-hydroxy-acid oxidase, peroxisomal	vv10630Glyoxylate_and_dicarboxylate_metabolism_vv44146Peroxisome	1.56573	-0.646836	1.4914e-05	DAA41 & DAA93
VIT_04s0044g00020	catalase [Vitis vinifera]	vv10680Methane_metabolism_vv44146Peroxisome	1.56499	-0.646157	6.96401e-07	DAA41 & DAA68 & DAA93
VIT_16s0013g01120	ERF/AP2 Gene Family (VvERF092)	vv30008Ethylene_signaling_vv60003AP2_EREBP	1.56431	-0.645527	0.0031653	DAA41 & DAA68
VIT_14s0066g01150	cinnamoyl-CoA reductase	vv10940Phenylpropanoid_biosynthesis	1.5635	-0.644777	0.0015717	DAA41 & DAA68
VIT_04s0008g03940	BURP domain-containing protein	no hit	1.56116	-0.642618	0.0143723	DAA41
VIT_13s0047g00010	ZIFL2 (zinc induced facilitator-like 1)	vv50121Porters_cat_1_to_6	1.56083	-0.642311	3.72726e-06	DAA41
VIT_07s0005g01320	Unknown	no hit	1.5593	-0.640901	0.000238286	DAA41 & DAA68
VIT_18s0001g11710	Photosystem II PsbO protein	vv10195Photosynthesis_vv50113Thylakoid_targeting_pathway_vv50135Primary_active_transporter_cat_D3_to_E2	1.55922	-0.640828	0.0106951	DAA41
VIT_18s0076g00250	SUCROSE-PROTON SYMPORTER 2 SUC2	vv50121Porters_cat_1_to_6	1.55897	-0.640593	0.000439457	DAA41
VIT_14s0068g01870	Nodulin	no hit	1.55802	-0.639711	6.99996e-08	DAA41 & DAA93
VIT_16s0039g01070	Glutathione S-transferase 25 GSTU7	vv10480Glutathione_metabolism	1.55789	-0.639597	0.023614	DAA41
VIT_19s0015g02680	Glutathione S-transferase 25 GSTU25	vv10480Glutathione_metabolism	1.55643	-0.638244	0.000155408	DAA41 & DAA93
VIT_16s0098g01000	no hit	no hit	1.55482	-0.636746	0.0359349	DAA41
VIT_06s0004g04180	zinc finger (C2H2 type) protein (ZAT11)	vv60017C2H2	1.55291	-0.634971	0.0327733	DAA41 & DAA68
VIT_01s0011g05950	NSL1 (necrotic spotted lesions 1)	no hit	1.55175	-0.633897	0.00654023	DAA41
VIT_19s0027g01070	R protein disease resistance protein	vv34627R_proteins_from_Plant-pathogen_interaction	1.55121	-0.633396	9.13152e-08	DAA41 & DAA93
VIT_08s0007g00710	Unknown	no hit	1.55118	-0.633368	0.0316749	DAA41
VIT_01s0011g05200	phosphoethanolamine N-methyltransferase 1	vv10564Glycerophospholipid_metabolism	1.55062	-0.632845	0.000149315	DAA41 & DAA68
VIT_06s0061g01250	Unknown protein	no hit	1.55035	-0.632597	2.2627e-05	DAA41 & DAA93
VIT_17s0000g06780	dimethylaniline monooxygenase	vv11000Single_reactions	1.54913	-0.63146	0.0469638	DAA41
VIT_04s0008g06150	no hit	no hit	1.54891	-0.631249	0.00053369	DAA41 & DAA93
VIT_10s0116g00430	Unknown protein	no hit	1.54826	-0.630648	0.00276442	DAA41
VIT_15s0046g03090	DTA2 (downstream target of AGL15 2)	no hit	1.54618	-0.628708	0.0296238	DAA41 & DAA68
VIT_13s0019g02050	Ribulose bisphosphate carboxylase/oxygenase activase, chloroplast	no hit	1.54617	-0.628698	0.0121569	DAA41
VIT_17s0000g03790	Unknown protein	no hit	1.54345	-0.626156	0.000166022	DAA41 & DAA93
VIT_18s0001g05850	Ethylene-responsive transcription factor ERF021	vv30008Ethylene_signaling_vv60003AP2_EREBP	1.54112	-0.623982	0.00912652	DAA41
VIT_07s0151g00860	hydrolase, alpha/beta fold	no hit	1.53899	-0.621987	0.00315943	DAA41
VIT_19s0015g02940	CYP72A59	vv10902Monoterpenoid_biosynthesis	1.53796	-0.621014	0.00939274	DAA41
VIT_16s0148g00010	Receptor kinase homolog LRK10	no hit	1.53732	-0.62042	0.0477788	DAA41
VIT_01s0011g05180	Bet v I allergen	no hit	1.53519	-0.618415	2.62219e-06	DAA41 & DAA68 & DAA93
VIT_00s0203g00050	receptor-interacting protein	no hit	1.53458	-0.61784	0.0131881	DAA41 & DAA93
VIT_06s0004g05650	Unknown protein	no hit	1.53397	-0.617267	0.00759291	DAA41
VIT_02s0025g00360	1-aminocyclopropane-1-carboxylate synthase	vv10640Propanoate_metabolism_vv30008Ethylene_signaling	1.53374	-0.617055	0.00395711	DAA41
VIT_11s0016g03080	CLAVATA1 receptor kinase (CLV1)	no hit	1.53309	-0.616446	0.00424252	DAA41
VIT_07s0005g02060	Boron transporter-like protein 1	vv50124Porters_cat_30_to_64	1.53152	-0.614967	0.0116843	DAA41 & DAA68
VIT_08s0040g02730	exocyst subunit EXO70 H4	vv50111Tethering_factors	1.5314	-0.614856	0.010712	DAA41
VIT_12s0034g01030	R protein MLA10	vv34627R_proteins_from_Plant-pathogen_interaction	1.53085	-0.614334	0.00205928	DAA41
VIT_02s0012g00540	peroxidase	vv10360Phenylalanine_metabolism_vv10680Methane_metabolism	1.53051	-0.614008	0.0149651	DAA41
VIT_06s0080g01090	CCR4-NOT transcription complex subunit 7/8	vv23018RNA_degradation	1.52892	-0.612514	3.15428e-05	DAA41
VIT_01s0011g00610	Unknown protein	no hit	1.52773	-0.611394	5.18361e-06	DAA41 & DAA68
VIT_10s0003g01830	Aquaporin NIP1;2	vv50101Channels_and_pores	1.52716	-0.610849	0.0442657	DAA41
VIT_15s0021g02690	unfertilized embryo sac 10 UNE10	vv60011BHLH	1.52681	-0.610522	0.0248887	DAA41 & DAA93
VIT_04s0008g04000	dehydration-responsive protein (RD22)	no hit	1.52603	-0.609786	0.00120661	DAA41 & DAA68
VIT_10s0003g01980	RKF1 (receptor-like kinase in flowers 1)	no hit	1.5249	-0.608717	0.0248144	DAA41
VIT_03s0017g01710	no hit	no hit	1.5249	-0.608711	0.0482162	DAA41
VIT_00s0698g00010	Catalase	vv10680Methane_metabolism_vv44146Peroxisome	1.52432	-0.608168	1.36509e-06	DAA41 & DAA93
VIT_05s0020g03690	GCN5 N-acetyltransferase (GNAT)	vv60082GNAT	1.52423	-0.60808	0.016357	DAA41
VIT_02s0025g02560	O-succinylhomoserine sulfhydrylase	vv10271Methionine_metabolism_vv10272Cysteine_metabolism_vv10450Selenoamino_acid_metabolism_vv10920Sulfur_metabolism	1.52113	-0.605142	0.000219653	DAA41 & DAA93
VIT_08s0056g00290	Calcium-binding protein CML	vv34626Plant-pathogen_interaction	1.51976	-0.603845	0.0135954	DAA41 & DAA68 & DAA93
VIT_18s0001g15410	Alcohol dehydrogenase 1	vv10010Glycolysis_vv10071Fatty_acid_metabolism_vv10350Tyrosine_metabolism	1.51962	-0.603706	0.00715296	DAA41 & DAA68 & DAA93
VIT_00s0291g00050	octicosapeptide/Phox/Bem1p (PB1) domain-containing protein	no hit	1.5181	-0.602271	5.36527e-05	DAA41 & DAA68
VIT_18s0001g15130	WD40 repeat protein	no hit	1.51774	-0.601927	0.0468297	DAA41
VIT_18s0001g09350	no hit	no hit	1.51602	-0.600286	0.0476822	DAA41
VIT_09s0002g01890	hydroxyproline-rich glycoprotein	vv40006Cell_wall	1.51553	-0.599824	0.00730675	DAA41
VIT_18s0072g00160	Peroxidase 12	vv10360Phenylalanine_metabolism_vv10680Methane_metabolism	1.51415	-0.598511	0.00400083	DAA41 & DAA93
VIT_13s0175g00150	armadillo repeat-containing protein	no hit	1.50955	-0.594122	0.0165941	DAA41
VIT_08s0040g02650	Unknown protein	no hit	1.5084	-0.593017	0.0107869	DAA41
VIT_01s0011g04550	Unknown protein	no hit	1.50831	-0.592935	0.0149225	DAA41
VIT_01s0011g05170	Major Latex Protein Family	no hit	1.50778	-0.592428	0.00674299	DAA41
VIT_09s0002g01000	Ferredoxin 4Fe-4S, iron-sulfur binding	no hit	1.50592	-0.590642	0.00199493	DAA41 & DAA68
VIT_01s0150g00330	U-box domain-containing protein	no hit	1.50588	-0.590608	0.0183247	DAA41 & DAA68
VIT_03s0091g00870	adenylylsulfate kinase 1 (AKN1)	vv10230Purine_metabolism_vv10450Selenoamino_acid_metabolism_vv10920Sulfur_metabolism	1.50381	-0.588618	6.22978e-05	DAA41
VIT_02s0025g04880	geraniol 10-hydroxylase	vv10902Monoterpenoid_biosynthesis	1.50086	-0.585793	0.000903062	DAA41 & DAA68
VIT_17s0000g03680	Unknown	no hit	1.50026	-0.585217	3.19071e-06	DAA41 & DAA93
VIT_03s0038g02680	Zeta-carotene desaturase	vv10906Carotenoid_biosynthesis	1.4993	-0.584293	0.000776632	DAA41
VIT_19s0014g04670	basic helix-loop-helix (bHLH) family	vv60011BHLH	1.49787	-0.582914	0.00396971	DAA41
VIT_11s0016g05530	plastocyanin domain-containing protein	vv10195Photosynthesis_vv50113Thylakoid_targeting_pathway	1.49706	-0.582131	0.00498014	DAA41 & DAA68
VIT_12s0055g01150	Brassinosteroid insensitive 1-associated receptor kinase 1	vv30005Brassinosteroids_signaling_vv34626Plant-pathogen_interaction	1.49618	-0.581285	0.0139519	DAA41
VIT_05s0049g00400	Desacetoxyvindoline 4-hydroxylase	vv10902Monoterpenoid_biosynthesis	1.49521	-0.580351	0.00085775	DAA41
VIT_01s0026g00880	transducin protein	no hit	1.49485	-0.579998	0.0364439	DAA41
VIT_18s0001g08910	no hit	no hit	1.49465	-0.579809	0.000422536	DAA41
VIT_02s0025g03260	aquaporin NIP5;1	vv50101Channels_and_pores	1.49373	-0.578922	0.0159158	DAA41
VIT_15s0107g00270	mechanosensitive ion channel	vv50101Channels_and_pores	1.49322	-0.578431	0.00715296	DAA41 & DAA68
VIT_07s0129g00470	Unknown protein	no hit	1.49276	-0.577983	0.0048585	DAA41
VIT_07s0141g00290	IAA16	vv30003Auxin_signaling_vv60008AUXIAA	1.49259	-0.577816	1.30499e-05	DAA41 & DAA93
VIT_04s0044g00040	Dirigent	no hit	1.49152	-0.576788	0.0215818	DAA41 & DAA93
VIT_05s0020g04780	basic helix-loop-helix (bHLH) family	vv60011BHLH	1.49063	-0.575926	0.0407659	DAA41
VIT_04s0023g01150	Unknown protein	no hit	1.4906	-0.575896	0.0104161	DAA41 & DAA93
VIT_03s0017g01210	Phosphate-induced protein 1	no hit	1.49047	-0.575768	0.0151748	DAA41 & DAA68 & DAA93
VIT_06s0004g06840	protein phosphatase 2C	no hit	1.48994	-0.575251	0.0156419	DAA41
VIT_01s0011g03430	no hit	no hit	1.48985	-0.575171	0.0178189	DAA41
VIT_03s0017g02170	zinc transporter ZIP5	vv50121Porters_cat_1_to_6	1.48961	-0.574938	0.000479784	DAA41
VIT_17s0000g02950	Glutathione S-transferase 25 GSTU7	vv10480Glutathione_metabolism	1.48674	-0.572155	0.00333428	DAA41 & DAA93
VIT_08s0007g08520	Unknown protein	no hit	1.4856	-0.571046	0.00530587	DAA41
VIT_03s0063g01970	non-symbiotic hemoglobin 2	vv10860Porphyrin_and_chlorophyll_metabolism	1.48458	-0.570058	4.74361e-05	DAA41
VIT_11s0118g00570	Tristeza Virus Resistance Gene (Ctv)	no hit	1.48395	-0.569444	0.000154269	DAA41 & DAA68
VIT_17s0000g02530	FK506-binding protein genes family (VvFKBP17-2)	no hit	1.48371	-0.569206	0.0182459	DAA41
VIT_06s0004g06480	CYP71E	vv10902Monoterpenoid_biosynthesis	1.4835	-0.569007	0.0183247	DAA41
VIT_19s0027g00740	Inhibitor of apoptosis	no hit	1.4835	-0.569002	0.000147695	DAA41 & DAA68
VIT_13s0067g01450	lateral organ boundaries domain 21	vv60007AS2	1.48205	-0.567597	0.0215818	DAA41
VIT_14s0030g01220	no hit	no hit	1.48118	-0.566747	2.66548e-05	DAA41
VIT_10s0003g01960	RKF1 (receptor-like kinase in flowers 1)	no hit	1.48008	-0.56568	0.000449897	DAA41 & DAA68
VIT_08s0007g01040	aldo-keto reductase	vv10040Pentose_glucuronate_interconversion_vv10051Fructose_and_mannose_metabolism_vv10052Galactose_metabolism_vv10561Glycerolipid_metabolism_vv10620Pyruvate_metabolism	1.47911	-0.564731	1.77602e-07	DAA41 & DAA93
VIT_12s0028g02000	triacylglycerol lipase	vv10561Glycerolipid_metabolism	1.47887	-0.564494	0.00042126	DAA41
VIT_03s0132g00100	ATHVA22A (Arabidopsis thaliana HVA22 homologue A)	vv30001ABA_signaling	1.47684	-0.562514	0.0427861	DAA41 & DAA68 & DAA93
VIT_16s0098g00220	membrane located receptor	no hit	1.47656	-0.562244	0.0215236	DAA41
VIT_03s0038g00490	GATA transcription factor 12	vv60016C2C2-GATA	1.47586	-0.561552	0.00168151	DAA41
VIT_07s0141g01030	R protein MLA10	vv34627R_proteins_from_Plant-pathogen_interaction	1.4735	-0.559246	0.0120923	DAA41
VIT_08s0058g00150	Ammonium transporter 2	vv50101Channels_and_pores	1.47201	-0.557783	0.0357726	DAA41 & DAA68
VIT_18s0001g14480	Thaumatin SCUTL1	no hit	1.4685	-0.554339	0.00598556	DAA41 & DAA68
VIT_03s0017g00670	zinc finger (C3HC4-type RING finger)	vv60078Other_zf-C3HC4	1.46671	-0.552581	0.00743713	DAA41 & DAA93
VIT_16s0098g01650	Protein phosphatase 2C PPH1	no hit	1.4661	-0.551985	0.00105063	DAA41
VIT_04s0008g02510	Receptor kinase homolog LRK10	no hit	1.46603	-0.551916	0.0182258	DAA41
VIT_13s0067g02500	xanthine/uracil permease	vv50121Porters_cat_1_to_6	1.46536	-0.551254	0.0100243	DAA41
VIT_11s0065g00350	trans-cinnamate 4-monooxygenase	vv10360Phenylalanine_metabolism_vv10940Phenylpropanoid_biosynthesis	1.4647	-0.550603	0.0230299	DAA41 & DAA68
VIT_11s0052g00450	WRKY DNA-binding protein 11	vv60066WRKY	1.4635	-0.549425	0.00388616	DAA41
VIT_12s0034g01750	R protein MLA10	vv34627R_proteins_from_Plant-pathogen_interaction	1.46247	-0.54841	0.00291203	DAA41 & DAA93
VIT_05s0077g01970	zinc finger (C3HC4-type RING finger)	vv60078Other_zf-C3HC4	1.46187	-0.547819	0.0056303	DAA41 & DAA68
VIT_02s0025g00230	Unknown	no hit	1.46129	-0.547238	0.000709173	DAA41
VIT_11s0016g01880	lycopene epsilon-cyclase (LECY) (VvLECY1)	vv10906Carotenoid_biosynthesis	1.46053	-0.546489	0.000873131	DAA41 & DAA93
VIT_01s0244g00170	Cytokinin-repressed protein CR9	vv30007Cytokinin_signaling	1.45915	-0.54513	0.00385251	DAA41
VIT_02s0033g01020	Anthraniloyal-CoA: methanol anthraniloyal transferase	vv10400Phenylalanine_tyrosine_and_tryptophan_biosynthesis	1.45599	-0.542	0.0436283	DAA41 & DAA68
VIT_11s0037g00840	tetratricopeptide repeat (TPR)-containing	no hit	1.45595	-0.54196	3.76903e-05	DAA41
VIT_12s0059g00960	Cellulose synthase CSLB04	vv40006Cell_wall	1.45542	-0.54144	0.0212065	DAA41 & DAA93
VIT_03s0017g01460	no hit	no hit	1.45472	-0.540746	0.00638761	DAA41
VIT_13s0067g01270	Avr9/Cf-9 rapidly elicited protein 284	no hit	1.45416	-0.540187	0.00674299	DAA41
VIT_03s0091g00860	DNA polymerase kappa subunit	vv23030DNA_replication	1.45401	-0.540033	0.00657628	DAA41
VIT_17s0000g09710	leucine-rich repeat transmembrane protein kinase	no hit	1.45071	-0.536758	0.001778	DAA41
VIT_07s0005g01830	Unknown protein	no hit	1.45041	-0.536465	0.0107421	DAA41
VIT_15s0046g02300	Beta-cyanoalanine synthase	vv10272Cysteine_metabolism_vv10450Selenoamino_acid_metabolism_vv10920Sulfur_metabolism	1.45036	-0.536411	8.98744e-05	DAA41
VIT_16s0098g00330	ORG1 (OBP3-responsive gene 1)	vv30011Jasmonate_signaling	1.44998	-0.536035	0.00135412	DAA41
VIT_08s0007g01590	fructose 1,6-bisphosphatase	vv10010Glycolysis_vv10030Pentose_phosphate_vv10051Fructose_and_mannose_metabolism_vv10710Carbon_fixation	1.44959	-0.535646	0.000511068	DAA41
VIT_05s0049g00950	phosphoenolpyruvate carboxylase kinase	vv10020Citrate_cycle_vv10620Pyruvate_metabolism_vv10710Carbon_fixation	1.4492	-0.535261	0.00131082	DAA41
VIT_00s0286g00140	serine/threonine-protein kinase receptor ARK3	no hit	1.44773	-0.533789	0.0296238	DAA41
VIT_11s0118g00780	zinc finger (C3HC4-type RING finger)	vv60078Other_zf-C3HC4	1.44475	-0.530816	0.0127271	DAA41
VIT_13s0101g00300	R protein MLA10	vv34627R_proteins_from_Plant-pathogen_interaction	1.44431	-0.530379	0.00974419	DAA41
VIT_05s0020g04690	IAA7	vv30003Auxin_signaling_vv60008AUXIAA	1.44274	-0.528808	0.00737289	DAA41
VIT_04s0069g00920	WRKY DNA-binding protein 11	vv60066WRKY	1.44139	-0.527461	1.79309e-05	DAA41
VIT_18s0001g10030	WRKY DNA-binding protein 7	vv60066WRKY	1.43787	-0.523937	0.0489707	DAA41 & DAA68
VIT_19s0014g02460	plastocyanin domain-containing protein	vv10195Photosynthesis_vv50113Thylakoid_targeting_pathway	1.43667	-0.522729	7.4699e-06	DAA41
VIT_05s0020g02200	inosine-uridine preferring nucleoside hydrolase	vv10230Purine_metabolism_vv10760Nicotinate_and_nicotinamide_metabolism	1.43665	-0.522711	0.00347944	DAA41 & DAA68
VIT_11s0016g00590	invertase/pectin methylesterase inhibitor	vv40006Cell_wall	1.43543	-0.521488	0.0366225	DAA41 & DAA93
VIT_10s0003g03270	Inward rectifying potassium channel	vv30001ABA_signaling_vv50101Channels_and_pores	1.43508	-0.521132	0.00626842	DAA41
VIT_18s0001g05830	Unknown	no hit	1.43487	-0.520923	6.58397e-06	DAA41 & DAA93
VIT_06s0004g08190	ERF/AP2 Gene Family (VvERF055)	vv30007Cytokinin_signaling_vv30008Ethylene_signaling_vv60003AP2_EREBP	1.43435	-0.520393	0.034051	DAA41
VIT_12s0028g00610	aspartyl protease	no hit	1.43431	-0.520353	0.037887	DAA41 & DAA93
VIT_13s0019g00490	PHD zinc finger protein	no hit	1.43393	-0.519976	0.000444956	DAA41
VIT_07s0005g00060	no hit	no hit	1.43305	-0.519087	0.0389687	DAA41
VIT_07s0151g01080	Unknown protein	no hit	1.43229	-0.518322	1.69165e-07	DAA41
VIT_01s0011g05270	Protein BCCIP homolog	no hit	1.43129	-0.517316	0.0129253	DAA41
VIT_06s0004g05090	zinc finger (C3HC4-type RING finger)	vv60078Other_zf-C3HC4	1.43086	-0.51688	0.00110872	DAA41
VIT_06s0009g03740	serine-glyoxylate aminotransferase	vv10260Glycine_serine_and_threonine_metabolism	1.43027	-0.516285	0.00127325	DAA41
VIT_06s0061g00440	Heavy-metal-associated domain-containing protein	no hit	1.43024	-0.516259	0.00104459	DAA41
VIT_09s0002g00540	lipase GDSL 1	no hit	1.4301	-0.516115	0.0021004	DAA41 & DAA68
VIT_17s0000g07560	EDS1 (Enhanced disease susceptibility 1)	vv30011Jasmonate_signaling	1.43004	-0.516055	0.00045717	DAA41 & DAA93
VIT_18s0001g12430	Unknown protein	no hit	1.42943	-0.515442	0.000504266	DAA41
VIT_00s0371g00100	mannitol dehydrogenase	vv10051Fructose_and_mannose_metabolism	1.42904	-0.515045	0.0105154	DAA41
VIT_02s0488g00020	palmitoyl-protein thioesterase 1 precursor	vv10062Fatty_acid_elongation_in_mitochondria	1.42687	-0.51285	0.0172807	DAA41
VIT_04s0008g02390	zinc finger (C3HC4-type RING finger)	vv60078Other_zf-C3HC4	1.42572	-0.511691	8.93724e-06	DAA41 & DAA68
VIT_05s0049g00410	1-aminocyclopropane-1-carboxylate oxidase	vv10640Propanoate_metabolism_vv30008Ethylene_signaling	1.42548	-0.511448	0.0491714	DAA41
VIT_02s0025g04710	Unknown protein	no hit	1.42542	-0.511386	0.000235257	DAA41
VIT_11s0052g00100	basic helix-loop-helix (bHLH) family	vv60011BHLH	1.42372	-0.509661	0.00258465	DAA41 & DAA68
VIT_18s0041g00430	patellin-1	no hit	1.42308	-0.509019	3.89656e-05	DAA41 & DAA68
VIT_07s0031g02210	no hit	no hit	1.42254	-0.508465	0.00537781	DAA41
VIT_14s0066g00550	ABC transporter B member 5	vv52010ABC_transporters	1.421	-0.50691	0.0051034	DAA41
VIT_06s0004g05770	Heat shock protein 17.6 kDa class I	vv24141Protein_processing_in_endoplasmic_reticulum	1.41938	-0.505264	0.00473635	DAA41
VIT_08s0007g07880	Polygalacturonase GH28	vv40006Cell_wall	1.41936	-0.505245	0.0323543	DAA41
VIT_11s0016g03540	Auxin-responsive protein IAA27	vv30003Auxin_signaling_vv60008AUXIAA	1.41802	-0.503877	8.93724e-06	DAA41 & DAA68 & DAA93
VIT_14s0030g01230	no hit	no hit	1.4155	-0.501316	0.00108226	DAA41
VIT_19s0015g02500	CYP72A1	vv10902Monoterpenoid_biosynthesis	1.4144	-0.50019	0.00127744	DAA41
VIT_18s0072g00380	Abscisic stress ripening protein 2 (ASR2)	no hit	1.41439	-0.500185	0.000523626	DAA41 & DAA93
VIT_10s0003g03810	Jasmonate ZIM domain-containing protein (VvJAZ7)	no hit	1.41371	-0.499489	0.0334157	DAA41 & DAA68
VIT_14s0081g00060	Photosystem II reaction centre W (PsbW)	vv10195Photosynthesis_vv50135Primary_active_transporter_cat_D3_to_E2	1.41279	-0.498549	0.00572747	DAA41
VIT_13s0156g00550	S-receptor kinase	no hit	1.41267	-0.498426	0.0176838	DAA41 & DAA68
VIT_17s0000g06370	Thioredoxin 2	no hit	1.41248	-0.498234	3.52786e-05	DAA41 & DAA93
VIT_19s0140g00120	gibberellin 2-beta-dioxygenase 1	vv10904Diterpenoid_biosynthesis	1.41127	-0.496993	0.00572831	DAA41 & DAA68
VIT_08s0007g02360	Harpin inducing protein 1-like 9	no hit	1.40884	-0.494504	0.0359075	DAA41
VIT_16s0050g01980	EIX receptor 2	no hit	1.40838	-0.494037	0.0446017	DAA41 & DAA68
VIT_05s0020g02880	ADP-glucose pyrophosphorylase	vv10500Starch_and_sucrose_metabolism	1.40741	-0.493043	0.0166755	DAA41
VIT_03s0038g00690	zinc finger (B-box type)	vv60073Orphans_zf-b_box	1.40698	-0.492605	0.00987309	DAA41
VIT_15s0048g02990	AAA-type ATPase	no hit	1.40635	-0.491961	0.0292215	DAA41 & DAA68
VIT_07s0129g00660	indole-3-acetic acid-amido synthetase GH3.2	vv11002Auxin_biosynthesis	1.40612	-0.491715	0.0168207	DAA41
VIT_10s0071g00940	Oligopeptidase B	no hit	1.40607	-0.491672	0.000180509	DAA41 & DAA68
VIT_06s0080g00920	photosystem I subunit O (PSAO)	vv10195Photosynthesis	1.40526	-0.490835	0.0151022	DAA41
VIT_00s0125g00280	Photosystem I reaction center subunit III (PSAF)	vv10195Photosynthesis_vv50105Transport_electron_carriers	1.405	-0.490566	0.00289914	DAA41
VIT_00s0532g00030	Thioredoxin H	no hit	1.40496	-0.490532	0.00106245	DAA41 & DAA93
VIT_06s0004g05330	tropinone reductase	vv10220Urea_cycle_and_metabolism_of_amino_groups	1.40314	-0.488654	0.0128619	DAA41
VIT_18s0076g00100	pentatricopeptide repeat-containing protein	no hit	1.40264	-0.488145	0.0112286	DAA41 & DAA93
VIT_02s0025g02500	metal-nicotianamine transporter YSL1	vv50125Porters_cat_66_to_94	1.40233	-0.487825	0.0313393	DAA41
VIT_06s0004g04640	Metallothionein 2b	no hit	1.40225	-0.487746	0.00839493	DAA41 & DAA68 & DAA93
VIT_04s0008g06130	KNAT2 (knotted1-like homeobox gene 3)	vv60034HB	1.40043	-0.485871	0.015587	DAA41
VIT_15s0046g00980	cyclic nucleotide-regulated ion channel 1	vv34626Plant-pathogen_interaction_vv50101Channels_and_pores	1.39992	-0.485347	0.0139962	DAA41 & DAA68
VIT_13s0158g00080	serine carboxypeptidase	no hit	1.39976	-0.485183	0.00730675	DAA41 & DAA68
VIT_01s0011g00590	Acclimation of photosynthesis to environment	vv50122Porters_cat_7_to_17	1.39961	-0.485021	0.0118423	DAA41
VIT_13s0074g00730	PID (PINOID)	vv50004Auxin_transport_vv50125Porters_cat_66_to_94	1.39767	-0.483025	0.0260229	DAA41
VIT_19s0093g00350	Glutathione S-transferase 25 GSTU25	vv10480Glutathione_metabolism	1.39758	-0.482928	0.00053369	DAA41
VIT_10s0092g00240	alpha-glucosidase 1 (AGLU1)	vv10052Galactose_metabolism_vv10500Starch_and_sucrose_metabolism	1.39743	-0.482773	0.0496318	DAA41
VIT_13s0067g03260	Pheophorbidase	vv10860Porphyrin_and_chlorophyll_metabolism	1.39415	-0.479381	0.0191066	DAA41 & DAA68
VIT_18s0001g07090	Unknown protein	no hit	1.39201	-0.477171	0.00673016	DAA41
VIT_17s0000g05850	ATATH1 (ABC2 homolog1)	vv52010ABC_transporters	1.38907	-0.474116	0.000451078	DAA41 & DAA68 & DAA93
VIT_18s0001g06940	purine permease 1 (PUP1)	vv10908Zeatin_biosynthesis_vv50122Porters_cat_7_to_17	1.38845	-0.473476	0.0331671	DAA41 & DAA93
VIT_08s0007g01690	phosphate translocator protein2, Plastidic	vv50122Porters_cat_7_to_17	1.38818	-0.473193	0.00378411	DAA41 & DAA68
VIT_11s0016g03180	ABI1 (ABA insensitive 1)	vv30001ABA_signaling_vv34020Calcium_signaling_pathway	1.38792	-0.472927	0.000721864	DAA41
VIT_13s0067g00790	R protein PRF disease resistance protein	vv34627R_proteins_from_Plant-pathogen_interaction	1.38766	-0.472653	0.00812409	DAA41
VIT_12s0034g01180	PAP/fibrillin family	no hit	1.38743	-0.472412	0.0350991	DAA41
VIT_16s0098g00420	Ser/Thr receptor-like kinase1	no hit	1.387	-0.471972	0.0329684	DAA41
VIT_04s0044g01410	Photosystem I reaction center subunit N (PSAN)	vv10195Photosynthesis_vv50105Transport_electron_carriers	1.38637	-0.471316	0.00369943	DAA41 & DAA93
VIT_04s0023g01700	no hit	no hit	1.38633	-0.471275	0.00112994	DAA41
VIT_02s0025g01260	NADPH HC toxin reductase	no hit	1.38543	-0.470332	0.00102994	DAA41
VIT_14s0083g00120	myb domain protein 91	vv60044MYB	1.38481	-0.469692	0.0356102	DAA41
VIT_14s0066g01440	Homeodomain leucine zipper protein HB-1	vv60034HB	1.38467	-0.469546	0.00200027	DAA41 & DAA93
VIT_04s0023g01690	no hit	no hit	1.3835	-0.468322	0.00423977	DAA41
VIT_17s0000g05820	Ubiquitin-conjugating enzyme E2 A	vv24120Ubiquitin_mediated_proteolysis	1.3831	-0.467901	0.000214791	DAA41
VIT_12s0134g00510	cytochrome B6-F complex iron-sulfur subunit, PETC	vv10195Photosynthesis_vv50135Primary_active_transporter_cat_D3_to_E2	1.38188	-0.466627	0.00090321	DAA41
VIT_06s0009g03260	Unknown protein	no hit	1.38174	-0.466485	0.0437419	DAA41
VIT_13s0067g00700	hydrolase, alpha/beta fold	no hit	1.38172	-0.466469	0.0431771	DAA41
VIT_14s0066g01390	metal-dependent phosphohydrolase HD domain-containing protein	no hit	1.38075	-0.465456	0.0223396	DAA41 & DAA68
VIT_13s0067g02580	R protein MLA10	vv34627R_proteins_from_Plant-pathogen_interaction	1.38055	-0.465244	0.0331671	DAA41
VIT_01s0011g01110	molybdenum cofactor sulfurase	no hit	1.38039	-0.465079	0.0181057	DAA41 & DAA93
VIT_02s0025g02880	subtilase	vv50101Channels_and_pores	1.38021	-0.464889	0.0246825	DAA41 & DAA68
VIT_04s0008g06890	solute carrier family 35	vv50122Porters_cat_7_to_17	1.37932	-0.463962	0.000976064	DAA41 & DAA68 & DAA93
VIT_06s0009g00440	LHW (lonesome highway)	vv60011BHLH	1.37862	-0.463224	0.000145835	DAA41 & DAA93
VIT_01s0010g00940	Unknown protein	no hit	1.37775	-0.462312	0.0324779	DAA41
VIT_09s0002g03860	RPS5 (resistant to p. syringae 5)	vv34627R_proteins_from_Plant-pathogen_interaction	1.37594	-0.460422	0.0107869	DAA41
VIT_08s0058g00910	RAPTOR1B (RAPTOR1)	vv34150mTOR_signaling_pathway	1.37511	-0.459548	0.0249176	DAA41
VIT_13s0067g00260	nematode-resistance protein	no hit	1.37346	-0.45781	0.00948914	DAA41 & DAA93
VIT_14s0066g01300	Unknown protein	no hit	1.37332	-0.457668	0.0368084	DAA41
VIT_09s0002g00960	inter-alpha-trypsin inhibitor heavy chain	no hit	1.37324	-0.457586	0.0366225	DAA41 & DAA68
VIT_17s0000g06350	LHCA4 (Photosystem I light harvesting complex gene 4)	vv10196Photosynthesis_antenna_proteins_vv50105Transport_electron_carriers	1.37317	-0.457511	0.0293977	DAA41
VIT_07s0141g00610	zinc finger (C3HC4-type RING finger)	vv60078Other_zf-C3HC4	1.37279	-0.457116	6.73973e-05	DAA41
VIT_19s0027g01060	tetratricopeptide repeat (TPR)-containing	no hit	1.37121	-0.455449	0.0164896	DAA41
VIT_08s0058g00930	Alanine--glyoxylate aminotransferase 2 3, mitochondrial	vv10252Alanine_and_aspartate_metabolism_vv10260Glycine_serine_and_threonine_metabolism	1.37052	-0.454726	0.00227803	DAA41 & DAA68
VIT_09s0002g05600	ABC transporter g family pleiotropic drug resistance 12 PDR12	vv52010ABC_transporters	1.36975	-0.453917	2.2895e-06	DAA41
VIT_04s0008g01740	spermine synthase ACAULIS5	vv10220Urea_cycle_and_metabolism_of_amino_groups	1.36911	-0.453241	0.0104161	DAA41 & DAA68
VIT_15s0021g00520	transposon protein	no hit	1.36849	-0.452581	0.044139	DAA41
VIT_13s0019g00750	Annexin ANN4	vv50101Channels_and_pores	1.36776	-0.451819	0.00385251	DAA41 & DAA68
VIT_05s0020g03180	Photosystem I reaction center subunit II, chloroplast precursor	vv10195Photosynthesis_vv50105Transport_electron_carriers	1.36696	-0.450971	0.0019979	DAA41 & DAA93
VIT_05s0062g00740	UDP-glucoronosyl/UDP-glucosyl transferase UGT75C1	vv10942Anthocyanin_biosynthesis	1.3669	-0.450907	0.0180969	DAA41
VIT_08s0040g02740	pectate lyase	vv40006Cell_wall	1.36677	-0.450769	0.000225591	DAA41 & DAA93
VIT_09s0002g04320	Photosystem I reaction center subunit VI PSAH	vv10195Photosynthesis_vv50105Transport_electron_carriers	1.36666	-0.450653	0.00153208	DAA41
VIT_09s0002g01090	flavonoid 3-monooxygenase	vv10941Flavonoid_biosynthesis	1.36597	-0.449923	0.0324779	DAA41 & DAA68
VIT_11s0016g05320	peroxidase	vv10360Phenylalanine_metabolism_vv10680Methane_metabolism	1.36593	-0.449885	0.0012243	DAA41 & DAA93
VIT_07s0129g00960	Protein kinase pto	vv34626Plant-pathogen_interaction	1.36558	-0.44951	0.00265267	DAA41 & DAA93
VIT_18s0001g06070	Unknown protein	no hit	1.36554	-0.449468	0.00332188	DAA41 & DAA68
VIT_13s0067g01490	NBS-LRR type disease resistance protein Rps1-k-1	no hit	1.3644	-0.448267	0.00133158	DAA41
VIT_14s0068g02070	peptidase M48	no hit	1.3642	-0.448056	0.0368084	DAA41
VIT_18s0001g01620	AarF domain containing kinase 1	no hit	1.36401	-0.447857	0.0196537	DAA41
VIT_19s0027g00390	Protein kinase	no hit	1.364	-0.447847	0.00374196	DAA41
VIT_13s0019g02930	Heat shock protein 17.6 kDa class I	vv24141Protein_processing_in_endoplasmic_reticulum	1.36339	-0.447198	0.0249656	DAA41 & DAA93
VIT_14s0030g02200	bZIP transcription factor BZO2H1	vv60012BZIP	1.36262	-0.44638	0.0109064	DAA41 & DAA93
VIT_01s0011g04240	zinc finger (B-box type)	vv60073Orphans_zf-b_box	1.36261	-0.446371	0.0436684	DAA41 & DAA68
VIT_01s0127g00420	naphthoate synthase	vv10130Ubiquinone_biosynthesis	1.36226	-0.446001	0.0141386	DAA41 & DAA68
VIT_18s0001g10800	Carboxylesterase CXE	no hit	1.36203	-0.44576	0.0231228	DAA41
VIT_01s0011g00830	Nodulin	no hit	1.36191	-0.445627	0.000709173	DAA41 & DAA68 & DAA93
VIT_06s0061g01030	aspartic proteinase nepenthesin-2 precursor	no hit	1.36093	-0.444593	0.00137632	DAA41 & DAA93
VIT_07s0005g06300	phototropic-responsive NPH3	no hit	1.35932	-0.44288	0.0466958	DAA41 & DAA68
VIT_18s0001g01490	Oxidoreductase N-terminal domain-containing	no hit	1.35931	-0.442877	0.0127291	DAA41 & DAA68
VIT_14s0108g00760	MINI ZINC FINGER 2 MIF2	vv60068Zf-HD	1.35865	-0.442171	0.0385485	DAA41
VIT_04s0008g02370	Pentatricopeptide (PPR) repeat-containing protein	no hit	1.35847	-0.441986	0.0262817	DAA41
VIT_04s0008g02270	hydroxyproline-rich glycoprotein	vv40006Cell_wall	1.35838	-0.441892	0.0442657	DAA41
VIT_08s0007g05180	Unknown	no hit	1.35805	-0.441534	0.0496504	DAA41
VIT_07s0104g01250	flavin-containing monooxygenase	vv11000Single_reactions	1.35801	-0.441491	0.000290059	DAA41 & DAA68
VIT_13s0106g00230	Ankyrin	no hit	1.35711	-0.440538	0.00156246	DAA41
VIT_19s0093g00510	S-2-hydroxy-acid oxidase, peroxisomal	vv10630Glyoxylate_and_dicarboxylate_metabolism_vv44146Peroxisome	1.35671	-0.440111	0.0276106	DAA41
VIT_14s0108g01440	Unknown protein	no hit	1.3561	-0.439463	0.00085775	DAA41
VIT_04s0069g01000	Drug/metabolite transporter DMT family transporter	vv50122Porters_cat_7_to_17	1.35487	-0.438159	0.0381407	DAA41
VIT_13s0019g00740	amino acid binding protein	no hit	1.35413	-0.43737	0.00948914	DAA41 & DAA93
VIT_16s0050g00390	4-coumarate-CoA ligase	vv10940Phenylpropanoid_biosynthesis_vv50104Group_translocators	1.35392	-0.437148	0.0282296	DAA41
VIT_11s0016g03590	transducin protein	no hit	1.3535	-0.4367	0.0489933	DAA41 & DAA68
VIT_04s0044g01740	3-hydroxy-3-methylglutaryl-coenzyme A reductase 3	vv10100Biosynthesis_of_steroids_vv50121Porters_cat_1_to_6	1.35339	-0.436575	0.0234096	DAA41 & DAA68
VIT_06s0061g00710	zinc finger (C3HC4-type RING finger)	vv60078Other_zf-C3HC4	1.35306	-0.436221	0.043791	DAA41 & DAA93
VIT_16s0050g01700	receptor serine/threonine kinase PR5K	no hit	1.35237	-0.435489	0.0111548	DAA41
VIT_17s0000g05630	Homeodomain leucine zipper protein HB-1	vv60034HB	1.35229	-0.435407	0.00341891	DAA41 & DAA68
VIT_19s0015g00320	KCO1 (two pore K channel)	vv50101Channels_and_pores	1.35196	-0.435054	0.0149879	DAA41 & DAA68
VIT_18s0041g00160	disease resistance protein (NBS class)	no hit	1.35054	-0.43354	0.0271235	DAA41
VIT_17s0000g04470	no hit	no hit	1.35048	-0.433469	0.0377395	DAA41
VIT_05s0049g00460	Basic helix-loop-helix ILR3	vv11002Auxin_biosynthesis_vv60011BHLH	1.35042	-0.433413	0.0426627	DAA41
VIT_19s0015g00130	serine acetyltransferase 3	vv10272Cysteine_metabolism_vv10920Sulfur_metabolism	1.35015	-0.43312	0.00031618	DAA41 & DAA68
VIT_14s0068g01690	TCP family transcription factor TCP20	vv60061TCP	1.34989	-0.432846	0.0337468	DAA41 & DAA93
VIT_16s0098g00690	Major Facilitator Superfamily	vv50121Porters_cat_1_to_6	1.34787	-0.430683	0.0197551	DAA41 & DAA93
VIT_05s0020g00170	Zinc knuckle	no hit	1.34688	-0.429618	0.0301821	DAA41
VIT_16s0098g00940	Plastid-specific 30S ribosomal protein 1	no hit	1.34666	-0.429388	0.0166732	DAA41 & DAA68
VIT_13s0064g00670	no hit	no hit	1.34653	-0.429251	0.0356901	DAA41
VIT_01s0026g01340	glutathione S-transferase 29 GSTU18	vv10480Glutathione_metabolism	1.34561	-0.428258	0.00118273	DAA41 & DAA93
VIT_19s0138g00140	ATSYTE/NTMC2T6.1/NTMC2TYPE6.1/SYTE	vv50109Incompletely_characterized_transport_systems	1.34541	-0.428047	0.000149315	DAA41 & DAA68 & DAA93
VIT_02s0025g03390	Aquaporin TMP-C	vv50101Channels_and_pores	1.34525	-0.427869	0.0031653	DAA41 & DAA93
VIT_07s0031g02200	auxin efflux carrier	vv50004Auxin_transport_vv50125Porters_cat_66_to_94	1.34488	-0.427478	0.0131994	DAA41
VIT_10s0116g00920	CERK1 (chitin elicitor receptor kinase 1)	vv34626Plant-pathogen_interaction	1.34486	-0.427454	0.00913225	DAA41
VIT_13s0064g00260	no hit	no hit	1.34326	-0.425735	0.00486979	DAA41 & DAA93
VIT_13s0067g00910	R protein MLA10	vv34627R_proteins_from_Plant-pathogen_interaction	1.34165	-0.424008	0.000776632	DAA41 & DAA93
VIT_10s0003g00150	NSL1 (necrotic spotted lesions 1)	no hit	1.34078	-0.423075	0.0295237	DAA41 & DAA93
VIT_01s0026g00820	IAA-amino acid hydrolase 1 (ILR1)	vv11002Auxin_biosynthesis	1.34075	-0.423039	0.0355506	DAA41 & DAA68 & DAA93
VIT_13s0156g00170	molybdopterin synthase (CNX2)	vv10790Folate_biosynthesis	1.34006	-0.422298	0.00533867	DAA41
VIT_14s0068g00110	feronia receptor-like kinase	no hit	1.33953	-0.421725	0.0372248	DAA41 & DAA93
VIT_07s0005g00290	universal stress protein (USP) family protein	no hit	1.33942	-0.421609	0.00162267	DAA41 & DAA68
VIT_05s0020g01400	SRC2/SRC2 (soybean gene regulated BY cold-2)	no hit	1.3393	-0.421478	0.0061322	DAA41 & DAA68
VIT_18s0157g00190	choline kinase	vv10260Glycine_serine_and_threonine_metabolism_vv10564Glycerophospholipid_metabolism	1.33866	-0.420786	0.00045717	DAA41 & DAA68
VIT_14s0128g00120	Ring-H2 finger protein ATL3B	vv60078Other_zf-C3HC4	1.33848	-0.420599	0.0359349	DAA41 & DAA68
VIT_02s0025g01740	auxin response factor 9	vv30003Auxin_signaling_vv60004ARF	1.33819	-0.420285	0.000618625	DAA41 & DAA68
VIT_18s0001g12680	Unknown protein	no hit	1.33639	-0.418342	0.0323864	DAA41
VIT_01s0011g03440	DNA mismatch repair protein	no hit	1.3359	-0.417813	0.0404509	DAA41 & DAA93
VIT_18s0122g01340	BTB/POZ domain-containing protein	vv60093TRAF	1.33589	-0.417801	0.0427861	DAA41
VIT_05s0049g01550	Peptide transporter protein 3	vv50122Porters_cat_7_to_17	1.33519	-0.417048	0.0396909	DAA41
VIT_04s0023g00740	Thioredoxin F-type 2 (Trx-F2)	no hit	1.33221	-0.413822	0.0126085	DAA41
VIT_18s0001g01080	Unknown protein	no hit	1.33207	-0.413664	0.0145947	DAA41 & DAA93
VIT_05s0020g02130	1-deoxy-D-xylulose-5-phosphate synthase, chloroplast precursor	vv10100Biosynthesis_of_steroids	1.33116	-0.412688	0.036454	DAA41
VIT_13s0064g01220	Zf A20 and AN1 domain-containing stress-associated protein 5	vv60077Other_zf-AN1	1.33016	-0.411598	0.00289537	DAA41
VIT_00s0415g00070	no hit	no hit	1.32996	-0.411381	0.0210003	DAA41
VIT_06s0004g02830	Unknown protein	no hit	1.32958	-0.41097	0.0333801	DAA41
VIT_17s0000g05040	no hit	no hit	1.32859	-0.409897	0.0319128	DAA41 & DAA68
VIT_01s0011g03680	ER6 protein universal stress protein (USP) family	vv30008Ethylene_signaling	1.32794	-0.409185	0.000788654	DAA41 & DAA68 & DAA93
VIT_13s0074g00660	ABC transporter G member 22	vv52010ABC_transporters	1.32762	-0.408847	0.0411605	DAA41
VIT_13s0019g03990	Unknown protein	no hit	1.32729	-0.408482	0.0159418	DAA41 & DAA68
VIT_06s0004g04430	ubiquitin-conjugating enzyme E2 G1	vv24120Ubiquitin_mediated_proteolysis_vv24141Protein_processing_in_endoplasmic_reticulum	1.32596	-0.407041	0.0104594	DAA41
VIT_05s0020g03060	Cyclin-T1-4	vv44110Cell_cycle	1.32592	-0.406989	0.0249214	DAA41
VIT_05s0051g00070	coenzyme F420 hydrogenase/dehydrogenase beta subunit	no hit	1.32582	-0.406882	0.00424252	DAA41
VIT_01s0011g02150	photosystem II stability/assembly factor, chloroplast (HCF136)	no hit	1.32534	-0.406365	0.00674299	DAA41
VIT_13s0067g00110	CYP72A1	vv10902Monoterpenoid_biosynthesis	1.32493	-0.405912	0.00407317	DAA41 & DAA68 & DAA93
VIT_04s0008g02900	Protein disulfide isomerase	no hit	1.32358	-0.404444	0.0249176	DAA41
VIT_14s0068g01300	Serine palmitoyltransferase	vv10600Sphingolipid_metabolism	1.32333	-0.404174	0.0149695	DAA41 & DAA93
VIT_07s0141g00570	Photosystem II reaction centre W (PsbW)	vv10195Photosynthesis_vv50135Primary_active_transporter_cat_D3_to_E2	1.32272	-0.403502	0.00324649	DAA41
VIT_09s0002g04360	thylakoid membrane phosphoprotein 14 kda, chloroplast precursor	no hit	1.32242	-0.40318	0.00378411	DAA41 & DAA68
VIT_08s0056g00780	MATE efflux family protein	vv50125Porters_cat_66_to_94	1.32208	-0.402806	0.017094	DAA41 & DAA93
VIT_07s0005g02450	Unknown protein	no hit	1.32171	-0.402401	0.0329832	DAA41
VIT_03s0063g00310	ABA-responsive element-binding protein ABF4	vv30001ABA_signaling_vv60012BZIP	1.32095	-0.401578	0.0031653	DAA41
VIT_15s0048g02420	no hit	no hit	1.32045	-0.401028	0.000837054	DAA41
VIT_04s0023g00310	CBS domain-containing protein	no hit	1.31867	-0.399086	0.0106006	DAA41 & DAA93
VIT_19s0093g00190	Glutathione S-transferase 25 GSTU25	vv10480Glutathione_metabolism	1.31858	-0.398988	0.0168646	DAA41 & DAA68 & DAA93
VIT_06s0004g06700	ATP-dependent Clp protease ClpB protein	vv50109Incompletely_characterized_transport_systems	1.3184	-0.39879	0.0369705	DAA41
VIT_18s0001g00290	OPCL1 (OPC-8:0 COA ligase1)	vv10592alpha-Linolenic_acid_metabolism_vv50104Group_translocators	1.31748	-0.39778	0.000204941	DAA41
VIT_16s0098g00660	Unknown protein	no hit	1.3174	-0.397698	0.000383302	DAA41
VIT_10s0042g01070	zinc finger (C3HC4-type RING finger)	vv60078Other_zf-C3HC4	1.31705	-0.397313	0.049316	DAA41 & DAA68 & DAA93
VIT_08s0007g08260	Guanylate kinase	vv10230Purine_metabolism	1.31689	-0.397132	0.00329831	DAA41 & DAA68
VIT_00s0207g00210	Photosystem II PsbO protein	vv10195Photosynthesis_vv50113Thylakoid_targeting_pathway_vv50135Primary_active_transporter_cat_D3_to_E2	1.31442	-0.394431	0.0171571	DAA41 & DAA93
VIT_19s0014g02240	Ethylene responsive element binding factor 4	vv60003AP2_EREBP	1.31435	-0.394352	0.0403342	DAA41 & DAA68
VIT_09s0002g05160	IAA17	vv30003Auxin_signaling_vv60008AUXIAA	1.31416	-0.394146	0.0358695	DAA41
VIT_18s0001g13200	cytokinin dehydrogenase 5 precursor	vv10908Zeatin_biosynthesis	1.31391	-0.393867	0.00271105	DAA41 & DAA68
VIT_07s0031g00530	MAPKKK21	no hit	1.31332	-0.393218	0.0331671	DAA41 & DAA68 & DAA93
VIT_06s0009g01620	harpin-induced protein	no hit	1.31321	-0.393099	0.0468253	DAA41
VIT_14s0128g00470	Unknown protein	no hit	1.31237	-0.39217	0.0119399	DAA41
VIT_14s0066g01640	nodulin MtN21 family	vv50122Porters_cat_7_to_17	1.31233	-0.392134	0.0151854	DAA41 & DAA68
VIT_00s0772g00010	protein kinase	no hit	1.31226	-0.392052	0.0358695	DAA41
VIT_14s0066g02060	AAA-type ATPase	no hit	1.3111	-0.390782	0.0196537	DAA41
VIT_18s0001g10550	LHCA5 (Photosystem I light harvesting complex gene 5)	vv10196Photosynthesis_antenna_proteins_vv50105Transport_electron_carriers	1.31098	-0.390651	0.0179359	DAA41 & DAA68
VIT_01s0026g01590	Non phototropic hypocotyl 1-like	vv50101Channels_and_pores	1.31094	-0.390607	0.000974945	DAA41
VIT_08s0007g07280	Superoxide dismutase [Cu-Zn] 2	vv44146Peroxisome	1.31029	-0.389882	0.0208368	DAA41
VIT_12s0028g01110	Phytochrome- interacting factor 5 PIL6	vv34710Circadian_rhythm_vv60011BHLH	1.31005	-0.389627	0.0385655	DAA41 & DAA93
VIT_05s0094g00820	Unknown protein	no hit	1.3091	-0.388576	0.00037328	DAA41
VIT_14s0030g00710	Na/H antiporter	vv50124Porters_cat_30_to_64	1.30901	-0.388481	0.0203357	DAA41
VIT_02s0025g00480	serine/threonine-protein phosphatase PP1	vv10500Starch_and_sucrose_metabolism	1.30823	-0.387618	0.000606207	DAA41
VIT_19s0015g00730	cellulose synthase CSLE1	vv40006Cell_wall	1.30814	-0.387518	0.00274718	DAA41
VIT_10s0003g04470	glutathione S-conjugate ABC transporter (MRP2)	vv52010ABC_transporters	1.30757	-0.386892	0.00280209	DAA41 & DAA68
VIT_05s0020g04450	G-PROTEIN GAMMA SUBUNIT 1 (AGG1)	no hit	1.30641	-0.385602	0.018298	DAA41
VIT_13s0067g01100	RPM1 (resistance to p. syringae pv maculicola 1)	vv34626Plant-pathogen_interaction	1.30562	-0.384734	0.0373124	DAA41
VIT_08s0007g04340	FK506-binding protein genes family (VvFKBP16-4)	no hit	1.30545	-0.384552	0.0110885	DAA41
VIT_14s0030g00250	Sugar transporter ERD6-like 3	vv50121Porters_cat_1_to_6	1.30509	-0.384146	0.0296238	DAA41 & DAA68
VIT_06s0004g08230	Root phototropism protein 2	no hit	1.30475	-0.383775	0.0357726	DAA41 & DAA68 & DAA93
VIT_08s0040g03040	Glutathione S-transferase GSTO1	vv10480Glutathione_metabolism	1.30432	-0.383293	0.0310434	DAA41
VIT_18s0001g15310	Thioredoxin M-type	no hit	1.30308	-0.381931	0.021193	DAA41
VIT_13s0019g00350	ARF GTPase activator, ARF-GAP Domain 13	vv50110Protein_coat	1.30295	-0.381777	0.0319214	DAA41 & DAA68 & DAA93
VIT_13s0067g00930	ACR4 (Arabidopsis CRINKLY4)	no hit	1.30291	-0.381735	0.0267018	DAA41
VIT_13s0139g00030	R protein MLA10	vv34627R_proteins_from_Plant-pathogen_interaction	1.30283	-0.381645	0.022877	DAA41 & DAA93
VIT_08s0058g00200	Transcription factor	vv60062Trihelix	1.30224	-0.381001	0.0233066	DAA41
VIT_06s0004g06170	thylakoid soluble phosphoprotein	no hit	1.30176	-0.380466	0.00661637	DAA41
VIT_13s0073g00160	Unknown protein	no hit	1.29948	-0.377932	0.0294893	DAA41 & DAA93
VIT_18s0001g09390	protein phosphatase 2C	no hit	1.29927	-0.377705	0.0427438	DAA41 & DAA68
VIT_08s0040g02860	RSZ33 (Arginine/serine-rich Zinc knuckle-containing protein 33)	vv50133Primary_active_transporter_cat_A9_to_A18	1.29717	-0.375364	0.0322859	DAA41
VIT_18s0001g03900	R protein L6	vv34627R_proteins_from_Plant-pathogen_interaction	1.29657	-0.374695	0.0442917	DAA41
VIT_18s0001g12120	G-box binding factor 1 (GBF1)	vv50110Protein_coat_vv60012BZIP	1.29598	-0.374047	0.0165913	DAA41
VIT_03s0063g00860	serine carboxypeptidase	no hit	1.29553	-0.373537	0.00529275	DAA41 & DAA68 & DAA93
VIT_19s0090g01350	aspartyl protease	no hit	1.2952	-0.373179	0.0274852	DAA41 & DAA68
VIT_01s0011g05670	Nudix hydrolase 18	no hit	1.29495	-0.372893	0.0126007	DAA41 & DAA68
VIT_01s0011g03110	myb family	vv60029G2-like	1.29473	-0.372649	0.0442657	DAA41 & DAA68 & DAA93
VIT_11s0016g05300	Heme oxygenase 1	vv10860Porphyrin_and_chlorophyll_metabolism	1.29468	-0.3726	0.0225453	DAA41
VIT_08s0007g04850	Protein phosphatase 2 (formerly 2A), regulatory subunit B'	vv23015mRNA_surveillance_pathway	1.29339	-0.371159	0.0099772	DAA41 & DAA68
VIT_17s0000g03800	Unknown protein	no hit	1.29314	-0.370879	0.0359075	DAA41
VIT_04s0023g03010	fructose-bisphosphate aldolase, chloroplast precursor	vv10010Glycolysis_vv10030Pentose_phosphate_vv10051Fructose_and_mannose_metabolism_vv10710Carbon_fixation	1.29215	-0.369774	0.020582	DAA41
VIT_05s0102g00120	Glutathione peroxidase	vv10480Glutathione_metabolism	1.29213	-0.369754	0.0225453	DAA41
VIT_01s0011g04160	Phosphatidic acid phosphatase alpha	vv10561Glycerolipid_metabolism_vv10564Glycerophospholipid_metabolism_vv10565Ether_lipid_metabolism_vv10600Sphingolipid_metabolism	1.29112	-0.368626	0.0283658	DAA41
VIT_06s0004g03100	MLO1	no hit	1.29076	-0.368218	0.0489707	DAA41
VIT_16s0050g00080	remorin	no hit	1.29072	-0.368176	0.000135854	DAA41
VIT_01s0011g04610	Repressor of RNA polymerase III transcription MAF1	no hit	1.29067	-0.368121	0.0483014	DAA41 & DAA93
VIT_03s0091g00080	methylthioribose kinase	vv10271Methionine_metabolism	1.28953	-0.366847	0.0119863	DAA41
VIT_19s0093g00400	Glutathione S-transferase 25 GSTU25	vv10480Glutathione_metabolism	1.28943	-0.366738	0.0497375	DAA41
VIT_04s0044g01430	Unknown protein	no hit	1.28873	-0.365948	0.0230908	DAA41
VIT_04s0008g01660	Carrier protein, Mitochondrial	vv50123Porters_cat_18_to_29	1.28823	-0.365388	0.0442917	DAA41
VIT_08s0040g01370	Heavy-metal-associated domain-containing protein	no hit	1.28815	-0.3653	0.0106951	DAA41 & DAA68 & DAA93
VIT_18s0041g00170	Brassinosteroid insensitive 1-associated receptor kinase 1	vv30005Brassinosteroids_signaling	1.2864	-0.363337	0.0350698	DAA41
VIT_04s0008g03820	Membrane protein	no hit	1.28497	-0.361733	0.0359065	DAA41 & DAA93
VIT_01s0026g02470	zinc finger (C3HC4-type RING finger)	vv60078Other_zf-C3HC4	1.2849	-0.361651	0.0324779	DAA41
VIT_10s0003g02610	Unknown protein	no hit	1.28473	-0.36147	0.0399844	DAA41
VIT_04s0023g00410	photosystem I subunit XI (PSAL)	vv10195Photosynthesis_vv50105Transport_electron_carriers	1.28357	-0.360162	0.0342639	DAA41 & DAA93
VIT_01s0011g04310	zinc finger (C3HC4-type RING finger)	vv60078Other_zf-C3HC4	1.28317	-0.359707	0.0176748	DAA41 & DAA93
VIT_08s0105g00300	Phospholipase C	vv10260Glycine_serine_and_threonine_metabolism_vv10562Inositol_phosphate_metabolism_vv10564Glycerophospholipid_metabolism_vv10565Ether_lipid_metabolism_vv34020Calcium_signaling_pathway	1.28136	-0.357671	0.0377395	DAA41
VIT_15s0021g01880	Arabidopsis thaliana homeobox protein 2	vv60034HB	1.2803	-0.356487	0.0408299	DAA41 & DAA68
VIT_17s0000g05250	Unknown protein	no hit	1.2796	-0.355687	0.0452602	DAA41
VIT_11s0037g00850	tetratricopeptide repeat (TPR)-containing	no hit	1.27891	-0.354918	0.0158828	DAA41
VIT_19s0014g01250	TUBBY LIKE PROTEIN 7 TLP7	vv60063TUB	1.27782	-0.353683	0.0356271	DAA41
VIT_11s0206g00120	Lipocalin, Temperature-induced	no hit	1.27747	-0.353292	0.00468281	DAA41
VIT_05s0020g04860	Zinc knuckle	no hit	1.27549	-0.351055	0.0117769	DAA41 & DAA68
VIT_07s0031g00080	WRKY DNA-binding protein 15	vv60066WRKY	1.27533	-0.350868	0.0239621	DAA41
VIT_08s0056g01710	CATIONIC AMINO ACID TRANSPORTER 2	vv50121Porters_cat_1_to_6	1.27468	-0.350137	0.012616	DAA41
VIT_16s0098g00850	Caffeic acid O-methyltransferase	vv10940Phenylpropanoid_biosynthesis	1.2743	-0.349703	0.0151854	DAA41 & DAA93
VIT_18s0001g00360	Dehydrin (VvDHN2)	no hit	1.27417	-0.349563	0.0106951	DAA41 & DAA68
VIT_04s0008g05600	KEG (keep on going)	vv30001ABA_signaling	1.27403	-0.349395	0.049765	DAA41
VIT_18s0001g06370	L-ascorbate peroxidase, chloroplast	vv10053Ascorbate_and_aldarate_metabolism	1.27402	-0.349393	0.0152688	DAA41 & DAA93
VIT_08s0007g01350	no hit	no hit	1.27394	-0.349293	0.0146946	DAA41
VIT_08s0007g07680	aquaporin SIP1;1	vv50101Channels_and_pores	1.27309	-0.348335	0.0306394	DAA41
VIT_13s0019g02200	protein phosphatase 2CA AHG3 PP2CA	vv30001ABA_signaling	1.2724	-0.347549	0.00484592	DAA41 & DAA68
VIT_04s0008g06870	cytochrome b5 domain-containing protein	no hit	1.27167	-0.346723	0.0486834	DAA41
VIT_12s0057g00520	serine/threonine-protein kinase WNK3	no hit	1.27061	-0.345527	0.0439842	DAA41
VIT_07s0104g00240	Unknown protein	no hit	1.26992	-0.344736	0.0439155	DAA41
VIT_10s0003g04020	CBL- interacting protein kinase 23 (VvCIPK04)	no hit	1.26856	-0.34319	0.00320098	DAA41 & DAA93
VIT_04s0008g06570	chorismate mutase, cytosolic (CM2)	vv10400Phenylalanine_tyrosine_and_tryptophan_biosynthesis	1.26836	-0.342965	0.0356901	DAA41 & DAA68
VIT_18s0089g00600	R protein L6	vv34627R_proteins_from_Plant-pathogen_interaction	1.26728	-0.341739	0.0495129	DAA41 & DAA93
VIT_15s0024g00040	LHCA3 (Photosystem I light harvesting complex gene 3)	vv10196Photosynthesis_antenna_proteins_vv50105Transport_electron_carriers	1.26717	-0.341614	0.0271235	DAA41 & DAA93
VIT_07s0005g02820	cathepsin B cysteine protease	no hit	1.26716	-0.341594	0.00179306	DAA41 & DAA93
VIT_07s0141g00360	Lipase class 3	no hit	1.26623	-0.340539	0.0199511	DAA41
VIT_01s0011g03690	ER6 protein universal stress protein (USP) family	vv30008Ethylene_signaling	1.26188	-0.33558	0.0277954	DAA41
VIT_15s0046g03570	(+)-neomenthol dehydrogenase	vv10902Monoterpenoid_biosynthesis	1.26077	-0.334305	0.030365	DAA41 & DAA93
VIT_07s0191g00180	homeobox-leucine zipper protein ATHB-6	vv30001ABA_signaling_vv60034HB	1.26062	-0.334128	0.00628369	DAA41 & DAA68 & DAA93
VIT_10s0071g00840	Unknown protein	no hit	1.26051	-0.334009	0.0195419	DAA41 & DAA68
VIT_02s0012g00310	Lon protease	no hit	1.25973	-0.333115	0.00293978	DAA41
VIT_01s0011g01730	ATPP2-A9 (Phloem protein 2-A9)	no hit	1.25948	-0.332829	0.0060958	DAA41 & DAA93
VIT_13s0067g02190	SAG20 (WOUND-INDUCED PROTEIN 12)	no hit	1.25919	-0.3325	0.046527	DAA41
VIT_13s0019g04200	patatin	no hit	1.25901	-0.332292	0.00814065	DAA41
VIT_06s0004g05680	Glutathione S-transferase 25 GSTU7	vv10480Glutathione_metabolism	1.25893	-0.332199	0.00728517	DAA41 & DAA68 & DAA93
VIT_18s0001g05780	Leucine-rich repeat family protein	no hit	1.2582	-0.331357	0.00118513	DAA41 & DAA68 & DAA93
VIT_18s0001g07860	TRAF-type zinc finger-related	no hit	1.25811	-0.331255	0.0482162	DAA41 & DAA93
VIT_07s0151g00090	Quinone-oxidoreductase QR1	vv10190Oxidative_phosphorylation_vv50134Primary_active_transporter_cat_D1	1.25757	-0.330635	0.0450446	DAA41
VIT_02s0012g01120	glycine cleavage system H protein, mitochondrial	vv10260Glycine_serine_and_threonine_metabolism	1.25685	-0.329809	0.00263857	DAA41 & DAA93
VIT_09s0070g00210	Metal transporter Nramp1	vv50124Porters_cat_30_to_64	1.25656	-0.329481	0.0489707	DAA41 & DAA68
VIT_19s0014g01710	Sodium/calcium exchanger family protein	vv50123Porters_cat_18_to_29	1.25621	-0.329075	0.0178961	DAA41 & DAA68
VIT_18s0001g08260	xylulose kinase	vv10040Pentose_glucuronate_interconversion	1.25545	-0.328203	0.00609235	DAA41 & DAA93
VIT_04s0008g04480	zinc finger (C3HC4-type RING finger)	vv60078Other_zf-C3HC4	1.25534	-0.328073	0.0417248	DAA41 & DAA68
VIT_19s0014g00170	peptide methionine sulfoxide reductase msrB	vv10240Pyrimidine_metabolism	1.25524	-0.327966	0.0395501	DAA41
VIT_12s0034g01860	phosphogluconate dehydrogenase	vv10030Pentose_phosphate	1.25519	-0.327907	0.0357726	DAA41
VIT_04s0023g01710	no hit	no hit	1.25457	-0.327189	0.0192108	DAA41
VIT_06s0004g06080	proton-dependent oligopeptide transport (POT) family protein	vv50122Porters_cat_7_to_17	1.2543	-0.326881	0.0149651	DAA41 & DAA68
VIT_03s0038g00450	Squalene synthase	vv10100Biosynthesis_of_steroids_vv10900Terpenoid_biosynthesis	1.25337	-0.325815	0.00496326	DAA41
VIT_07s0005g05670	Alba, DNA binding	no hit	1.25281	-0.325164	0.0489707	DAA41
VIT_10s0003g04180	early-responsive to dehydration stress protein (ERD4)	no hit	1.2521	-0.32435	0.00990731	DAA41
VIT_17s0000g01130	Nuclear transcription factor Y subunit C-1	vv60021CCAAT	1.25063	-0.322658	0.020582	DAA41
VIT_11s0118g00410	ANTR2 (anion transporter 2	vv50121Porters_cat_1_to_6	1.25059	-0.322607	0.031468	DAA41
VIT_18s0117g00080	R protein L6	vv34627R_proteins_from_Plant-pathogen_interaction	1.24776	-0.319343	0.0144924	DAA41 & DAA68
VIT_07s0005g04610	alcohol dehydrogenase class III	vv10010Glycolysis_vv10071Fatty_acid_metabolism_vv10350Tyrosine_metabolism	1.24709	-0.318563	0.0498234	DAA41
VIT_14s0060g00430	plant IF (intermediate filament)	no hit	1.24681	-0.318244	0.026137	DAA41
VIT_14s0108g01170	pectinesterase family	vv40006Cell_wall	1.24622	-0.317555	0.0260229	DAA41
VIT_02s0025g03590	phospholipid hydroperoxide glutathione peroxidase	vv10480Glutathione_metabolism	1.24607	-0.317385	0.0183247	DAA41 & DAA68
VIT_14s0060g00630	pyrrolidone-carboxylate peptidase	no hit	1.24588	-0.317167	0.013224	DAA41
VIT_01s0011g04630	ribose 5-phosphate isomerase	vv10030Pentose_phosphate_vv10710Carbon_fixation	1.24514	-0.316305	0.0249176	DAA41
VIT_08s0058g00750	binding	no hit	1.24482	-0.315932	0.0260309	DAA41
VIT_10s0003g03830	S-2-hydroxy-acid oxidase, peroxisomal	vv10630Glyoxylate_and_dicarboxylate_metabolism_vv44146Peroxisome	1.24437	-0.31541	0.00730675	DAA41 & DAA93
VIT_13s0067g02160	Ca(2+)-dependent nuclease	no hit	1.2424	-0.313133	0.0489707	DAA41
VIT_02s0025g02820	Membrane-related CP5	no hit	1.24144	-0.312013	0.0168872	DAA41
VIT_09s0018g02130	calcium-transporting ATPase 9 ACA9	vv34020Calcium_signaling_pathway_vv50131Primary_active_transporter_cat_A2_to_A4	1.24068	-0.311128	0.0272321	DAA41 & DAA68 & DAA93
VIT_18s0001g00180	protein kinase	no hit	1.24051	-0.310936	0.0300471	DAA41
VIT_17s0000g02140	3-hydroxyisobutyrate dehydrogenase	vv10280Valine_leucine_and_isoleucine_degradation	1.23962	-0.309901	0.0215308	DAA41 & DAA68
VIT_09s0002g01550	lecithine cholesterol acyltransferase	vv10564Glycerophospholipid_metabolism	1.23863	-0.308749	0.0397307	DAA41 & DAA93
VIT_06s0004g04660	no hit	no hit	1.2386	-0.308714	0.0208368	DAA41
VIT_06s0009g00410	BLH1 (embryo sac development arrest 29)	vv60034HB	1.23847	-0.30856	0.00737289	DAA41
VIT_08s0007g03160	signal recognition particle subunit 54 SRP54	vv23060Protein_export_vv50113Thylakoid_targeting_pathway_vv50132Primary_active_transporter_cat_A5_to_A8	1.23821	-0.308255	0.0351148	DAA41
VIT_19s0093g00310	Glutathione S-transferase 8 GSTU19	vv10480Glutathione_metabolism	1.23745	-0.30737	0.0227023	DAA41
VIT_16s0050g02350	Regulator of nonsense transcripts 1	vv23013RNA_transport_vv23015mRNA_surveillance_pathway	1.23598	-0.305659	0.00459281	DAA41 & DAA68
VIT_07s0031g03090	Avr9 elicitor response protein	no hit	1.23504	-0.304557	0.0271147	DAA41
VIT_10s0003g04390	ABC transporter C member 11	vv52010ABC_transporters	1.23473	-0.304199	0.0119614	DAA41
VIT_05s0020g04430	MPBQ/MSBQ methyltransferase 1	vv10100Biosynthesis_of_steroids	1.23424	-0.303625	0.0110292	DAA41
VIT_07s0205g00120	major facilitator superfamily protein (MFS) Spinster	vv50121Porters_cat_1_to_6	1.23372	-0.303017	0.0369705	DAA41
VIT_08s0007g00510	Scarecrow-like transcription factor 9 (SCL9)	vv60032GRAS	1.23257	-0.301667	0.0390135	DAA41 & DAA68
VIT_03s0063g01770	no hit	no hit	1.23231	-0.30136	0.0427192	DAA41 & DAA93
VIT_16s0098g01170	homeobox-leucine zipper protein HB-12	vv60034HB	1.23152	-0.300439	0.0442917	DAA41 & DAA93
VIT_08s0007g05350	haloacid dehalogenase hydrolase	vv10630Glyoxylate_and_dicarboxylate_metabolism	1.23	-0.298657	0.018617	DAA41 & DAA93
VIT_18s0157g00020	GIGANTEA protein	vv34710Circadian_rhythm	1.22956	-0.298137	0.0331671	DAA41
VIT_08s0007g01570	fructose 1,6-bisphosphatase	vv10010Glycolysis_vv10030Pentose_phosphate_vv10051Fructose_and_mannose_metabolism_vv10710Carbon_fixation	1.22947	-0.298041	0.0225453	DAA41
VIT_18s0001g01670	Zinc finger (CCCH-type) family protein	vv60018C3H	1.22894	-0.297419	0.0491619	DAA41
VIT_19s0090g01000	VTC2 (VITAMIN C DEFECTIVE)	vv10053Ascorbate_and_aldarate_metabolism	1.22864	-0.297067	0.0322859	DAA41 & DAA68 & DAA93
VIT_11s0016g03070	hexokinase-2	vv10010Glycolysis_vv10051Fructose_and_mannose_metabolism_vv10052Galactose_metabolism_vv10500Starch_and_sucrose_metabolism_vv10530Aminosugars_metabolism	1.22837	-0.296743	0.0347299	DAA41
VIT_17s0000g05860	ATATH6 (ABC2 homolog 6)	vv52010ABC_transporters	1.22741	-0.295618	0.0489707	DAA41 & DAA93
VIT_07s0104g00420	endo-1,3;1,4-beta-D-glucanase precursor	no hit	1.22722	-0.295391	0.0489707	DAA41 & DAA68 & DAA93
VIT_12s0028g01390	Small heat shock protein ACD31	no hit	1.22599	-0.293945	0.042755	DAA41
VIT_05s0020g01910	1,4-alpha-D-glucan maltohydrolase	vv10500Starch_and_sucrose_metabolism	1.22547	-0.293336	0.00133952	DAA41
VIT_02s0025g00200	BEL1 (BELL 1)	vv60034HB	1.22454	-0.292243	0.0381407	DAA41 & DAA68
VIT_19s0027g00200	photosystem II 10 kDa polypeptide PSBR	vv10195Photosynthesis_vv50113Thylakoid_targeting_pathway	1.22295	-0.290366	0.00266573	DAA41
VIT_11s0016g03690	peroxisomal fatty acid beta-oxidation multifunctional protein (aim1)	vv10062Fatty_acid_elongation_in_mitochondria_vv10071Fatty_acid_metabolism_vv10280Valine_leucine_and_isoleucine_degradation_vv10592Alpha-linolenic_acid_metabolism_vv10640Propanoate_metabolism_vv10650Butanoate_metabolism_vv11012Iba_metabolism	1.22197	-0.28921	0.00738491	DAA41
VIT_06s0004g06920	fructose-6-phosphate-2-kinase	vv10051Fructose_and_mannose_metabolism	1.22044	-0.287403	0.0489707	DAA41
VIT_11s0016g01230	12-oxophytodienoate reductase 3	vv10592alpha-Linolenic_acid_metabolism	1.22042	-0.28738	0.023614	DAA41 & DAA93
VIT_09s0002g03410	Phytochrome-associated protein 1 (PAP1)	vv34710Circadian_rhythm_vv60008AUXIAA	1.21921	-0.285951	0.0243517	DAA41 & DAA68
VIT_07s0005g02100	Shaggy protein kinase alpha (ASK-alpha)	no hit	1.21846	-0.285062	0.0262171	DAA41
VIT_06s0061g00450	4-coumarate-CoA ligase	vv10940Phenylpropanoid_biosynthesis_vv50104Group_translocators	1.21779	-0.284264	0.0183494	DAA41
VIT_07s0031g00640	splicing factor, arginine/serine-rich 16	no hit	1.21628	-0.282475	0.0471868	DAA41
VIT_11s0016g00280	bifunctional lysine-ketoglutarate reductase/saccharopine dehydrogenase	vv10300Lysine_biosynthesis	1.21254	-0.27803	0.0209751	DAA41
VIT_08s0040g03220	LCL1 (LHY/CCA1-like 1)	vv34710Circadian_rhythm_vv60045MYBrelated	1.20967	-0.274615	0.0403886	DAA41
VIT_15s0046g01400	ubiquitin-conjugating enzyme E2 D/E	vv24120Ubiquitin_mediated_proteolysis_vv24141Protein_processing_in_endoplasmic_reticulum	1.20933	-0.274204	0.0147172	DAA41 & DAA93
VIT_17s0000g08010	trehalose 6-phosphate synthase	vv10500Starch_and_sucrose_metabolism	1.20854	-0.27327	0.0489707	DAA41
VIT_00s0531g00050	acetyl-CoA acetyltransferase, cytosolic 1	vv10071Fatty_acid_metabolism_vv10072Synthesis_and_degradation_of_ketone_bodies_vv10280Valine_leucine_and_isoleucine_degradation_vv10380Tryptophan_metabolism_vv10620Pyruvate_metabolism_vv10650Butanoate_metabolism	1.20853	-0.273257	0.0382518	DAA41 & DAA68
VIT_09s0054g01770	Oxidoreductase/ transcriptional repressor	no hit	1.20822	-0.272885	0.0377395	DAA41
VIT_14s0171g00120	Unknown protein	no hit	1.20773	-0.272293	0.0355735	DAA41
VIT_11s0016g01240	DENN (AEX-3) domain-containing protein	no hit	1.2053	-0.269389	0.0369992	DAA41
VIT_19s0014g04730	Unknown protein	no hit	1.20369	-0.267459	0.0442657	DAA41
VIT_04s0023g03030	zinc finger (B-box type)	vv60073Orphans_zf-b_box	1.20075	-0.263936	0.029983	DAA41 & DAA93
VIT_17s0000g05050	COBRA-like protein 4	vv40006Cell_wall	1.20025	-0.263338	0.0352383	DAA41
VIT_19s0090g00410	Calcium-dependent protein kinase 9 CPK9	vv34626Plant-pathogen_interaction	1.19698	-0.259397	0.0141228	DAA41
VIT_09s0002g06760	Phospholipase D alpha 1 precursor (PLD 1) (Choline phosphatase 1)	vv10564Glycerophospholipid_metabolism_vv10565Ether_lipid_metabolism_vv30001ABA_signaling_vv34020Calcium_signaling_pathway_vv50110Protein_coat	1.19586	-0.258053	0.0368084	DAA41
VIT_08s0040g00040	ubiquitin-conjugating enzyme E2 D/E	vv24120Ubiquitin_mediated_proteolysis_vv24141Protein_processing_in_endoplasmic_reticulum	1.19574	-0.257905	0.0482162	DAA41 & DAA93
VIT_17s0000g05680	Band 7 family	vv50108Accessory_factors_involved_in_transport	1.19534	-0.257417	0.049327	DAA41 & DAA68 & DAA93
VIT_17s0000g08390	1-deoxy-D-xylulose 5-phosphate reductoisomerase, chloroplast	vv10100Biosynthesis_of_steroids	1.19411	-0.255937	0.0251359	DAA41
VIT_12s0142g00100	AML5 (arabidopsis mei2-like protein 5)	vv44110Cell_cycle	1.19133	-0.252578	0.0478421	DAA41
VIT_15s0048g02410	myb CCA1 (CIRCADIAN CLOCK ASSOCIATED 1)	vv34710Circadian_rhythm_vv60045MYBrelated	1.17828	-0.236685	0.0163345	DAA41
VIT_09s0002g02140	endomembrane protein 70, TM4 ;	no hit	1.16408	0.219187	0.0456849	DAA41
VIT_01s0146g00310	pyruvate dehydrogenase E1 component subunit beta	vv10010Glycolysis_vv10252Alanine_and_aspartate_metabolism_vv10290Valine_leucine_and_isoleucine_biosynthesis_vv10620Pyruvate_metabolism_vv10650Butanoate_metabolism	1.16779	0.223783	0.0366225	DAA41
VIT_09s0054g00930	7-dehydrocholesterol reductase	vv10100Biosynthesis_of_steroids	1.16937	0.225734	0.0334157	DAA41 & DAA93
VIT_16s0098g01200	6-phosphogluconolactonase	vv10030Pentose_phosphate	1.1748	0.23241	0.0331671	DAA41
VIT_07s0005g00590	Deoxyribodipyrimidine photolyase	no hit	1.17498	0.232637	0.0452116	DAA41
VIT_04s0008g03750	Translation initiation factor eIF-3 subunit 6	vv23013RNA_transport	1.17781	0.236111	0.0381407	DAA41
VIT_18s0072g00340	Ribosomal protein L3 (RPL3B) 60S	vv23010Ribosome	1.18011	0.238925	0.0241676	DAA41
VIT_07s0031g00210	PAB8 (poly(A) binding protein 8)	vv23013RNA_transport_vv23015mRNA_surveillance_pathway_vv23018RNA_degradation_vv50133Primary_active_transporter_cat_A9_to_A18	1.18167	0.240827	0.0357726	DAA41 & DAA93
VIT_05s0102g00480	pre-mRNA-splicing helicase	vv23040Spliceosome	1.1833	0.242815	0.0441352	DAA41 & DAA93
VIT_00s0317g00100	Splicing factor 3B subunit 3	vv23040Spliceosome	1.1848	0.244643	0.0273592	DAA41
VIT_19s0014g01900	protein transport protein Sec24	vv24141Protein_processing_in_endoplasmic_reticulum_vv50110Protein_coat	1.18608	0.246203	0.0357726	DAA41
VIT_13s0067g03820	chalcone isomerase 1 [Vitis vinifera] (VvCHI1)	vv10941Flavonoid_biosynthesis	1.18664	0.246885	0.0225712	DAA41 & DAA93
VIT_06s0009g03520	Signal peptide peptidase	no hit	1.18803	0.248569	0.0495129	DAA41
VIT_19s0015g01380	Enhancer of mRNA-decapping protein 4	vv23018RNA_degradation	1.18826	0.248849	0.0352291	DAA41
VIT_15s0046g00300	importin-alpha re-exporter	vv50109Incompletely_characterized_transport_systems_vv50112Nuclear_pore_complex	1.1891	0.249876	0.0482736	DAA41 & DAA93
VIT_05s0020g02420	BSD domain-containing protein	vv60075Other_BSD	1.18979	0.250706	0.0261883	DAA41 & DAA93
VIT_16s0050g02180	pyruvate kinase isozyme G, chloroplast precursor	vv10010Glycolysis_vv10230Purine_metabolism_vv10620Pyruvate_metabolism_vv10710Carbon_fixation	1.19049	0.251559	0.020624	DAA41 & DAA68
VIT_13s0067g01990	Unknown protein	no hit	1.19174	0.25307	0.0436684	DAA41 & DAA68
VIT_03s0038g04700	isoflavone reductase	vv10943Isoflavonoid_biosynthesis	1.19205	0.253444	0.0320358	DAA41 & DAA93
VIT_06s0061g00270	Chaperonin GroEL	vv23018RNA_degradation	1.1933	0.254953	0.0356938	DAA41
VIT_17s0000g01920	Nuclear transcription factor, X-box binding 1	vv60080Other_zf	1.19352	0.255223	0.0497375	DAA41
VIT_01s0150g00190	Transaldolase	vv10030Pentose_phosphate	1.19371	0.255453	0.0117769	DAA41
VIT_19s0090g01440	Fimbrin 2	vv44810Regulation_of_actin_cytoskeleton	1.19397	0.255763	0.0323543	DAA41
VIT_04s0008g07070	Translation initiation factor eIF-3 subunit 9	vv23013RNA_transport	1.19413	0.255959	0.0149225	DAA41
VIT_04s0023g03830	HECT ubiquitin-protein ligase 3 (KAKTUS protein)	vv24120Ubiquitin_mediated_proteolysis	1.19458	0.256504	0.0137247	DAA41
VIT_02s0025g02790	starch synthase	vv10500Starch_and_sucrose_metabolism	1.19463	0.256569	0.0225585	DAA41
VIT_14s0006g03200	chaperonin	no hit	1.19472	0.256669	0.033499	DAA41
VIT_08s0007g01790	defective in exine formation protein (DEX1)	no hit	1.19697	0.259388	0.0323864	DAA41
VIT_15s0048g00800	Guanine nucleotide exchange MIN7	vv34626Plant-pathogen_interaction	1.19713	0.259577	0.0373972	DAA41
VIT_06s0009g01080	5-methyltetrahydropteroyltriglutamate--homocysteine S-methyltransferase	vv10271Methionine_metabolism	1.19742	0.259927	0.0341789	DAA41
VIT_11s0118g00590	Unknown protein	no hit	1.19751	0.26004	0.0291613	DAA41 & DAA93
VIT_19s0014g01020	Protein transport protein Sec61 subunit alpha	vv23060Protein_export_vv24141Protein_processing_in_endoplasmic_reticulum_vv44145Phagosome_vv50111Tethering_factors_vv50132Primary_active_transporter_cat_A5_to_A8	1.19813	0.260788	0.00537781	DAA41
VIT_15s0021g01230	glutaminyl-tRNA synthetase	vv10251Glutamate_metabolism_vv20970Aminoacyl-tRNA_biosynthesis	1.19861	0.261361	0.0279922	DAA41
VIT_18s0041g00730	Peptide chain release factor eRF subunit 1	vv23015mRNA_surveillance_pathway	1.19988	0.26289	0.0324779	DAA41
VIT_17s0000g03040	chaperonin	no hit	1.20038	0.263487	0.0177669	DAA41 & DAA68
VIT_08s0007g03960	Phosphopyruvate hydratase.	vv10010Glycolysis	1.2009	0.264115	0.0152037	DAA41 & DAA93
VIT_13s0064g01390	Ribosomal protein L6 (RPL6C) 60S	vv23010Ribosome	1.20174	0.265125	0.0368084	DAA41
VIT_09s0002g04680	Heat shock protein 91	vv23040Spliceosome_vv50101Channels_and_pores	1.20284	0.266448	0.0151748	DAA41
VIT_07s0005g04460	ABC transporter C member 1	vv52010ABC_transporters	1.20295	0.266572	0.0401538	DAA41 & DAA68
VIT_07s0005g03640	Asparagine N-glycosyltransferase	vv10510N-Glycan_biosynthesis_vv11030Glycan_structures-biosynthesis1_vv24141Protein_processing_in_endoplasmic_reticulum	1.20326	0.266946	0.0486834	DAA41
VIT_19s0014g01390	Phosphoenolpyruvate carboxylase	vv10620Pyruvate_metabolism_vv10710Carbon_fixation_vv10720Reductive_carboxylate_cycle_vv34020Calcium_signaling_pathway	1.20406	0.267913	0.0429576	DAA41
VIT_14s0083g00580	S-adenosyl-L-methionine decarboxylase	vv10220Urea_cycle_and_metabolism_of_amino_groups_vv10271Methionine_metabolism	1.20464	0.268605	0.0331671	DAA41
VIT_00s0499g00030	stearoyl-CoA 9-desaturase	vv11040Biosynthesis_of_unsaturated_fatty_acids	1.2057	0.269869	0.0183247	DAA41
VIT_00s0323g00100	vacuolar processing enzyme beta	no hit	1.20864	0.273382	0.049327	DAA41 & DAA68
VIT_06s0004g08220	proteasome 26S AAA-ATPase subunit (RPT3)	vv23050Proteasome	1.21002	0.275029	0.0399323	DAA41 & DAA93
VIT_14s0060g01390	Protein disulfide isomerase A6 precursor (P5)	no hit	1.21141	0.276689	0.0316898	DAA41
VIT_10s0116g00360	Pyrophosphate-dependent phosphofructokinase beta subunit	vv10010Glycolysis_vv10030Pentose_phosphate_vv10051Fructose_and_mannose_metabolism	1.21236	0.277813	0.0324779	DAA41
VIT_18s0001g12240	Peptide chain release factor eRF subunit 1	vv23015mRNA_surveillance_pathway	1.21271	0.278237	0.0130834	DAA41
VIT_11s0016g01690	Unknown protein	no hit	1.21285	0.278404	0.0371514	DAA41
VIT_05s0077g01230	SAR1 (secretion-associated ras)	vv24141Protein_processing_in_endoplasmic_reticulum_vv50110Protein_coat	1.21314	0.278741	0.0312899	DAA41
VIT_12s0057g00590	vacuolar protein sorting 11 (VPS11)	vv50111Tethering_factors	1.21403	0.279807	0.0245316	DAA41
VIT_12s0035g01130	Elongation factor 1-gamma	no hit	1.21412	0.279909	0.0136692	DAA41
VIT_01s0026g01790	calmodulin binding protein	no hit	1.21538	0.281402	0.0441599	DAA41
VIT_17s0000g01160	Nodulin	no hit	1.21605	0.282208	0.0487342	DAA41 & DAA68 & DAA93
VIT_19s0090g01660	RNA-binding protein Musashi	vv23015mRNA_surveillance_pathway	1.21657	0.282816	0.0354333	DAA41
VIT_08s0056g00240	Unknown protein	no hit	1.21719	0.28355	0.0456157	DAA41
VIT_18s0122g00510	6-phosphofructokinase, pyrophosphate dependent	vv10051Fructose_and_mannose_metabolism	1.21719	0.283551	0.033499	DAA41
VIT_12s0059g01560	Protein disulfide-isomerase A6	vv24141Protein_processing_in_endoplasmic_reticulum	1.21771	0.284168	0.017846	DAA41 & DAA93
VIT_01s0026g01480	Adenosine/AMP deaminase active site	vv10230Purine_metabolism	1.2179	0.284394	0.018617	DAA41
VIT_09s0002g03200	Peptidase alpha subunit, Mitochondrial	no hit	1.22085	0.287891	0.0353152	DAA41
VIT_07s0129g00250	Phototropic-responsive NPH3	no hit	1.22122	0.288322	0.0368084	DAA41 & DAA68
VIT_18s0001g02510	Protein disulfide-isomerase A1	vv24141Protein_processing_in_endoplasmic_reticulum	1.22203	0.289276	0.00945392	DAA41
VIT_18s0001g12830	1,4-beta-mannan endohydrolase	vv10051Fructose_and_mannose_metabolism	1.22394	0.291531	0.0160855	DAA41 & DAA93
VIT_18s0001g03430	Flavonol synthase	vv10941Flavonoid_biosynthesis	1.2245	0.292188	0.0227023	DAA41 & DAA68
VIT_18s0001g07290	Unknown protein	no hit	1.22461	0.292323	0.0338608	DAA41 & DAA93
VIT_07s0104g00600	elongation factor Tu	vv34626Plant-pathogen_interaction	1.22462	0.292339	0.0261883	DAA41
VIT_10s0003g01460	Nucleobase-ascorbate transporter 2 (NAT2)	vv50124Porters_cat_30_to_64	1.22519	0.293002	0.0206977	DAA41
VIT_17s0000g05110	CYP78A4	no hit	1.22585	0.293781	0.0436283	DAA41 & DAA93
VIT_18s0001g02490	PAB3 (poly(A) binding protein 3)	vv50133Primary_active_transporter_cat_A9_to_A18	1.22688	0.294993	0.0149651	DAA41
VIT_04s0023g01390	Cupin family protein	no hit	1.22717	0.295337	0.0118598	DAA41
VIT_01s0011g03380	dihydrolipoamide S-acetyltransferase (LTA2)	vv10010Glycolysis_vv10252Alanine_and_aspartate_metabolism_vv10620Pyruvate_metabolism	1.22832	0.296688	0.0230649	DAA41
VIT_02s0012g01790	pattern formation protein (EMB30) (GNOM)	vv50004Auxin_transport	1.22885	0.297312	0.00368449	DAA41
VIT_09s0096g00090	Hypoxia up-regulated 1 HSP70	vv50101Channels_and_pores	1.22916	0.297677	0.0368821	DAA41 & DAA68
VIT_11s0016g03720	Aspartate aminotransferase, cytoplasmic (Transaminase A)	vv10252Alanine_and_aspartate_metabolism_vv10272Cysteine_metabolism_vv10330Arginine_and_proline_metabolism_vv10350Tyrosine_metabolism_vv10360Phenylalanine_metabolism_vv10400Phenylalanine_tyrosine_and_tryptophan_biosynthesis_vv10710Carbon_fixation_vv10950Alkaloid_biosynthesis_I	1.22932	0.297856	0.00321504	DAA41 & DAA68
VIT_12s0057g00670	Heat shock protein 90C	vv24141Protein_processing_in_endoplasmic_reticulum_vv34626Plant-pathogen_interaction	1.23001	0.298668	0.0372248	DAA41 & DAA93
VIT_16s0022g00490	conserved oligomeric Golgi complex 7	vv50111Tethering_factors	1.23002	0.298679	0.0107869	DAA41
VIT_17s0000g08890	Cell division control protein 48 homolog E	vv24141Protein_processing_in_endoplasmic_reticulum_vv44110Cell_cycle_vv50133Primary_active_transporter_cat_A9_to_A18	1.23141	0.300308	0.0132157	DAA41
VIT_06s0004g03400	myosin heavy chain	vv44810Regulation_of_actin_cytoskeleton	1.23156	0.300483	0.0441566	DAA41
VIT_19s0015g01090	Heat shock protein 81-2 (HSP81-2)	vv24141Protein_processing_in_endoplasmic_reticulum_vv34626Plant-pathogen_interaction	1.23164	0.300582	0.0109576	DAA41
VIT_06s0004g03260	Cupin family protein	no hit	1.23172	0.300674	0.0442657	DAA41 & DAA68
VIT_15s0048g00870	AT-hook protein 1 (AHP1)	vv60035HMG	1.23289	0.302044	0.0108347	DAA41
VIT_08s0056g01190	myb domain protein 105	vv60044MYB	1.23299	0.302164	0.0368821	DAA41
VIT_12s0057g00980	PHYTOCHROME DEFECTIVE C (PHYC)	vv34710Circadian_rhythm	1.23314	0.302338	0.0482162	DAA41
VIT_04s0043g00740	Cytoplasmic FMR1 interacting protein	vv44810Regulation_of_actin_cytoskeleton	1.23378	0.30308	0.0126948	DAA41 & DAA68
VIT_12s0035g00620	bZIP transcription factor	vv60012BZIP	1.23532	0.30489	0.0288924	DAA41
VIT_02s0087g00690	Adapter-related protein complex 4 epsilon 1 sub	vv50110Protein_coat	1.23538	0.304959	0.0056303	DAA41 & DAA93
VIT_07s0005g01120	FAR1-related sequence 11	vv60071Orphans_far-red	1.23545	0.305038	0.0350698	DAA41
VIT_10s0003g01000	Malate dehydrogenase	vv10020Citrate_cycle_vv10620Pyruvate_metabolism_vv10630Glyoxylate_and_dicarboxylate_metabolism_vv10710Carbon_fixation_vv10720Reductive_carboxylate_cycle	1.23742	0.30733	0.0239621	DAA41
VIT_13s0067g02060	biotin/lipoyl attachment domain-containing protein	vv10061Fatty_acid_biosynthesis_vv10620Pyruvate_metabolism	1.23893	0.309094	0.021487	DAA41
VIT_00s0215g00030	autophagy 4a (APG4a)	vv44140Regulation_of_autophagy	1.2395	0.309758	0.0249176	DAA41 & DAA68
VIT_08s0056g00190	pyruvate kinase	vv10010Glycolysis_vv10230Purine_metabolism_vv10620Pyruvate_metabolism_vv10710Carbon_fixation	1.24052	0.310943	0.0386188	DAA41 & DAA93
VIT_06s0004g06130	thiamine biosynthesis protein ThiC	vv10730Thiamine_metabolism	1.24085	0.311334	0.0442917	DAA41 & DAA93
VIT_00s0194g00030	Heat shock protein 81-2 (HSP81-2)	vv24141Protein_processing_in_endoplasmic_reticulum_vv34626Plant-pathogen_interaction	1.24205	0.312729	0.0269718	DAA41 & DAA68
VIT_00s0220g00130	allyl alcohol dehydrogenase	no hit	1.24289	0.313701	0.0301318	DAA41
VIT_05s0020g02390	Clathrin-adaptor medium chain apm3	vv50110Protein_coat	1.24328	0.314148	0.023614	DAA41
VIT_19s0085g00600	glyceraldehyde-3-phosphate dehydrogenase, cytosolic	vv10010Glycolysis	1.2435	0.314412	0.0174926	DAA41 & DAA93
VIT_05s0077g00950	ATP citrate lyase a-subunit	vv10020Citrate_cycle_vv10720Reductive_carboxylate_cycle	1.2438	0.31475	0.0155291	DAA41 & DAA68
VIT_01s0244g00130	Inducer of CBF expression 1 ICE1	vv60011BHLH	1.24401	0.314999	0.0249176	DAA41 & DAA93
VIT_04s0008g04410	Hypoxia up-regulated 1 HSP70	vv50101Channels_and_pores	1.24415	0.315159	0.0175062	DAA41
VIT_18s0122g00090	Transporter-related	vv50109Incompletely_characterized_transport_systems	1.24427	0.315299	0.0462918	DAA41
VIT_08s0007g03830	fructose-bisphosphate aldolase cytoplasmic isozyme	vv10010Glycolysis_vv10030Pentose_phosphate_vv10051Fructose_and_mannose_metabolism_vv10710Carbon_fixation	1.24537	0.316571	0.00100217	DAA41
VIT_16s0039g01650	transporter-related	vv50109Incompletely_characterized_transport_systems	1.2456	0.316835	0.017838	DAA41 & DAA68 & DAA93
VIT_05s0062g00810	lipoprotein	no hit	1.24731	0.31882	0.0331671	DAA41 & DAA68
VIT_09s0002g05710	ATP:ADP antiporter	vv50122Porters_cat_7_to_17	1.24751	0.319047	0.00374196	DAA41 & DAA68 & DAA93
VIT_18s0122g01030	Kelch repeat-containing F-box protein	no hit	1.24944	0.321283	0.0129253	DAA41 & DAA68
VIT_08s0040g00440	Unknown protein	no hit	1.25043	0.32242	0.0294704	DAA41
VIT_08s0007g01750	acetyl co-enzyme A carboxylase carboxyltransferase alpha subunit	vv10061Fatty_acid_biosynthesis_vv10620Pyruvate_metabolism	1.25093	0.322996	0.0073818	DAA41
VIT_06s0004g08100	VP1/ABI3 family regulatory protein	vv30001ABA_signaling_vv30003Auxin_signaling_vv60001ABI3VP1	1.25193	0.324158	0.0145958	DAA41 & DAA93
VIT_16s0050g02610	nucleotidyltransferase	no hit	1.25246	0.32476	0.00868636	DAA41
VIT_05s0020g03130	plastocyanin domain-containing protein	vv10195Photosynthesis_vv50113Thylakoid_targeting_pathway	1.25552	0.32829	0.016357	DAA41
VIT_19s0085g00370	Phosphoglycerate kinase, cytosolic	vv10010Glycolysis_vv10710Carbon_fixation	1.2578	0.330901	0.000441413	DAA41
VIT_17s0000g04280	zinc-binding protein	no hit	1.2579	0.331023	0.0456156	DAA41
VIT_18s0089g00010	disease resistance protein	no hit	1.25791	0.331028	0.0438658	DAA41 & DAA68 & DAA93
VIT_06s0004g03810	kinesin motor protein	vv44810Regulation_of_actin_cytoskeleton	1.25832	0.331493	0.00356006	DAA41
VIT_03s0038g03940	Tonoplast monosaccharide transporter2	vv50121Porters_cat_1_to_6	1.25839	0.331584	0.00958531	DAA41 & DAA93
VIT_11s0016g05140	U4/U6 small nuclear ribonucleoprotein SNU13	vv23008Ribosome_biogenesis_in_Eukaryotes_vv23040Spliceosome	1.25853	0.331742	0.00655805	DAA41
VIT_11s0037g00290	plastocyanin domain-containing protein	vv10195Photosynthesis_vv50113Thylakoid_targeting_pathway	1.25856	0.331776	0.0171032	DAA41
VIT_14s0068g01450	Unknown protein	no hit	1.26036	0.333842	0.0489961	DAA41
VIT_19s0090g01280	lipid-binding serum glycoprotein family protein	vv50101Channels_and_pores	1.2607	0.334221	0.0351148	DAA41 & DAA68
VIT_09s0002g06680	Embryo-specific 3	no hit	1.26083	0.33437	0.0149651	DAA41 & DAA68
VIT_16s0050g00380	Tubulin beta-1	vv44145Phagosome_vv44810Regulation_of_actin_cytoskeleton	1.26128	0.334889	0.0243948	DAA41 & DAA68
VIT_12s0035g01180	protein kinase CRK1 protein	no hit	1.26132	0.334931	0.00661637	DAA41 & DAA68 & DAA93
VIT_14s0171g00410	ankyrin repeat	vv50108Accessory_factors_involved_in_transport	1.262	0.335715	0.0272321	DAA41
VIT_08s0007g08310	alkaline alpha galactosidase	vv10052Galactose_metabolism_vv10561Glycerolipid_metabolism	1.26231	0.336065	0.0302134	DAA41
VIT_02s0012g01680	trehalose phosphatase 5	vv10500Starch_and_sucrose_metabolism	1.26261	0.336405	0.00562006	DAA41 & DAA93
VIT_12s0035g01960	STICHEL	vv23030DNA_replication	1.26296	0.336813	0.0361611	DAA41
VIT_07s0005g03400	Globulin 11S	no hit	1.26301	0.336862	0.00687151	DAA41
VIT_09s0002g06070	late embryogenesis abundant protein	no hit	1.26301	0.336866	0.0163973	DAA41 & DAA68
VIT_05s0051g00340	Chaperonin GroEL	vv23018RNA_degradation	1.26484	0.338956	0.0155291	DAA41 & DAA93
VIT_06s0004g01640	UDP-glucoronosyl and UDP-glucosyl transferase	no hit	1.26542	0.339617	0.00369316	DAA41
VIT_14s0060g02730	germin	no hit	1.26752	0.342003	0.0396909	DAA41 & DAA68
VIT_18s0072g01160	Unknown	no hit	1.26827	0.342865	0.0265216	DAA41
VIT_11s0016g05750	HAT transposase	no hit	1.26854	0.343166	0.011281	DAA41 & DAA93
VIT_08s0040g02680	Unknown protein	no hit	1.26974	0.344532	0.0337351	DAA41
VIT_05s0020g03760	RNA helicase SDE3 (SDE3)	no hit	1.27039	0.345277	0.00200027	DAA41 & DAA68
VIT_06s0009g02780	histone mRNA exonuclease 1	no hit	1.27088	0.345825	0.00345603	DAA41
VIT_14s0068g00920	chalcone synthase 2	vv10941Flavonoid_biosynthesis	1.27145	0.34648	0.0158194	DAA41 & DAA93
VIT_07s0005g03410	Globulin 11S	no hit	1.2724	0.347554	0.0210819	DAA41
VIT_07s0031g00350	caffeoyl-CoA O-methyltransferase 1	vv10940Phenylpropanoid_biosynthesis	1.27263	0.347813	0.0292215	DAA41 & DAA68 & DAA93
VIT_09s0002g03510	ELF7 (early flowering 7)	vv30009Flower_development	1.27291	0.348135	0.0221126	DAA41
VIT_07s0130g00110	SWITCH1 splice variant L phospholipase C	no hit	1.27334	0.348612	0.0243242	DAA41
VIT_08s0007g06170	Anthranilate phosphoribosyltransferase	vv10400Phenylalanine_tyrosine_and_tryptophan_biosynthesis	1.274	0.349366	0.0281105	DAA41 & DAA68
VIT_16s0050g01580	UDP-glucose: anthocyanidin 5,3-O-glucosyltransferase	vv10942Anthocyanin_biosynthesis	1.27404	0.349407	0.0248887	DAA41
VIT_18s0041g00680	endomembrane protein 70	no hit	1.27503	0.350531	0.0234712	DAA41
VIT_05s0077g02330	transducin protein	no hit	1.27516	0.350679	0.031502	DAA41
VIT_07s0005g03420	globulin isoform 3 11S	no hit	1.27539	0.350936	0.0282296	DAA41
VIT_03s0038g00430	enhanced disease susceptibility 5 EDS5	vv30011Jasmonate_signaling_vv50125Porters_cat_66_to_94	1.27649	0.352177	0.0359075	DAA41
VIT_13s0067g02870	chalcone isomerase 2 [Vitis vinifera] (VvCHI2)	vv10941Flavonoid_biosynthesis	1.27996	0.356101	0.000769883	DAA41
VIT_12s0057g01090	Nudix hydrolase 2	no hit	1.28243	0.358877	0.0116843	DAA41 & DAA68
VIT_06s0080g00880	nicalin precursor	no hit	1.28314	0.359679	0.00280389	DAA41
VIT_14s0060g01290	calreticulin 2 (CRT2)	vv24141Protein_processing_in_endoplasmic_reticulum_vv44145Phagosome	1.28356	0.360146	0.000522469	DAA41
VIT_07s0005g03510	SAP protein BP-73 E1-E2_ATPase	no hit	1.2841	0.360754	0.0405422	DAA41
VIT_19s0090g00020	TOR1 (TORTIFOLIA 1)	vv44810Regulation_of_actin_cytoskeleton	1.28749	0.364556	0.0177597	DAA41 & DAA68 & DAA93
VIT_08s0007g07270	Dicarboxylate/tricarboxylate carrier (DTC)	vv50123Porters_cat_18_to_29	1.28775	0.36485	0.0164436	DAA41 & DAA68
VIT_17s0000g06270	Malate dehydrogenase precursor	vv10020Citrate_cycle_vv10620Pyruvate_metabolism_vv10630Glyoxylate_and_dicarboxylate_metabolism_vv10710Carbon_fixation_vv10720Reductive_carboxylate_cycle	1.28781	0.364919	0.0197	DAA41 & DAA93
VIT_02s0012g01870	no hit	no hit	1.2881	0.365249	0.0478421	DAA41 & DAA68
VIT_07s0005g00150	galactosyl transferase GMA12/MNN10	vv11030Glycan_structures-biosynthesis1	1.29109	0.368587	0.0334157	DAA41
VIT_18s0089g00410	Sucrose-phosphate synthase 1	vv10500Starch_and_sucrose_metabolism	1.29137	0.368907	0.0400804	DAA41 & DAA68 & DAA93
VIT_09s0002g00740	COP1-interacting protein	vv24120Ubiquitin_mediated_proteolysis	1.29148	0.36903	0.0383916	DAA41
VIT_07s0104g01800	Glutathione S-transferase 13 GSTF13	vv10480Glutathione_metabolism	1.29203	0.369644	0.0334157	DAA41
VIT_15s0048g01920	F-box family protein	no hit	1.29262	0.370295	0.0121928	DAA41 & DAA68
VIT_09s0002g00340	alanine aminotransferase 2	vv10330Arginine_and_proline_metabolism_vv10360Phenylalanine_metabolism	1.29319	0.370937	0.000506791	DAA41
VIT_11s0037g00070	Aldehyde Dehydrogenase (VvALDHI1B1)	vv10220Urea_cycle_and_metabolism_of_amino_groups_vv50101Channels_and_pores	1.29343	0.371206	0.01012	DAA41
VIT_02s0025g02140	Heat shock protein 70	vv23040Spliceosome_vv24141Protein_processing_in_endoplasmic_reticulum_vv50101Channels_and_pores	1.29434	0.37222	1.25414e-05	DAA41 & DAA93
VIT_06s0004g01250	omega-6 fatty acid desaturase, endoplasmic reticulum (FAD2)	vv11040Biosynthesis_of_unsaturated_fatty_acids	1.29661	0.374749	0.0019479	DAA41
VIT_04s0023g01890	Unknown protein	no hit	1.29805	0.376345	0.00484592	DAA41
VIT_08s0007g01520	TPR-containing protein kinase	no hit	1.29932	0.377758	0.0173895	DAA41 & DAA68 & DAA93
VIT_15s0046g00170	VvMybPA1	vv60044MYB	1.29951	0.377971	0.0234096	DAA41 & DAA68
VIT_10s0003g00880	Nudix hydrolase 15	no hit	1.30034	0.378888	0.00958531	DAA41
VIT_01s0010g01200	cell elongation protein / DWARF1 / DIMINUTO (DIM)	vv10100Biosynthesis_of_steroids	1.30074	0.379337	0.00732346	DAA41 & DAA68
VIT_11s0052g01090	4-coumarate-CoA ligase 2	vv10940Phenylpropanoid_biosynthesis_vv50104Group_translocators	1.30112	0.37976	0.0356901	DAA41 & DAA93
VIT_14s0171g00170	Unknown protein	no hit	1.30141	0.380072	0.0196537	DAA41 & DAA68
VIT_05s0136g00260	chalcone synthase 3	vv10941Flavonoid_biosynthesis	1.30229	0.381053	0.00773822	DAA41
VIT_19s0090g01430	EDM2	vv60048PHD	1.30251	0.381294	0.00258465	DAA41
VIT_11s0016g05880	UBIQUITIN-SPECIFIC PROTEASE 12 UBP12	no hit	1.30275	0.381565	0.0426627	DAA41 & DAA68
VIT_17s0000g05270	Unknown protein	no hit	1.30608	0.38524	0.00438048	DAA41
VIT_06s0004g04510	Heat shock protein 70	vv23040Spliceosome_vv24141Protein_processing_in_endoplasmic_reticulum_vv50101Channels_and_pores	1.3075	0.386806	0.0118371	DAA41 & DAA68 & DAA93
VIT_03s0091g00660	Unknown protein	no hit	1.30844	0.387852	0.0129864	DAA41
VIT_14s0083g00940	auxin-independent growth promoter	no hit	1.30886	0.388315	0.0344398	DAA41
VIT_02s0025g03760	Myosin-related	vv44810Regulation_of_actin_cytoskeleton	1.30889	0.388341	0.00927669	DAA41 & DAA68
VIT_01s0026g01020	binding	no hit	1.31115	0.390831	0.0296195	DAA41 & DAA93
VIT_18s0001g05060	2,3-bisphosphoglycerate-dependent phosphoglycerate mutase	vv10010Glycolysis	1.31327	0.393167	0.0147847	DAA41 & DAA93
VIT_06s0061g00280	2-phosphoglycerate kinase	vv10010Glycolysis	1.31511	0.395188	0.00575615	DAA41 & DAA93
VIT_11s0037g00510	Heat shock protein 70	vv23040Spliceosome_vv24141Protein_processing_in_endoplasmic_reticulum_vv50101Channels_and_pores	1.31575	0.395888	0.00508384	DAA41 & DAA93
VIT_00s0225g00090	copper amine oxidase	vv10220Urea_cycle_and_metabolism_of_amino_groups_vv10340Histidine_metabolism_vv10350Tyrosine_metabolism_vv10360Phenylalanine_metabolism_vv11002Auxin_biosynthesis	1.31855	0.398947	0.000538213	DAA41 & DAA68
VIT_06s0004g08340	DNA-binding bromodomain-containing protein	no hit	1.31956	0.400058	0.0329832	DAA41
VIT_06s0009g00890	Ubiquitin-specific protease 8	no hit	1.31961	0.400109	0.00379792	DAA41 & DAA93
VIT_07s0031g01180	Armadillo helical	no hit	1.32087	0.401483	0.00598991	DAA41 & DAA93
VIT_08s0007g05750	ankyrin	no hit	1.32411	0.405025	0.0127291	DAA41
VIT_01s0011g03450	Alpha-glucosidase	vv10052Galactose_metabolism_vv10500Starch_and_sucrose_metabolism	1.32637	0.40748	9.62559e-06	DAA41
VIT_08s0007g00540	haloacid dehalogenase hydrolase	vv10630Glyoxylate_and_dicarboxylate_metabolism	1.32677	0.407919	0.0110742	DAA41 & DAA68
VIT_14s0006g02490	ATP binding protein	no hit	1.32741	0.408615	0.0356977	DAA41 & DAA68
VIT_14s0108g01590	UDP-glucose 6-dehydrogenase	vv10040Pentose_glucuronate_interconversion_vv10500Starch_and_sucrose_metabolism_vv10520Nucleotide_sugars_metabolism_vv40006Cell_wall	1.32894	0.410277	0.0291574	DAA41
VIT_00s0187g00160	Ripening-related protein	no hit	1.32902	0.410367	0.0179136	DAA41
VIT_06s0004g08150	trans-cinnamate 4-monooxygenase (VvC4H)	vv10360Phenylalanine_metabolism_vv10940Phenylpropanoid_biosynthesis	1.33088	0.412376	0.000580964	DAA41 & DAA93
VIT_15s0048g00340	GAE3 (UDP-D- glcucuronate 4-epimerase 3)	vv10500Starch_and_sucrose_metabolism_vv10520Nucleotide_sugars_metabolism_vv40006Cell_wall	1.33095	0.412456	0.0176744	DAA41
VIT_14s0060g02340	Heat shock protein 70	vv23040Spliceosome_vv24141Protein_processing_in_endoplasmic_reticulum_vv50101Channels_and_pores	1.33159	0.413147	0.0352383	DAA41 & DAA93
VIT_13s0064g00910	unknown	no hit	1.33206	0.413655	0.0119399	DAA41
VIT_14s0108g01610	UDP-glucose 6-dehydrogenase	vv10040Pentose_glucuronate_interconversion_vv10500Starch_and_sucrose_metabolism_vv10520Nucleotide_sugars_metabolism_vv40006Cell_wall	1.33268	0.414328	0.0358695	DAA41
VIT_11s0016g02520	Unknown protein	no hit	1.33361	0.415339	0.0107869	DAA41 & DAA93
VIT_13s0067g01820	Ribosomal protein S4 (RPS4D) 40S	vv23010Ribosome	1.33496	0.416795	0.00324649	DAA41 & DAA93
VIT_14s0081g00700	Peptidyl-prolyl cis-trans isomerase A (cyclophilin A)	no hit	1.33693	0.418929	0.0377395	DAA41 & DAA68 & DAA93
VIT_05s0077g01930	Sucrose synthase	vv10500Starch_and_sucrose_metabolism	1.34112	0.423434	0.0337926	DAA41
VIT_14s0083g01160	COBRA protein	vv40006Cell_wall	1.34261	0.425038	0.0179271	DAA41 & DAA93
VIT_16s0050g01620	ABC transporter G member 14	vv52010ABC_transporters	1.34534	0.427974	0.00931029	DAA41
VIT_12s0035g00810	transmembrane protein 18	no hit	1.34648	0.429188	0.0165531	DAA41
VIT_08s0056g00500	Unknown protein	no hit	1.34899	0.431875	0.0149225	DAA41
VIT_05s0020g03380	WNK1 (with no lysine (K) 1)	vv34710Circadian_rhythm	1.35043	0.433422	0.00306814	DAA41 & DAA93
VIT_16s0022g01770	Phosphopyruvate hydratase.	vv10010Glycolysis	1.35077	0.433786	4.37725e-05	DAA41 & DAA68
VIT_18s0001g09260	Unknown protein	no hit	1.35703	0.440451	0.012805	DAA41 & DAA68
VIT_02s0025g02600	glyoxal oxidase	no hit	1.35777	0.441243	0.0248887	DAA41 & DAA68 & DAA93
VIT_18s0072g00370	cellulose synthase CESA2	vv40006Cell_wall	1.36331	0.447114	0.00498166	DAA41 & DAA93
VIT_18s0001g01610	Heat shock protein 16.9 kDa class I	vv24141Protein_processing_in_endoplasmic_reticulum	1.36384	0.447678	0.0436684	DAA41
VIT_16s0039g02140	Phosphoribulokinase	vv10710Carbon_fixation	1.36571	0.449654	0.00156439	DAA41
VIT_05s0062g01070	Receptor protein kinase	no hit	1.37028	0.454474	0.0152037	DAA41
VIT_02s0012g01450	Basic helix-loop-helix BHLH071	vv60011BHLH	1.37384	0.458216	0.000973035	DAA41 & DAA68 & DAA93
VIT_04s0008g04920	2-oxoglutarate-dependent dioxygenase	no hit	1.37492	0.459352	0.0334157	DAA41 & DAA68 & DAA93
VIT_05s0051g00680	Unknown protein	no hit	1.37497	0.459397	0.0324779	DAA41 & DAA93
VIT_14s0066g00250	lipase GDSL	no hit	1.37653	0.461037	0.000586814	DAA41 & DAA68
VIT_14s0108g01600	UDP-glucose 6-dehydrogenase	vv10040Pentose_glucuronate_interconversion_vv10500Starch_and_sucrose_metabolism_vv10520Nucleotide_sugars_metabolism_vv40006Cell_wall	1.38355	0.468376	0.0322859	DAA41
VIT_01s0010g02460	glyceraldehyde-3-phosphate dehydrogenase, cytosolic 3	vv10010Glycolysis	1.38444	0.4693	1.1753e-06	DAA41 & DAA68 & DAA93
VIT_04s0023g01670	Unknown protein	no hit	1.38616	0.471091	0.0166755	DAA41 & DAA68
VIT_08s0007g04380	PAB7 (POLY(A) BINDING PROTEIN 7)	vv50133Primary_active_transporter_cat_A9_to_A18	1.39286	0.478047	0.000211527	DAA41
VIT_06s0004g01770	acetyl-CoA carboxylase, biotin carboxylase	vv10061Fatty_acid_biosynthesis_vv10620Pyruvate_metabolism	1.39504	0.480307	2.84502e-05	DAA41 & DAA68
VIT_18s0001g09450	Unknown protein	no hit	1.40145	0.486919	0.0122283	DAA41 & DAA68
VIT_17s0000g04450	phospholipid-transporting ATPase	vv50131Primary_active_transporter_cat_A2_to_A4	1.40384	0.489374	0.00814065	DAA41 & DAA68 & DAA93
VIT_00s0391g00070	3-deoxy-D-arabino-heptulosonate 7-phosphate synthase	vv10400Phenylalanine_tyrosine_and_tryptophan_biosynthesis	1.40862	0.494279	1.33051e-05	DAA41 & DAA68 & DAA93
VIT_18s0001g14500	SHD (shepherd)	vv34626Plant-pathogen_interaction	1.41229	0.498034	1.91105e-05	DAA41 & DAA68
VIT_06s0004g06110	Exo-1,3-beta-glucanase	vv10500Starch_and_sucrose_metabolism	1.41371	0.499486	3.25522e-06	DAA41
VIT_04s0023g03370	flavanone-3-hydroxylase 1 (F3H1) [Vitis vinifera]	vv10941Flavonoid_biosynthesis	1.41414	0.499927	8.77828e-06	DAA41
VIT_01s0010g02440	ABC transporter C member 9	vv52010ABC_transporters	1.41515	0.500953	0.0200104	DAA41
VIT_00s0361g00040	Anthocyanidin reductase (VvANR) [Vitis vinifera] GeneID: 100232981	vv10941Flavonoid_biosynthesis	1.41809	0.503946	1.05056e-08	DAA41 & DAA68
VIT_14s0081g00200	AN3 (ANGUSITFOLIA3)	vv60031GIF	1.42359	0.509535	0.00100217	DAA41
VIT_11s0016g03040	Poly(A) polymerase	vv23015mRNA_surveillance_pathway	1.42398	0.509925	0.0344398	DAA41
VIT_14s0068g00360	LNG1 (LONGIFOLIA1)	no hit	1.42662	0.512597	0.0372373	DAA41
VIT_16s0022g00870	invertase/pectin methylesterase inhibitor	vv40006Cell_wall	1.43002	0.51604	0.000136555	DAA41 & DAA93
VIT_06s0080g00320	Esterase/lipase/thioesterase	no hit	1.4311	0.517128	2.19919e-05	DAA41
VIT_18s0001g05570	Hexose transporter HT2	vv50121Porters_cat_1_to_6	1.4325	0.518532	0.000510286	DAA41 & DAA93
VIT_07s0129g00200	Cyclin-D5-1	vv44110Cell_cycle	1.43272	0.518759	0.0329301	DAA41
VIT_13s0067g03050	Leucine-rich repeat transmembrane protein kinase	no hit	1.43287	0.518908	0.0019479	DAA41 & DAA68 & DAA93
VIT_18s0001g14310	flavanone-3-hydroxylase 2 (F3H2) [Vitis vinifera]	vv10941Flavonoid_biosynthesis	1.43694	0.523002	2.35369e-07	DAA41 & DAA68 & DAA93
VIT_02s0087g00340	NFD4 (nuclear fusion defective 4)	no hit	1.44069	0.526763	0.00364586	DAA41 & DAA93
VIT_00s0283g00030	calnexin 1 (CNX1)	vv24141Protein_processing_in_endoplasmic_reticulum_vv44145Phagosome	1.44091	0.526982	4.44525e-08	DAA41 & DAA68
VIT_08s0007g03140	Rac GTPase activating protein 1	vv50109Incompletely_characterized_transport_systems	1.44939	0.535449	0.0334157	DAA41
VIT_15s0021g02700	Expansin (VvEXPB4)	vv30003Auxin_signaling	1.45152	0.537566	0.0331671	DAA41 & DAA68 & DAA93
VIT_02s0025g04720	Leucoanthocyanidin dioxygenase (VvLDOX) [Vitis vinifera]	vv10941Flavonoid_biosynthesis	1.45517	0.54119	4.12646e-08	DAA41 & DAA68 & DAA93
VIT_06s0009g03420	C2 domain-containing protein	no hit	1.46142	0.547368	0.0159056	DAA41
VIT_14s0030g00650	shikimate dehydrogenase	vv10400Phenylalanine_tyrosine_and_tryptophan_biosynthesis	1.46179	0.54774	0.000344398	DAA41 & DAA93
VIT_03s0038g02980	mechanosensitive ion channel	vv50101Channels_and_pores	1.4661	0.551981	0.0377395	DAA41
VIT_12s0059g00570	fasciclin arabinogalactan-protein (FLA7)	vv40006Cell_wall	1.46792	0.553776	0.0324779	DAA41 & DAA68
VIT_01s0137g00360	transducin family protein / WD-40 repeat	no hit	1.46855	0.554394	0.0118598	DAA41 & DAA93
VIT_14s0068g00600	Expansin (VvEXPA15)	vv30003Auxin_signaling	1.47205	0.557829	0.0265216	DAA41 & DAA68
VIT_03s0091g00750	beta-1,4-xylosidase	vv10500Starch_and_sucrose_metabolism_vv10520Nucleotide_sugars_metabolism	1.47421	0.559939	0.0231228	DAA41
VIT_13s0074g00780	late embryogenic abundant protein	no hit	1.47535	0.561059	0.00400713	DAA41
VIT_15s0021g00330	proton-dependent oligopeptide transport (POT) family protein	vv50122Porters_cat_7_to_17	1.47994	0.565543	0.00234372	DAA41
VIT_04s0008g04710	beta-ketoacyl-CoA synthase	vv10061Fatty_acid_biosynthesis	1.48255	0.568077	0.00724357	DAA41 & DAA93
VIT_08s0007g08980	Unknown	no hit	1.48385	0.569346	0.0426832	DAA41 & DAA93
VIT_16s0050g01680	UDP-glucose: anthocyanidin 5,3-O-glucosyltransferase	vv10942Anthocyanin_biosynthesis	1.48617	0.571603	0.0152037	DAA41
VIT_12s0028g00590	3-hydroxyisobutyryl-CoA hydrolase	vv10280Valine_leucine_and_isoleucine_degradation_vv10410Beta-alanine_metabolism_vv10640Propanoate_metabolism	1.48621	0.571634	6.56649e-07	DAA41 & DAA93
VIT_16s0022g00510	Heat shock 22 kDa protein	no hit	1.48818	0.573552	0.000740864	DAA41 & DAA93
VIT_03s0038g03570	monocopper oxidase SKS5 (SKU5 Similar 5)	vv50109Incompletely_characterized_transport_systems	1.4958	0.580916	0.0344398	DAA41 & DAA68 & DAA93
VIT_15s0046g01040	Lipase class 3	no hit	1.4961	0.581203	4.26619e-05	DAA41
VIT_11s0052g01650	Pathogenesis-related protein 1 precursor (PRP 1)	vv30011Jasmonate_signaling_vv34626Plant-pathogen_interaction	1.49911	0.584107	0.0210832	DAA41
VIT_06s0004g02620	Phenylalanine ammonia-lyase	vv10350Tyrosine_metabolism_vv10360Phenylalanine_metabolism_vv10910Nitrogen_metabolism_vv10940Phenylpropanoid_biosynthesis	1.50355	0.588368	1.49191e-06	DAA41 & DAA93
VIT_04s0008g05830	armadillo/beta-catenin repeat	no hit	1.50734	0.592007	0.0006252	DAA41 & DAA68
VIT_18s0001g11830	Calmodulin	vv34020Calcium_signaling_pathway_vv34626Plant-pathogen_interaction	1.509	0.593589	0.0215236	DAA41 & DAA68
VIT_09s0002g06420	lactoylglutathione lyase	vv10620Pyruvate_metabolism	1.51047	0.595002	8.50564e-07	DAA41 & DAA68
VIT_01s0127g00260	ATP-citrate synthase	vv10020Citrate_cycle	1.51638	0.600632	1.71083e-05	DAA41 & DAA68 & DAA93
VIT_14s0068g00510	Unknown	no hit	1.51667	0.600906	0.0029677	DAA41 & DAA93
VIT_05s0051g00700	no hit	no hit	1.51793	0.602104	0.0106951	DAA41
VIT_13s0019g00500	nodulin MtN21 family	vv50122Porters_cat_7_to_17	1.51822	0.602384	0.0126948	DAA41
VIT_00s0616g00010	Glycerol-3-phosphate permease	vv50121Porters_cat_1_to_6	1.52	0.604067	0.0453221	DAA41
VIT_18s0001g12800	Dihydroflavonol 4-reductase (VvDFR) mRNA XM_002281822.1	vv10941Flavonoid_biosynthesis	1.52382	0.607696	9.68163e-14	DAA41
VIT_13s0064g00460	Unknown protein	no hit	1.52383	0.607707	0.00385251	DAA41 & DAA68
VIT_10s0003g03250	Unknown protein	no hit	1.52398	0.607847	0.0192515	DAA41 & DAA93
VIT_02s0025g02390	Oligopeptide transporter OPT7	vv50125Porters_cat_66_to_94	1.52526	0.609053	0.000681221	DAA41
VIT_04s0008g06000	ERF/AP2 Gene Family (VvERF045)	vv30008Ethylene_signaling_vv60003AP2_EREBP	1.53319	0.616533	0.0106006	DAA41 & DAA93
VIT_08s0105g00600	Late embryogenesis abundant protein B19.3	no hit	1.5347	0.617953	0.000316555	DAA41 & DAA68
VIT_18s0001g08610	ERF/AP2 Gene Family (VvAP2-19)	vv30008Ethylene_signaling_vv60003AP2_EREBP	1.54019	0.623107	0.0293414	DAA41
VIT_05s0020g04580	Pentatricopeptide (PPR) repeat-containing	no hit	1.54039	0.623299	0.017094	DAA41
VIT_02s0241g00180	UDP-D- glcucuronate 4-epimerase 5 GAE5	vv10500Starch_and_sucrose_metabolism_vv10520Nucleotide_sugars_metabolism_vv40006Cell_wall	1.56254	0.643894	0.0147643	DAA41
VIT_12s0028g01160	transparent testa 12 protein	vv50125Porters_cat_66_to_94	1.56516	0.646311	9.57364e-09	DAA41 & DAA68
VIT_00s0252g00090	Ribosomal protein S4	vv23010Ribosome	1.56755	0.648512	0.0451701	DAA41
VIT_14s0083g00370	Unknown protein	no hit	1.58588	0.665281	0.0267812	DAA41 & DAA68
VIT_16s0098g01580	Heat shock protein 70	vv23040Spliceosome_vv24141Protein_processing_in_endoplasmic_reticulum_vv50101Channels_and_pores	1.59356	0.67225	3.018e-08	DAA41 & DAA93
VIT_09s0002g04580	Unknown protein	no hit	1.60425	0.6819	0.018951	DAA41 & DAA68
VIT_06s0004g06420	pentatricopeptide (PPR) repeat-containing protein	no hit	1.60867	0.685864	0.0114194	DAA41
VIT_08s0040g01710	Phenylalanine ammonia-lyase	vv10350Tyrosine_metabolism_vv10360Phenylalanine_metabolism_vv10910Nitrogen_metabolism_vv10940Phenylpropanoid_biosynthesis	1.61631	0.692702	1.34567e-10	DAA41 & DAA93
VIT_05s0020g00420	Polygalacturonase GH28	vv40006Cell_wall	1.6218	0.6976	0.0372373	DAA41
VIT_01s0026g02620	Expansin (VvEXPA1)	vv30003Auxin_signaling	1.63031	0.705145	0.0221126	DAA41 & DAA68
VIT_18s0122g00420	Laccase	vv11000Single_reactions_vv50109Incompletely_characterized_transport_systems	1.64034	0.713992	0.00188852	DAA41 & DAA68
VIT_18s0001g13670	glyoxal oxidase-related	no hit	1.64449	0.717642	2.91188e-05	DAA41
VIT_03s0091g01290	serine carboxypeptidase S10	no hit	1.65008	0.722535	1.27999e-09	DAA41 & DAA68
VIT_12s0028g01150	Protein TRANSPARENT TESTA 12	vv50125Porters_cat_66_to_94	1.65695	0.72853	8.02848e-16	DAA41
VIT_18s0001g11760	MATE efflux family protein	vv50125Porters_cat_66_to_94	1.66496	0.735491	1.20487e-10	DAA41
VIT_14s0083g01150	COBRA protein	vv40006Cell_wall	1.67076	0.740503	0.00620312	DAA41 & DAA68
VIT_06s0009g00450	Aluminium-tolerance ALMT1	vv50125Porters_cat_66_to_94	1.67149	0.74113	7.79481e-05	DAA41 & DAA68
VIT_13s0019g04460	phenylalanine ammonia-lyase 2 (PAL2)	vv10350Tyrosine_metabolism_vv10360Phenylalanine_metabolism_vv10910Nitrogen_metabolism_vv10940Phenylpropanoid_biosynthesis	1.67175	0.741355	4.63908e-13	DAA41 & DAA93
VIT_08s0007g05160	Flavonoid 3',5'-hydroxylase	vv10941Flavonoid_biosynthesis	1.70188	0.767126	0.00472488	DAA41
VIT_14s0030g00660	shikimate dehydrogenase	vv10400Phenylalanine_tyrosine_and_tryptophan_biosynthesis	1.71613	0.779155	1.78823e-11	DAA41 & DAA68
VIT_05s0062g00480	Xyloglucan endo-transglycosylase, C-terminal	vv40006Cell_wall	1.73274	0.793053	0.0293977	DAA41 & DAA68
VIT_19s0085g01110	Aspartyl protease	no hit	1.73547	0.795329	0.0196877	DAA41 & DAA68
VIT_12s0134g00640	anthocyanidin 3-O-glucoside-6''-O-malonyltransferase	vv10942Anthocyanin_biosynthesis	1.74086	0.799799	0.0372373	DAA41
VIT_03s0091g00040	limonoid UDP-glucosyltransferase	vv10940Phenylpropanoid_biosynthesis	1.75563	0.811987	1.20487e-10	DAA41
VIT_18s0001g10330	subtilisin protease	vv50101Channels_and_pores	1.79355	0.842817	0.0200246	DAA41
VIT_05s0020g04380	calcium-transporting ATPase 13 ACA13	vv34020Calcium_signaling_pathway_vv50131Primary_active_transporter_cat_A2_to_A4	1.81767	0.862092	0.00459281	DAA41
VIT_14s0083g00840	lipase GDSL 7	no hit	1.83472	0.875562	0.00188852	DAA41
VIT_01s0011g02960	leucoanthocyanidin reductase 1 (VvLAR1) [Vitis vinifera] GENE ID: 100232982	vv10941Flavonoid_biosynthesis	1.8721	0.904659	5.45948e-14	DAA41
VIT_01s0026g00350	basic helix-loop-helix (bHLH) family	vv60011BHLH	1.88122	0.911671	0.000187138	DAA41
VIT_00s0261g00040	Unknown protein	no hit	1.88175	0.912076	2.51513e-08	DAA41
VIT_03s0088g00260	serine carboxypeptidase S10	no hit	1.89494	0.92215	2.1653e-15	DAA41
VIT_10s0405g00040	auxin-responsive protein	vv30003Auxin_signaling	1.91831	0.939835	0.00094433	DAA41 & DAA93
VIT_05s0077g00540	no hit	no hit	1.99127	0.993687	0.000634788	DAA41 & DAA93
VIT_14s0006g01930	Unknown protein	no hit	1.99347	0.99528	0.0110099	DAA41
VIT_05s0020g03000	2-Hydroxyisoflavanone dehydratase	vv10943Isoflavonoid_biosynthesis	2.08029	1.05679	2.53437e-12	DAA41
VIT_05s0062g00610	xyloglucan endotransglucosylase/hydrolase 23	vv40006Cell_wall	2.58663	1.37107	1.60988e-08	DAA41 & DAA68

## Sheet: B. 68_DAA_DE_genes
Gene ID	Grimplet annotation gene function	Grimplet annotation molecular pathways	FC	log2FC	padj	Venn
VIT_06s0004g04640	Metallothionein 2b	no hit	7.61005	-2.92791	5.77738e-09	DAA41 & DAA68 & DAA93
VIT_09s0054g00690	vacuolar processing enzyme alpha	no hit	6.74428	-2.75366	9.42404e-06	DAA68
VIT_06s0004g06090	diphenol oxidase	vv10350Tyrosine_metabolism_vv50109Incompletely_characterized_transport_systems	6.20055	-2.6324	2.45648e-07	DAA68
VIT_14s0068g00600	Expansin (VvEXPA15)	vv30003Auxin_signaling	5.78025	-2.53113	0.000139224	DAA41 & DAA68
VIT_06s0061g00730	Aquaporin GAMMA-TIP3/TIP1;3	vv50101Channels_and_pores	5.48926	-2.45661	5.16338e-23	DAA68
VIT_13s0047g00340	Ethylene-responsive transcription factor WRINKLED 1	vv30008Ethylene_signaling_vv60003AP2_EREBP	5.28445	-2.40175	0.000128415	DAA68
VIT_17s0053g00020	Unknown	no hit	5.17819	-2.37245	0.00038066	DAA68
VIT_04s0023g01100	Calmodulin	vv34020Calcium_signaling_pathway_vv34626Plant-pathogen_interaction	5.1435	-2.36275	1.93968e-06	DAA68
VIT_04s0023g00320	auxin efflux carrier protein 8	vv50004Auxin_transport_vv50125Porters_cat_66_to_94	5.12352	-2.35714	0.00045843	DAA68
VIT_18s0001g13200	cytokinin dehydrogenase 5 precursor	vv10908Zeatin_biosynthesis	5.06936	-2.3418	0.000131043	DAA41 & DAA68
VIT_07s0031g00110	Unknown protein	no hit	5.01246	-2.32552	1.4041e-07	DAA68
VIT_02s0033g01020	Anthraniloyal-CoA: methanol anthraniloyal transferase	vv10400Phenylalanine_tyrosine_and_tryptophan_biosynthesis	4.88673	-2.28887	8.44348e-05	DAA41 & DAA68
VIT_13s0067g00220	Aquaporin TMP-C	vv50101Channels_and_pores	4.84249	-2.27575	0.000139528	DAA68
VIT_03s0063g02380	specific tissue protein 2	no hit	4.82431	-2.27032	0.000234912	DAA41 & DAA68
VIT_03s0017g02260	Protease inhibitor/seed storage/lipid transfer protein (LTP)	no hit	4.78595	-2.2588	1.14724e-06	DAA68
VIT_07s0005g04110	Cellulose synthase CESA4	vv40006Cell_wall	4.72347	-2.23985	4.77467e-07	DAA68
VIT_13s0019g02490	subtilisin protease C1	no hit	4.70564	-2.23439	0.000596193	DAA68
VIT_03s0063g02620	myb RAD (Transcription factor RAD)	vv30009Flower_development_vv60045MYBrelated	4.69358	-2.23069	1.08832e-13	DAA68
VIT_04s0008g01280	no hit	no hit	4.69219	-2.23026	0.000109724	DAA68
VIT_11s0016g00300	pectinesterase family	vv40006Cell_wall	4.67412	-2.22469	2.06558e-09	DAA68
VIT_07s0005g02440	pectinacetylesterase	vv40006Cell_wall	4.60828	-2.20423	1.01196e-08	DAA68
VIT_08s0007g02440	aspartyl protease	no hit	4.59813	-2.20105	0.000631711	DAA68
VIT_13s0019g03550	ERF/AP2 Gene Family (VvAP2-11)	vv30008Ethylene_signaling_vv30009Flower_development_vv60003AP2_EREBP	4.59001	-2.1985	0.000114874	DAA68
VIT_04s0008g01970	ER (ERECTA)	no hit	4.54674	-2.18483	1.16676e-06	DAA68
VIT_14s0060g02730	germin	no hit	4.5071	-2.1722	0.0015329	DAA41 & DAA68
VIT_16s0022g00670	Vacuolar invertase 1, GIN1	vv10052Galactose_metabolism_vv10500Starch_and_sucrose_metabolism	4.48284	-2.16441	1.19471e-10	DAA68
VIT_17s0000g09400	Unknown protein	no hit	4.41022	-2.14085	1.06597e-05	DAA68
VIT_00s0389g00040	CYP72A1	vv10902Monoterpenoid_biosynthesis	4.39339	-2.13533	7.09783e-05	DAA68
VIT_04s0023g01600	Membrane protein	no hit	4.30836	-2.10714	0.00155866	DAA68
VIT_05s0020g04240	calcium-transporting ATPase 12 ACA12	vv34020Calcium_signaling_pathway_vv50131Primary_active_transporter_cat_A2_to_A4	4.27531	-2.09603	0.00155185	DAA68
VIT_14s0066g02580	zinc finger (C3HC4-type RING finger)	vv60078Other_zf-C3HC4	4.2745	-2.09576	0.00188307	DAA68
VIT_19s0085g00060	ABC transporter B member 11	vv52010ABC_transporters	4.25776	-2.09009	0.000493961	DAA68
VIT_03s0088g00810	Pathogenesis-related protein 1 precursor (PRP 1)	vv30011Jasmonate_signaling_vv34626Plant-pathogen_interaction	4.19493	-2.06865	0.000935245	DAA68
VIT_17s0000g02420	auxin transport protein (PIN3)	vv50004Auxin_transport_vv50125Porters_cat_66_to_94	4.18937	-2.06673	0.000131588	DAA68
VIT_09s0002g00580	lipase GDSL 3	no hit	4.18635	-2.06569	1.73466e-43	DAA68 & DAA93
VIT_03s0063g02360	Epicotyl-specific tissue protein	no hit	4.16426	-2.05806	0.000153109	DAA41 & DAA68
VIT_13s0084g00820	Pepsin A	no hit	4.16287	-2.05758	0.00252866	DAA68
VIT_02s0154g00310	protease inhibitor/seed storage/lipid transfer protein (LTP)	no hit	4.11902	-2.0423	0.00228495	DAA68
VIT_09s0002g04240	Membrane protein	no hit	4.10159	-2.03618	9.21006e-05	DAA68
VIT_18s0001g10070	Receptor kinase	no hit	4.10108	-2.03601	0.00145299	DAA68
VIT_08s0058g00350	OAS HIGH ACCUMULATION 1 OSH1	no hit	4.09058	-2.03231	0.000476121	DAA68
VIT_03s0091g01010	LIM domain protein WLIM1	vv60040LIM	4.0777	-2.02776	0.00358126	DAA41 & DAA68
VIT_00s0361g00040	Anthocyanidin reductase (VvANR) [Vitis vinifera] GeneID: 100232981	vv10941Flavonoid_biosynthesis	4.05421	-2.01942	0.000540807	DAA41 & DAA68
VIT_04s0008g00250	amino acid permease 6	vv50123Porters_cat_18_to_29	4.0143	-2.00515	0.00448801	DAA68
VIT_18s0001g09400	Cytochrome b5 DIF-F (VvCytoB5)	no hit	4.00821	-2.00296	9.90067e-08	DAA68
VIT_12s0057g00210	no hit	no hit	3.97984	-1.99271	0.000489303	DAA41 & DAA68
VIT_12s0134g00560	Unknown protein	no hit	3.9717	-1.98976	0.000138333	DAA68
VIT_18s0122g00370	laccase	vv11000Single_reactions_vv50109Incompletely_characterized_transport_systems	3.95979	-1.98543	1.63862e-05	DAA68 & DAA93
VIT_15s0046g02000	Polygalacturonase GH28	vv40006Cell_wall	3.94729	-1.98086	0.00387721	DAA68
VIT_07s0104g00190	7S globulin precursor, basic	no hit	3.92934	-1.97429	0.00149358	DAA68
VIT_11s0103g00190	phospholipase A2 alpha	vv10564Glycerophospholipid_metabolism_vv10565Ether_lipid_metabolism_vv10592Alpha-linolenic_acid_metabolism	3.91793	-1.97009	0.00554619	DAA68
VIT_05s0077g00660	Pectinesterase inhibitor	vv40006Cell_wall	3.87432	-1.95394	0.000890059	DAA68
VIT_00s0479g00020	basic helix-loop-helix (bHLH) family	vv60011BHLH	3.86199	-1.94935	0.00316755	DAA68
VIT_07s0031g01570	CYP78A11	no hit	3.8543	-1.94647	0.00319424	DAA68
VIT_01s0011g02260	metal-nicotianamine transporter YSL7	vv50125Porters_cat_66_to_94	3.8183	-1.93293	1.4402e-08	DAA68 & DAA93
VIT_09s0002g00450	subtilase	no hit	3.78004	-1.9184	0.000422371	DAA68
VIT_00s0494g00010	GROWTH-REGULATING FACTOR 1	vv60033GRF	3.77888	-1.91796	9.81092e-06	DAA68
VIT_08s0007g00690	Laccase	vv11000Single_reactions_vv50109Incompletely_characterized_transport_systems	3.77449	-1.91628	0.00358122	DAA68
VIT_10s0116g01790	Unknown	no hit	3.76669	-1.9133	6.61737e-06	DAA68 & DAA93
VIT_15s0021g01880	Arabidopsis thaliana homeobox protein 2	vv60034HB	3.76169	-1.91138	0.000342736	DAA41 & DAA68
VIT_01s0011g05200	phosphoethanolamine N-methyltransferase 1	vv10564Glycerophospholipid_metabolism	3.75131	-1.90739	0.00390798	DAA41 & DAA68
VIT_18s0122g00390	laccase	vv11000Single_reactions_vv50109Incompletely_characterized_transport_systems	3.73713	-1.90193	0.000447042	DAA68 & DAA93
VIT_18s0001g15550	serine carboxypeptidase II	no hit	3.73042	-1.89934	0.00438541	DAA68
VIT_19s0014g02240	Ethylene responsive element binding factor 4	vv60003AP2_EREBP	3.69804	-1.88676	1.18127e-08	DAA41 & DAA68
VIT_07s0005g02220	LHCII type I CAB-1	vv10196Photosynthesis_antenna_proteins_vv50105Transport_electron_carriers_vv50113Thylakoid_targeting_pathway	3.69598	-1.88596	0.00374312	DAA68
VIT_02s0012g00990	LOL1 (LSD ONE like 1)	no hit	3.68932	-1.88335	0.0015329	DAA68
VIT_03s0091g01290	serine carboxypeptidase S10	no hit	3.6892	-1.88331	5.30578e-05	DAA41 & DAA68
VIT_00s0253g00100	Methyl jasmonate esterase	vv10592alpha-Linolenic_acid_metabolism	3.65536	-1.87001	4.04693e-08	DAA68
VIT_12s0035g01820	proton-dependent oligopeptide transport (POT) family protein	vv50122Porters_cat_7_to_17	3.62243	-1.85696	0.002237	DAA68
VIT_01s0011g06610	Glutamate decarboxylase	vv10251Glutamate_metabolism_vv10252Alanine_and_aspartate_metabolism_vv10410Beta-alanine_metabolism_vv10650Butanoate_metabolism	3.60911	-1.85164	0.00249731	DAA68
VIT_00s0398g00020	S-receptor kinase KIK1 precursor	no hit	3.6005	-1.8482	0.00700663	DAA68
VIT_14s0030g00660	shikimate dehydrogenase	vv10400Phenylalanine_tyrosine_and_tryptophan_biosynthesis	3.57796	-1.83914	0.00404291	DAA41 & DAA68
VIT_19s0140g00140	GA 20-oxidase 2	vv10904Diterpenoid_biosynthesis	3.57695	-1.83873	4.94133e-07	DAA68
VIT_06s0061g00470	myb domain protein 36	vv60044MYB	3.57611	-1.83839	0.0111384	DAA68
VIT_08s0040g00490	caspase	no hit	3.57223	-1.83683	3.14804e-08	DAA68
VIT_19s0015g00530	fasciclin arabinogalactan-protein (FLA1)	vv40006Cell_wall	3.57176	-1.83664	0.00196042	DAA68
VIT_06s0009g03350	phosphatidylglycerol specific phospholipase C	vv10260Glycine_serine_and_threonine_metabolism_vv10562Inositol_phosphate_metabolism_vv10564Glycerophospholipid_metabolism_vv10565Ether_lipid_metabolism_vv34020Calcium_signaling_pathway	3.54568	-1.82606	0.00428111	DAA68
VIT_12s0028g02010	PMR5 (powdery mildew resistant 5)	no hit	3.53725	-1.82263	5.17234e-07	DAA68
VIT_07s0005g01790	Acyl-CoA synthetase long-chain member 2	vv10071Fatty_acid_metabolism_vv44146Peroxisome_vv50104Group_translocators	3.51755	-1.81457	1.60277e-12	DAA68
VIT_18s0001g07930	Oligopeptide transporter 2	vv50125Porters_cat_66_to_94	3.51534	-1.81366	0.0124269	DAA68
VIT_19s0027g01890	Amino acid permease	vv50123Porters_cat_18_to_29	3.51044	-1.81165	0.00275906	DAA68
VIT_02s0154g00580	unknown	no hit	3.50345	-1.80878	3.5128e-17	DAA68
VIT_04s0008g03240	BAM2 (big apical meristem 2)	vv30009Flower_development	3.49914	-1.807	5.12003e-06	DAA68
VIT_01s0026g02600	myb domain protein 105	vv60044MYB	3.46632	-1.79341	0.0102124	DAA68
VIT_17s0000g02630	TFL1 (Terminal flower 1)	vv30009Flower_development	3.46613	-1.79333	0.00833972	DAA68
VIT_04s0008g01850	Trihelix DNA-binding protein (GT2)	vv60062Trihelix	3.46601	-1.79328	0.00374269	DAA68
VIT_18s0001g02230	beta-galactosidase / lactase	vv10052Galactose_metabolism_vv10511N-Glycan_degradation_vv10600Sphingolipid_metabolism	3.45241	-1.78761	0.00414214	DAA68
VIT_14s0219g00280	glycerol-3-phosphate dehydrogenase (NAD+)	vv10564Glycerophospholipid_metabolism	3.44941	-1.78635	0.00388515	DAA68
VIT_18s0001g11310	OBF binding protein 1	vv60015C2C2-DOF	3.44429	-1.78421	4.02284e-05	DAA68
VIT_06s0004g06570	Calcium/proton exchanger CAX3	vv50123Porters_cat_18_to_29	3.44414	-1.78414	0.0100424	DAA68
VIT_07s0031g02550	ABC transporter G member 14	vv52010ABC_transporters	3.42869	-1.77766	0.00335468	DAA68
VIT_18s0041g00590	proton-dependent oligopeptide transport (POT) family protein	vv50122Porters_cat_7_to_17	3.42374	-1.77557	0.000118362	DAA68
VIT_08s0007g01490	Unknown protein	no hit	3.38728	-1.76013	7.15819e-06	DAA68
VIT_08s0007g02240	Calcium/proton exchanger CAX3	vv50123Porters_cat_18_to_29	3.37715	-1.7558	0.0027764	DAA68
VIT_09s0002g02220	Protein kinase CDG1	no hit	3.35136	-1.74475	0.00229647	DAA68
VIT_02s0033g00290	Pinoresinol-lariciresinol reductase	vv10940Phenylpropanoid_biosynthesis	3.35038	-1.74432	0.000769257	DAA68
VIT_16s0013g00880	Oleosin OLE-4	no hit	3.32973	-1.7354	0.000886545	DAA68
VIT_11s0052g00820	Ribulose bisphosphate carboxylase small chain SSU40B, chloroplast	vv10710Carbon_fixation	3.30206	-1.72337	0.0182596	DAA68
VIT_12s0057g00200	vesicle-associated membrane protein	vv50109Incompletely_characterized_transport_systems	3.29061	-1.71836	0.00201438	DAA41 & DAA68
VIT_01s0011g02840	cytochrome B561	vv50105Transport_electron_carriers	3.24882	-1.69992	0.0214884	DAA68
VIT_06s0004g06960	BCL2 binding anthogene	no hit	3.24761	-1.69938	0.0131491	DAA68
VIT_19s0015g01020	ABA-responsive element-binding protein ABF2	vv30001ABA_signaling_vv60012BZIP	3.24408	-1.69781	0.0128956	DAA68
VIT_19s0090g01160	lipase GDSL	no hit	3.23255	-1.69267	0.0226313	DAA68
VIT_06s0004g02880	Receptor-like kinase	no hit	3.22757	-1.69045	0.0130175	DAA68
VIT_03s0063g01480	CYP82C4	no hit	3.22524	-1.68941	0.00755405	DAA68
VIT_08s0007g07550	GATA transcription factor 11	vv60016C2C2-GATA	3.19695	-1.6767	1.07036e-05	DAA68
VIT_12s0028g01180	Non-specific lipid-transfer protein	no hit	3.19022	-1.67365	0.00164329	DAA68
VIT_11s0037g00530	cellulose synthase IRX3	vv40006Cell_wall	3.18668	-1.67205	1.47049e-05	DAA68
VIT_04s0023g03810	jasmonate O-methyltransferase	vv10592alpha-Linolenic_acid_metabolism	3.18637	-1.67192	3.90157e-05	DAA68
VIT_16s0050g02330	Regulator of nonsense transcripts 1	vv23013RNA_transport_vv23015mRNA_surveillance_pathway	3.1855	-1.67152	1.44034e-17	DAA68 & DAA93
VIT_02s0025g02570	CYP78A8	vv10902Monoterpenoid_biosynthesis_vv10940Phenylpropanoid_biosynthesis	3.18479	-1.6712	0.0243987	DAA68
VIT_18s0001g10550	LHCA5 (Photosystem I light harvesting complex gene 5)	vv10196Photosynthesis_antenna_proteins_vv50105Transport_electron_carriers	3.16129	-1.66051	0.00239274	DAA41 & DAA68
VIT_07s0031g02340	amino acid permease 2	vv50123Porters_cat_18_to_29	3.15956	-1.65972	0.00716531	DAA68
VIT_13s0320g00050	lipid transfer protein 3	no hit	3.15703	-1.65857	0.0238786	DAA68
VIT_03s0091g00210	ethylene-responsive protein	vv30008Ethylene_signaling_vv60011BHLH	3.15143	-1.65601	0.00102058	DAA68
VIT_18s0041g00560	proton-dependent oligopeptide transport (POT) family protein	vv50122Porters_cat_7_to_17	3.1442	-1.65269	0.0182753	DAA68
VIT_11s0016g00290	Pectinesterase PME3	vv40006Cell_wall	3.14264	-1.65198	0.0103019	DAA68
VIT_16s0039g01910	vegetative storage protein win4.5	no hit	3.14195	-1.65166	0.0131491	DAA68
VIT_18s0001g15330	Nodulin MtN3 family	no hit	3.10564	-1.63489	1.30969e-05	DAA68
VIT_13s0019g00750	Annexin ANN4	vv50101Channels_and_pores	3.10187	-1.63314	3.38483e-06	DAA41 & DAA68
VIT_05s0102g01040	R protein PRF disease resistance protein	vv34627R_proteins_from_Plant-pathogen_interaction	3.09443	-1.62967	0.0114562	DAA68
VIT_14s0128g00190	Heavy-metal-associated domain-containing protein	no hit	3.09434	-1.62963	0.0283832	DAA68
VIT_00s0253g00080	Methyl jasmonate esterase	vv10592alpha-Linolenic_acid_metabolism	3.09014	-1.62767	7.26839e-64	DAA68 & DAA93
VIT_06s0080g00760	Unknown protein	no hit	3.08417	-1.62488	0.0231596	DAA68
VIT_18s0001g06120	Cis-zeatin O-beta-D-glucosyltransferase	vv10908Zeatin_biosynthesis	3.07329	-1.61978	1.38109e-06	DAA68
VIT_08s0007g00950	no hit	no hit	3.06664	-1.61666	0.000681976	DAA68
VIT_00s0253g00140	polyneuridine-aldehyde esterase precursor	vv10902Monoterpenoid_biosynthesis	3.06385	-1.61535	0.0207773	DAA68
VIT_12s0059g00560	Fimbrin 2	vv44810Regulation_of_actin_cytoskeleton	3.06295	-1.61492	0.00131092	DAA68
VIT_02s0025g00430	Cellulase	vv40006Cell_wall	3.05895	-1.61304	2.69945e-18	DAA68
VIT_08s0007g08910	Cis-zeatin O-beta-D-glucosyltransferase	vv10908Zeatin_biosynthesis	3.04855	-1.60812	0.00304713	DAA68
VIT_12s0059g02320	Unknown protein	no hit	3.04726	-1.60751	0.00124971	DAA68
VIT_17s0000g04150	leucoanthocyanidin reductase 2 (VvLAR2) [Vitis vinifera] GENE ID: 100233112	vv10941Flavonoid_biosynthesis	3.02165	-1.59534	4.95064e-17	DAA68 & DAA93
VIT_13s0067g00990	Heat shock protein-related	no hit	3.00057	-1.58523	4.67065e-16	DAA68 & DAA93
VIT_04s0044g00060	RWP-RK domain-containing protein	vv60052RWP-RK	2.99616	-1.58311	0.0152283	DAA68
VIT_02s0025g04950	no hit	no hit	2.9775	-1.5741	0.011753	DAA68
VIT_18s0122g00420	Laccase	vv11000Single_reactions_vv50109Incompletely_characterized_transport_systems	2.9761	-1.57342	0.0287449	DAA41 & DAA68
VIT_04s0008g05640	protease inhibitor/seed storage/lipid transfer protein (LTP)	no hit	2.97589	-1.57332	0.000197	DAA68
VIT_16s0050g01980	EIX receptor 2	no hit	2.97503	-1.5729	6.55216e-05	DAA41 & DAA68
VIT_01s0011g02000	serine carboxypeptidase S10	no hit	2.96623	-1.56863	0.000608495	DAA41 & DAA68
VIT_18s0001g12970	ethylene-responsive protein	vv30008Ethylene_signaling_vv60011BHLH	2.95895	-1.56508	0.0185237	DAA68
VIT_09s0002g04080	IAA9	vv30003Auxin_signaling_vv60008AUXIAA	2.95871	-1.56497	0.000118724	DAA68
VIT_08s0007g04260	no hit	no hit	2.95429	-1.56281	3.47992e-07	DAA68
VIT_00s0373g00030	HSL2 (HAESA-like 2)	no hit	2.94946	-1.56045	0.00304865	DAA68
VIT_02s0012g01450	Basic helix-loop-helix BHLH071	vv60011BHLH	2.94416	-1.55786	2.52756e-07	DAA41 & DAA68 & DAA93
VIT_13s0019g01520	protease inhibitor/seed storage/lipid transfer protein (LTP)	no hit	2.93167	-1.55172	0.0319618	DAA68
VIT_15s0048g02530	Harpin-induced 1	no hit	2.92648	-1.54916	0.0184841	DAA68
VIT_05s0020g03350	SEC14 cytosolic factor	vv50122Porters_cat_7_to_17	2.9223	-1.5471	0.00661029	DAA68
VIT_16s0050g02100	disease resistance	no hit	2.91083	-1.54143	0.000204771	DAA68
VIT_10s0003g01690	Unknown protein	no hit	2.90791	-1.53998	1.95875e-11	DAA68
VIT_00s0238g00020	Unknown protein	no hit	2.89252	-1.53233	0.00638489	DAA68
VIT_10s0003g00030	Dof zinc finger protein DOF5.3	vv60015C2C2-DOF	2.89216	-1.53215	0.00850864	DAA68
VIT_16s0050g02510	WRKY DNA-binding protein 53	vv60066WRKY	2.88958	-1.53086	0.0284768	DAA68
VIT_11s0016g01480	Nuclear transcription factor Y subunit A-3	vv60021CCAAT	2.88347	-1.52781	0.0419409	DAA68
VIT_01s0011g06360	zinc finger homeobox 32	vv60068Zf-HD	2.8831	-1.52762	0.028853	DAA68
VIT_19s0014g05070	Kinesin family member C1	vv44810Regulation_of_actin_cytoskeleton	2.88247	-1.5273	0.00678953	DAA68
VIT_07s0005g03390	Unknown protein	no hit	2.85125	-1.51159	0.0195949	DAA68
VIT_12s0035g00880	lactoylglutathione lyase	vv10620Pyruvate_metabolism	2.84857	-1.51024	5.53026e-23	DAA68
VIT_18s0001g13230	beta-galactosidase BG1 [Vitis vinifera]	vv10052Galactose_metabolism_vv10511N-Glycan_degradation_vv10600Sphingolipid_metabolism	2.84712	-1.5095	4.28333e-30	DAA68
VIT_00s0253g00040	monocopper oxidase SKS17 (SKU5 Similar 17)	vv50109Incompletely_characterized_transport_systems	2.84682	-1.50935	1.39335e-05	DAA68
VIT_01s0137g00400	Unknown protein	no hit	2.84636	-1.50912	0.0251177	DAA68
VIT_14s0006g00920	Unknown protein	no hit	2.84096	-1.50638	0.000913081	DAA68
VIT_11s0052g00440	PIN1 auxin transport protein	vv50004Auxin_transport_vv50125Porters_cat_66_to_94	2.82386	-1.49767	0.0485805	DAA68
VIT_14s0006g02570	protease inhibitor/seed storage/lipid transfer protein (LTP)	no hit	2.82042	-1.49591	2.94651e-05	DAA68
VIT_11s0016g03020	pectinesterase family	vv40006Cell_wall	2.8138	-1.49252	0.0476295	DAA68
VIT_08s0007g07920	Unknown protein	no hit	2.81017	-1.49066	9.30782e-20	DAA68
VIT_05s0020g00680	ABC transporter G member 21	vv52010ABC_transporters	2.80351	-1.48724	4.59302e-08	DAA68
VIT_07s0005g02060	Boron transporter-like protein 1	vv50124Porters_cat_30_to_64	2.80275	-1.48684	0.0304701	DAA41 & DAA68
VIT_06s0009g00450	Aluminium-tolerance ALMT1	vv50125Porters_cat_66_to_94	2.79992	-1.48539	0.0231596	DAA41 & DAA68
VIT_18s0001g06090	Cis-zeatin O-beta-D-glucosyltransferase	vv10908Zeatin_biosynthesis	2.79502	-1.48286	0.0111134	DAA68
VIT_07s0104g00830	Sugar transporter ERD6-like 7	vv50121Porters_cat_1_to_6	2.77621	-1.47312	0.00326058	DAA68
VIT_01s0011g02500	no hit	no hit	2.77515	-1.47257	0.0177842	DAA68
VIT_15s0046g00230	lateral organ boundaries protein 1	vv60007AS2	2.76264	-1.46605	0.00660896	DAA68
VIT_16s0039g00760	CYP89A2	no hit	2.75833	-1.4638	0.000107196	DAA68
VIT_07s0104g01400	glutaredoxin	no hit	2.74871	-1.45876	0.0239209	DAA68
VIT_16s0050g00200	HcrVf3 protein	vv34626Plant-pathogen_interaction	2.74578	-1.45722	0.0320451	DAA68
VIT_06s0004g03260	Cupin family protein	no hit	2.7429	-1.4557	0.0295583	DAA41 & DAA68
VIT_02s0025g01100	protein kinase	no hit	2.73395	-1.45098	0.02431	DAA68
VIT_10s0003g02000	RKF1 (receptor-like kinase in flowers 1)	no hit	2.71408	-1.44047	1.10527e-08	DAA68
VIT_14s0083g00260	no hit	no hit	2.71	-1.43829	4.82131e-11	DAA68
VIT_01s0011g04980	Sulfate transporter 91	vv50124Porters_cat_30_to_64	2.70782	-1.43713	0.00335384	DAA68
VIT_02s0025g03590	phospholipid hydroperoxide glutathione peroxidase	vv10480Glutathione_metabolism	2.70092	-1.43345	0.000275715	DAA41 & DAA68
VIT_16s0022g02210	Protein phosphatase 2CA AHG1 PP2CA	vv30001ABA_signaling	2.69205	-1.42871	0.0169448	DAA68
VIT_03s0091g01130	Meprin and TRAF homology domain-containing protein	no hit	2.68364	-1.42419	0.000114874	DAA68
VIT_19s0015g01580	Phenylalanine-tRNA ligase	vv10400Phenylalanine_tyrosine_and_tryptophan_biosynthesis_vv20970Aminoacyl-tRNA_biosynthesis	2.67978	-1.42211	0.0396463	DAA68
VIT_18s0001g14130	Zinc finger (C2H2 type) family	vv60017C2H2	2.67798	-1.42114	0.0389999	DAA68
VIT_06s0061g01230	Cellulose synthase CSLA02	vv40006Cell_wall	2.67716	-1.42071	7.30992e-24	DAA68
VIT_05s0102g00620	no hit	no hit	2.67684	-1.42053	0.000217422	DAA68
VIT_08s0007g01300	glyoxal oxidase	no hit	2.67661	-1.42041	3.13929e-05	DAA68
VIT_10s0003g00130	ERF Domain protein 12	vv30008Ethylene_signaling_vv60003AP2_EREBP	2.6752	-1.41965	0.0204137	DAA68
VIT_02s0025g02600	glyoxal oxidase	no hit	2.67363	-1.4188	0.01661	DAA41 & DAA68 & DAA93
VIT_03s0091g01140	Meprin and TRAF homology domain-containing protein	no hit	2.66513	-1.41421	0.00778855	DAA68
VIT_00s0253g00060	OBF binding protein 2	vv60015C2C2-DOF	2.6642	-1.4137	0.00114478	DAA68
VIT_02s0025g04120	calmodulin binding protein	no hit	2.65775	-1.41021	1.60322e-08	DAA68
VIT_14s0066g01840	SAG101 (SENESCENCE-ASSOCIATED GENE 101)	no hit	2.65134	-1.40672	0.0077856	DAA68
VIT_16s0050g01900	Leucine-rich repeat protein kinase	no hit	2.64719	-1.40446	9.99355e-07	DAA68
VIT_02s0025g04390	SEU1 protein	vv30009Flower_development	2.64062	-1.40088	7.12597e-06	DAA68
VIT_07s0141g00690	ERF/AP2 Gene Family (VvERF065)	vv30008Ethylene_signaling_vv60003AP2_EREBP	2.6343	-1.39742	0.0377117	DAA68
VIT_03s0063g00210	Receptor protein kinase	no hit	2.62961	-1.39485	0.0441588	DAA68
VIT_17s0000g02430	Phosphoethanolamine N-methyltransferase	vv10564Glycerophospholipid_metabolism	2.62483	-1.39223	3.31648e-13	DAA68 & DAA93
VIT_02s0154g00260	Nitrate transporter	vv50122Porters_cat_7_to_17	2.62403	-1.39178	0.00962275	DAA41 & DAA68
VIT_07s0129g00250	Phototropic-responsive NPH3	no hit	2.62091	-1.39007	0.00182069	DAA41 & DAA68
VIT_07s0104g00270	Isopentenyltransferase 5	vv10908Zeatin_biosynthesis	2.61905	-1.38905	1.16884e-08	DAA68
VIT_19s0014g02830	whitefly-induced gp91-phox	vv34626Plant-pathogen_interaction_vv50105Transport_electron_carriers	2.61377	-1.38613	2.64559e-06	DAA68
VIT_16s0022g02150	lectin	no hit	2.60961	-1.38383	0.00512783	DAA68
VIT_07s0031g00250	transporter-related	vv50109Incompletely_characterized_transport_systems	2.60168	-1.37944	0.000761065	DAA68
VIT_05s0020g02690	Copper-binding family protein	no hit	2.59994	-1.37848	5.68723e-12	DAA68
VIT_17s0000g07400	disease resistance protein (EDS1)	vv30011Jasmonate_signaling	2.59111	-1.37357	1.55766e-05	DAA68
VIT_08s0007g00440	Expansin (VvEXPA11)	vv30003Auxin_signaling	2.57306	-1.36348	7.30992e-24	DAA68 & DAA93
VIT_12s0028g03350	Squamosa promoter-binding protein (VvSBP11)	vv60055SBP	2.57171	-1.36273	0.0037999	DAA68
VIT_19s0014g03090	CBS domain-containing protein	no hit	2.56986	-1.36169	0.0108105	DAA68 & DAA93
VIT_01s0026g02190	ABA-responsive protein (HVA22c)	vv30001ABA_signaling	2.56212	-1.35734	0.0053306	DAA68
VIT_02s0025g01280	WRKY DNA-binding protein 53	vv60066WRKY	2.56169	-1.35709	5.35308e-08	DAA41 & DAA68
VIT_16s0050g01950	Disease resistance family protein / LRR family	no hit	2.55391	-1.35271	5.30578e-05	DAA68
VIT_13s0019g03040	indole-3-acetate beta-glucosyltransferase	vv11002Auxin_biosynthesis	2.55373	-1.35261	0.0147786	DAA68
VIT_09s0002g02490	Dof zinc finger protein 1	vv60015C2C2-DOF	2.5473	-1.34897	0.000621924	DAA68
VIT_04s0044g00730	S-receptor kinase	no hit	2.54574	-1.34809	3.40034e-06	DAA68
VIT_15s0048g00500	pectinesterase family	vv40006Cell_wall	2.5436	-1.34687	0.000320573	DAA68 & DAA93
VIT_05s0020g03360	Unknown	no hit	2.54065	-1.3452	0.0489403	DAA68
VIT_03s0132g00080	ATHVA22A (Arabidopsis thaliana HVA22 homologue A)	vv30001ABA_signaling	2.54054	-1.34513	0.0217731	DAA68
VIT_02s0154g00590	unknown	no hit	2.53578	-1.34243	5.33349e-08	DAA68
VIT_03s0063g01400	cell division cycle associated 7 CDCA7	vv44110Cell_cycle	2.52579	-1.33673	0.000145379	DAA68
VIT_07s0104g01340	Nodulin MtN3 family	no hit	2.51701	-1.33171	0.0306943	DAA68
VIT_10s0116g00140	ABNORMAL LEAF SHAPE 1 ALE1	no hit	2.51563	-1.33092	0.0453947	DAA68
VIT_11s0016g03350	AP2/EREBP transcription factor TINY2	vv30008Ethylene_signaling_vv60003AP2_EREBP	2.51375	-1.32984	0.00045843	DAA68
VIT_14s0060g00990	unknown	no hit	2.49901	-1.32136	0.0472077	DAA41 & DAA68
VIT_08s0007g01850	glycine-rich protein	no hit	2.49855	-1.32109	0.00549112	DAA68
VIT_02s0025g00180	Bisphosphoglycerate mutase	vv10010Glycolysis	2.4941	-1.31852	0.0309636	DAA68
VIT_10s0003g01960	RKF1 (receptor-like kinase in flowers 1)	no hit	2.4921	-1.31736	1.64851e-05	DAA41 & DAA68
VIT_11s0052g01570	MATE efflux family protein	vv50125Porters_cat_66_to_94	2.48936	-1.31577	9.89692e-05	DAA68
VIT_12s0059g01190	homeobox protein SHOOT MERISTEMLESS (STM)	vv50004Auxin_transport_vv60034HB	2.4855	-1.31354	0.0424743	DAA68
VIT_18s0001g09250	lateral organ boundaries protein 38	vv60007AS2	2.47228	-1.30584	0.00559926	DAA68
VIT_14s0060g02090	copper chaperone (CCH)	no hit	2.4697	-1.30433	0.000433511	DAA68
VIT_08s0007g03710	ABC transporter G member 22	vv52010ABC_transporters	2.46533	-1.30178	2.29452e-07	DAA68
VIT_06s0009g00310	Unknown protein	no hit	2.46463	-1.30137	0.00597577	DAA68
VIT_01s0146g00420	no hit	no hit	2.46454	-1.30132	5.51757e-05	DAA68
VIT_04s0044g00720	S-receptor kinase	no hit	2.45862	-1.29785	0.0195393	DAA68
VIT_11s0016g00670	ERF/AP2 Gene Family (VvERF010)	vv30008Ethylene_signaling_vv60003AP2_EREBP	2.44957	-1.29253	4.10796e-07	DAA68
VIT_16s0098g01740	Unknown protein	no hit	2.44745	-1.29128	0.0287705	DAA68
VIT_01s0010g01830	Regulator of nonsense transcripts 1	vv23013RNA_transport_vv23015mRNA_surveillance_pathway	2.44421	-1.28937	5.84893e-08	DAA68
VIT_17s0000g05020	squamosa promoter-binding protein 6 (SPL6)	vv60055SBP	2.43913	-1.28637	0.0459415	DAA68
VIT_11s0016g05170	nitrate transporter	vv50122Porters_cat_7_to_17	2.43437	-1.28355	0.0229891	DAA68
VIT_05s0094g00920	formin protein AHF1	vv44810Regulation_of_actin_cytoskeleton	2.42916	-1.28046	2.86734e-08	DAA68 & DAA93
VIT_05s0020g04130	perakine reductase aldo/keto reductase	no hit	2.42799	-1.27976	1.63245e-13	DAA68 & DAA93
VIT_07s0031g02480	Beta-galactosidase	vv10052Galactose_metabolism_vv10511N-Glycan_degradation_vv10600Sphingolipid_metabolism	2.41971	-1.27483	3.99451e-44	DAA68 & DAA93
VIT_18s0001g04890	low affinity sulphate transporter	vv50124Porters_cat_30_to_64	2.41497	-1.27201	0.0237585	DAA68
VIT_10s0116g01620	lyase	no hit	2.41055	-1.26936	0.00362414	DAA68
VIT_05s0102g00190	no hit	no hit	2.40189	-1.26417	0.0402398	DAA68
VIT_09s0002g03140	lipase GDSL	no hit	2.40158	-1.26398	0.000123298	DAA68
VIT_18s0041g01880	MIKC-Type MADS Box Genes Family (VvAG3)	vv60042MADS	2.3957	-1.26045	0.00110709	DAA68 & DAA93
VIT_13s0074g00610	UDP-glucose:sesaminol 2'-O-glucoside-O-glucosyltransferase	vv10941Flavonoid_biosynthesis	2.39412	-1.2595	0.015029	DAA68
VIT_17s0000g00730	ATP binding / DNA binding	no hit	2.39248	-1.2585	0.0187746	DAA68
VIT_11s0103g00010	potassium-sodium symporter HKT2	vv50124Porters_cat_30_to_64	2.3895	-1.25671	4.39775e-05	DAA68
VIT_13s0019g02460	proton-dependent oligopeptide transport (POT) family protein	vv50122Porters_cat_7_to_17	2.38144	-1.25184	0.000631073	DAA68
VIT_08s0007g04510	RPG related protein 1 RR1	no hit	2.38127	-1.25173	0.0139937	DAA68
VIT_12s0059g01250	Endo-1,4-beta-glucanase	vv40006Cell_wall	2.38101	-1.25158	3.08064e-07	DAA68
VIT_13s0064g01290	basic helix-loop-helix (bHLH) family	vv60011BHLH	2.37732	-1.24934	0.000130361	DAA68
VIT_00s0193g00160	Ankyrin	no hit	2.37549	-1.24822	0.0481269	DAA68
VIT_18s0001g13240	thioredoxin H-type 1	no hit	2.3668	-1.24294	0.00830235	DAA68
VIT_01s0011g03500	homocysteine S-methyltransferase 1	vv10271Methionine_metabolism	2.36604	-1.24247	0.0145334	DAA68
VIT_00s0665g00030	Unknown protein	no hit	2.36125	-1.23955	0.0479264	DAA68
VIT_01s0011g01300	Polygalacturonase QRT3	vv40006Cell_wall	2.35753	-1.23727	0.000936556	DAA68
VIT_17s0000g08240	HT1 (high leaf temperature 1)	no hit	2.35654	-1.23667	2.14465e-06	DAA68 & DAA93
VIT_03s0038g02230	Subtilisin-like serine protease 2	vv50101Channels_and_pores	2.35512	-1.2358	1.59863e-10	DAA68
VIT_08s0007g04250	exostosin	vv11030Glycan_structures-biosynthesis1	2.35431	-1.23531	5.89364e-06	DAA68
VIT_13s0320g00060	carboxyl-terminal peptidase	no hit	2.34935	-1.23226	0.00394958	DAA68
VIT_03s0063g02340	dehydration-responsive protein (RD22)	no hit	2.34876	-1.2319	1.47406e-05	DAA68
VIT_01s0026g00330	NHL repeat-containing protein	no hit	2.34871	-1.23187	6.85526e-13	DAA68
VIT_08s0007g03630	calmodulin binding protein	no hit	2.3449	-1.22952	4.66335e-07	DAA68
VIT_05s0077g01920	no hit	no hit	2.33983	-1.2264	0.00163166	DAA68
VIT_04s0008g05830	armadillo/beta-catenin repeat	no hit	2.33949	-1.22619	0.0041147	DAA41 & DAA68
VIT_04s0008g01880	cytokinin dehydrogenase 7	vv10908Zeatin_biosynthesis	2.33938	-1.22613	0.00777504	DAA68
VIT_15s0048g00530	Auxin-responsive SAUR11	vv30003Auxin_signaling	2.3371	-1.22472	2.46997e-07	DAA41 & DAA68 & DAA93
VIT_11s0016g03940	heat shock transcription factor C1	vv60037HSF	2.33409	-1.22286	0.0395578	DAA68
VIT_10s0003g00220	Unknown	no hit	2.31867	-1.2133	0.0460225	DAA68
VIT_14s0060g00240	myb domain protein 61	vv60044MYB	2.318	-1.21288	9.42404e-06	DAA68
VIT_18s0041g00690	basic helix-loop-helix (bHLH) family	vv60011BHLH	2.31567	-1.21143	0.0131491	DAA68
VIT_05s0020g04490	no hit	no hit	2.29012	-1.19542	1.02132e-11	DAA68
VIT_00s0194g00080	phototropic-responsive NPH3	no hit	2.28615	-1.19292	0.0370359	DAA68
VIT_12s0035g00990	big apical meristem 1 BAM1	no hit	2.28302	-1.19095	0.00269898	DAA68
VIT_02s0025g01240	UDP-glucuronosyl/UDP-glucosyltransferase	vv10040Pentose_glucuronate_interconversion_vv10500Starch_and_sucrose_metabolism	2.28183	-1.19019	1.12753e-05	DAA41 & DAA68
VIT_18s0001g01680	protein kinase	no hit	2.27963	-1.1888	0.000290264	DAA68
VIT_05s0102g00600	no hit	no hit	2.2756	-1.18625	0.000173484	DAA68
VIT_14s0083g01150	COBRA protein	vv40006Cell_wall	2.27226	-1.18413	0.0337633	DAA41 & DAA68
VIT_03s0091g01050	Nucleobase-ascorbate transporter 4 (NAT4)	vv50124Porters_cat_30_to_64	2.27098	-1.18332	5.1827e-11	DAA68 & DAA93
VIT_03s0038g03660	armadillo/beta-catenin repeat protein / U-box domain-containing	no hit	2.27055	-1.18304	9.86174e-12	DAA68
VIT_11s0016g05830	no hit	no hit	2.26985	-1.1826	2.59541e-06	DAA68 & DAA93
VIT_18s0001g12400	Unknown protein	no hit	2.26933	-1.18227	0.0302187	DAA68
VIT_11s0016g02430	Dual-specific kinase DSK1	no hit	2.26752	-1.18112	4.44933e-08	DAA68
VIT_08s0058g00150	Ammonium transporter 2	vv50101Channels_and_pores	2.26654	-1.18049	0.0036752	DAA41 & DAA68
VIT_10s0042g01070	zinc finger (C3HC4-type RING finger)	vv60078Other_zf-C3HC4	2.26604	-1.18018	1.9754e-14	DAA41 & DAA68 & DAA93
VIT_19s0090g01480	Na+/H+ exchanger 4	vv50124Porters_cat_30_to_64	2.26489	-1.17944	0.000289317	DAA68
VIT_18s0001g14690	protein kinase	no hit	2.26441	-1.17914	0.0305554	DAA68
VIT_03s0038g01830	Proline-rich protein 4	no hit	2.26218	-1.17771	0.0170749	DAA68
VIT_01s0137g00240	pectate lyase	vv40006Cell_wall	2.26171	-1.17741	0.011402	DAA68
VIT_15s0048g02320	NAC domain-containing protein (VvNAC51)	vv60046NAC	2.25295	-1.17182	0.0101983	DAA68
VIT_15s0046g01190	hydroquinone glucosyltransferase	vv10500Starch_and_sucrose_metabolism	2.24832	-1.16885	5.00818e-09	DAA68
VIT_07s0130g00060	Unknown protein	no hit	2.24761	-1.16839	0.0359368	DAA68
VIT_06s0080g00420	glucan endo-1,3-beta-glucosidase 7 precursor	vv10500Starch_and_sucrose_metabolism	2.24687	-1.16791	0.0146762	DAA68
VIT_01s0026g00570	Bet v I allergen	no hit	2.24543	-1.16699	1.13791e-06	DAA68
VIT_13s0156g00100	Unknown protein	no hit	2.24502	-1.16673	4.66518e-09	DAA68
VIT_01s0026g01250	Unknown protein	no hit	2.24417	-1.16618	0.00467709	DAA68 & DAA93
VIT_09s0002g00960	inter-alpha-trypsin inhibitor heavy chain	no hit	2.24378	-1.16593	6.90315e-11	DAA41 & DAA68
VIT_16s0050g00180	HcrVf1 protein	vv34626Plant-pathogen_interaction	2.2426	-1.16517	0.0231772	DAA68
VIT_08s0007g07000	disease resistance-responsive	no hit	2.23575	-1.16076	0.000344133	DAA68
VIT_14s0068g00030	feronia receptor-like kinase	no hit	2.23456	-1.15999	1.17564e-05	DAA68
VIT_01s0010g03710	Squamosa promoter-binding protein (VvSBP2)	vv60055SBP	2.23455	-1.15998	0.000669797	DAA68
VIT_01s0137g00820	Phototropic-responsive NPH3	no hit	2.22833	-1.15596	0.0375872	DAA68
VIT_04s0023g02690	Beta-galactosidase	vv10052Galactose_metabolism_vv10511N-Glycan_degradation_vv10600Sphingolipid_metabolism	2.22831	-1.15595	1.15106e-23	DAA68 & DAA93
VIT_14s0083g01030	MIKC-Type MADS Box Genes Family (VvFUL-L)	vv30009Flower_development_vv60042MADS	2.2234	-1.15277	0.00617987	DAA68
VIT_06s0004g03130	Auxin response factor 4	vv30003Auxin_signaling_vv60004ARF	2.22201	-1.15187	5.12003e-06	DAA68
VIT_11s0016g04590	ABC transporter g family pleiotropic drug resistance 12 PDR12	vv52010ABC_transporters	2.22092	-1.15116	0.000193474	DAA68
VIT_16s0039g00820	CYP89A5	no hit	2.2143	-1.14685	0.0329404	DAA68
VIT_08s0007g07400	Glutamate dehydrogenase 1	vv10251Glutamate_metabolism_vv10910Nitrogen_metabolism	2.21284	-1.1459	0.000275293	DAA68 & DAA93
VIT_03s0132g00070	ATHVA22A (Arabidopsis thaliana HVA22 homologue A)	vv30001ABA_signaling	2.21198	-1.14534	9.51491e-09	DAA68 & DAA93
VIT_16s0098g00410	Receptor kinase homolog LRK10	no hit	2.20592	-1.14138	0.0154839	DAA68
VIT_00s0202g00040	Ankyrin repeat protein	no hit	2.20552	-1.14112	0.00982333	DAA68
VIT_01s0011g03230	Basic/Leu zipper protein HBP-1b	vv30011Jasmonate_signaling_vv60012BZIP	2.2054	-1.14104	0.0374421	DAA68
VIT_00s0214g00060	F-box protein PP2-B2	no hit	2.20445	-1.14042	0.028696	DAA68
VIT_11s0052g01560	MATE efflux family protein	vv50125Porters_cat_66_to_94	2.20232	-1.13902	4.77655e-08	DAA68 & DAA93
VIT_07s0005g01750	no hit	no hit	2.19973	-1.13733	0.0223269	DAA68
VIT_18s0122g00330	Unknown protein	no hit	2.19709	-1.1356	2.04432e-10	DAA68
VIT_04s0044g01010	pectinesterase family	vv40006Cell_wall	2.18724	-1.12911	0.000192237	DAA68
VIT_08s0040g02660	RARE-cold-inducible 2A	vv50109Incompletely_characterized_transport_systems	2.18343	-1.1266	1.62258e-06	DAA68
VIT_08s0058g00970	cationic peroxidase	vv10360Phenylalanine_metabolism_vv10680Methane_metabolism	2.17815	-1.1231	0.000761065	DAA68 & DAA93
VIT_01s0010g03540	microtubule associated protein (MAP65-6)	vv44810Regulation_of_actin_cytoskeleton	2.17383	-1.12024	0.0390756	DAA68
VIT_07s0031g00120	Leucine-rich repeat transmembrane protein kinase	no hit	2.17376	-1.12019	0.000960477	DAA68
VIT_08s0058g00980	cationic peroxidase	vv10360Phenylalanine_metabolism_vv10680Methane_metabolism	2.1684	-1.11663	0.0368703	DAA68
VIT_02s0025g02020	Abl interactor 3 (ABIL3)	no hit	2.16817	-1.11648	0.000264934	DAA68 & DAA93
VIT_04s0008g05430	RDR6 (RNA-dependent RNA polymerase 6)	no hit	2.16792	-1.11631	2.55277e-09	DAA68
VIT_05s0020g04420	calmodulin	vv34020Calcium_signaling_pathway_vv34626Plant-pathogen_interaction	2.16668	-1.11548	2.46458e-05	DAA68
VIT_10s0116g00050	Receptor protein kinase	no hit	2.16586	-1.11494	0.0026713	DAA68
VIT_06s0004g00990	Dirigent protein	no hit	2.16482	-1.11424	1.08317e-09	DAA68
VIT_10s0003g00020	Unknown	no hit	2.164	-1.1137	3.74257e-08	DAA68
VIT_01s0026g01950	homeobox-leucine zipper protein HB13	vv60034HB	2.16357	-1.11342	0.0356489	DAA68 & DAA93
VIT_14s0066g00710	oleosin H-isoform	no hit	2.16312	-1.11312	0.033843	DAA68
VIT_19s0014g01450	Delay of germination 1	vv60012BZIP	2.16265	-1.1128	0.0275893	DAA68
VIT_01s0127g00130	Cysteine-rich receptor-like protein kinase 3	no hit	2.16205	-1.1124	0.000225242	DAA68
VIT_11s0118g00730	no hit	no hit	2.15279	-1.10621	0.000528545	DAA68
VIT_02s0025g01380	Endo-1,4-beta-glucanase	vv40006Cell_wall	2.1467	-1.10212	4.91858e-14	DAA68 & DAA93
VIT_18s0001g14980	3-methyl-2-oxobutanoate dehydrogenase	vv10280Valine_leucine_and_isoleucine_degradation	2.14272	-1.09944	0.0223361	DAA68
VIT_08s0007g00760	Thaumatin	no hit	2.142	-1.09896	0.00285766	DAA68
VIT_05s0049g01830	CCT motif CONSTANS-LIKE	vv60070Orphans_CCT	2.14122	-1.09843	0.00712492	DAA68 & DAA93
VIT_06s0061g00680	Unknown protein	no hit	2.13533	-1.09446	2.85149e-10	DAA68
VIT_16s0013g00070	unknown	no hit	2.13246	-1.09252	0.0296896	DAA68
VIT_19s0014g00700	Leucine-rich repeat protein kinase	no hit	2.13241	-1.09249	0.0147541	DAA68
VIT_17s0000g00710	DNA-binding protein	no hit	2.1315	-1.09187	0.0106508	DAA68 & DAA93
VIT_06s0061g01040	argonaute protein	no hit	2.12956	-1.09056	1.59782e-12	DAA68
VIT_02s0025g03320	CYP86A2	no hit	2.12923	-1.09033	0.00934226	DAA68
VIT_08s0007g01900	proton-dependent oligopeptide transport (POT) family protein	vv50122Porters_cat_7_to_17	2.12727	-1.089	0.00168101	DAA68 & DAA93
VIT_08s0040g00710	3'-5' exonuclease domain-containing protein	no hit	2.12293	-1.08606	0.00187925	DAA68
VIT_04s0044g01490	2-oxoisovalerate dehydrogenase alpha subunit, mitochondrial precursor	vv10280Valine_leucine_and_isoleucine_degradation	2.12219	-1.08555	0.0349117	DAA68
VIT_16s0050g02320	Regulator of nonsense transcripts 1	vv23013RNA_transport_vv23015mRNA_surveillance_pathway	2.12148	-1.08507	7.62394e-05	DAA68 & DAA93
VIT_08s0032g00190	F-box family protein	no hit	2.11978	-1.08391	0.0136118	DAA68
VIT_02s0025g00210	fringe protein	no hit	2.11872	-1.08319	4.38382e-06	DAA68 & DAA93
VIT_02s0012g01870	no hit	no hit	2.11838	-1.08296	0.0101474	DAA41 & DAA68
VIT_17s0000g02680	ABA glucosidase	vv11013ABA_biosynthesis	2.11715	-1.08212	3.75987e-07	DAA68
VIT_00s0375g00030	alpha-galactosidase	vv10052Galactose_metabolism_vv10561Glycerolipid_metabolism	2.11675	-1.08185	0.0324935	DAA68
VIT_17s0000g07710	no hit	no hit	2.1167	-1.08181	0.0356489	DAA68
VIT_01s0127g00250	Kelch repeat-containing F-box protein	no hit	2.11586	-1.08124	0.000752843	DAA68
VIT_18s0001g04800	Hyperosmotically inducible periplasmic protein	vv50131Primary_active_transporter_cat_A2_to_A4	2.11005	-1.07727	5.10245e-05	DAA68
VIT_03s0180g00320	indole-3-acetate beta-glucosyltransferase	vv11002Auxin_biosynthesis	2.10709	-1.07525	3.44812e-10	DAA68
VIT_14s0030g02110	Ca2+-transporting ATPase type 2 ISOFORM 8	vv34020Calcium_signaling_pathway_vv50131Primary_active_transporter_cat_A2_to_A4	2.10465	-1.07358	0.0192713	DAA68
VIT_11s0016g05840	protease inhibitor/seed storage/lipid transfer protein (LTP)	no hit	2.10203	-1.07179	9.6302e-10	DAA68
VIT_12s0028g00040	Unknown protein	no hit	2.09776	-1.06885	0.00207433	DAA68
VIT_07s0005g06090	Pore-forming toxin-like protein Hfr-2	vv50101Channels_and_pores	2.09734	-1.06856	0.0374995	DAA68
VIT_16s0098g01080	GROWTH-REGULATING FACTOR 7	vv60033GRF	2.09718	-1.06845	0.0211286	DAA68
VIT_10s0116g00100	strubbelig receptor family 8	no hit	2.09335	-1.06581	2.36904e-10	DAA68
VIT_14s0066g01830	SAG101 (SENESCENCE-ASSOCIATED GENE 101)	no hit	2.09157	-1.06459	0.00697271	DAA68
VIT_00s0527g00030	ARABINOGALACTAN PROTEIN AGP31	vv40006Cell_wall	2.09053	-1.06387	5.43539e-07	DAA68
VIT_18s0001g00470	monocopper oxidase SKS5 (SKU5 Similar 5)	vv50109Incompletely_characterized_transport_systems	2.09028	-1.06369	6.13402e-21	DAA68
VIT_11s0016g05880	UBIQUITIN-SPECIFIC PROTEASE 12 UBP12	no hit	2.09026	-1.06368	0.00495835	DAA41 & DAA68
VIT_07s0005g06300	phototropic-responsive NPH3	no hit	2.0884	-1.0624	0.00856425	DAA41 & DAA68
VIT_04s0008g01740	spermine synthase ACAULIS5	vv10220Urea_cycle_and_metabolism_of_amino_groups	2.08586	-1.06064	0.0336481	DAA41 & DAA68
VIT_18s0001g02120	metal transporter Nramp6	vv50124Porters_cat_30_to_64	2.08515	-1.06015	1.35934e-07	DAA68
VIT_17s0000g00720	DNA-binding protein	no hit	2.08321	-1.05881	0.00533913	DAA68
VIT_19s0014g03770	Retrotransposon	no hit	2.08257	-1.05836	0.0189067	DAA68
VIT_17s0053g00380	metal-nicotianamine transporter YSL7	vv50125Porters_cat_66_to_94	2.08096	-1.05725	3.65861e-07	DAA68
VIT_06s0004g06660	phosphoinositide-specific phospholipase C	vv10562Inositol_phosphate_metabolism_vv30001ABA_signaling_vv34070Phosphatidylinositol_signaling_system	2.08003	-1.0566	6.21778e-22	DAA68 & DAA93
VIT_05s0020g04500	Unknown protein	no hit	2.07844	-1.0555	2.47485e-14	DAA68 & DAA93
VIT_01s0011g02410	Unknown	no hit	2.07679	-1.05435	0.04338	DAA68
VIT_19s0085g01110	Aspartyl protease	no hit	2.07441	-1.0527	4.07232e-07	DAA41 & DAA68
VIT_18s0089g01020	Ethylene-responsive transcription factor	vv30008Ethylene_signaling_vv60003AP2_EREBP	2.07413	-1.05251	0.000207643	DAA68
VIT_04s0008g05440	Ethylene-responsive transcription factor SHINE 3	vv30008Ethylene_signaling_vv60003AP2_EREBP	2.07042	-1.04992	0.019098	DAA68
VIT_16s0050g02340	Regulator of nonsense transcripts 1	vv23013RNA_transport_vv23015mRNA_surveillance_pathway	2.06876	-1.04877	3.0114e-09	DAA68
VIT_18s0001g07640	ECERIFERUM 2 (CER2)	no hit	2.06661	-1.04726	0.0324935	DAA68
VIT_09s0018g00520	plastocyanin domain-containing protein	vv10195Photosynthesis_vv50113Thylakoid_targeting_pathway	2.06626	-1.04702	0.0374995	DAA68
VIT_05s0020g03240	S-receptor kinase	no hit	2.06588	-1.04676	0.00772429	DAA68
VIT_03s0038g03220	Chitin elicitor-binding CEBIP LysM domain-containing	vv34626Plant-pathogen_interaction	2.06414	-1.04554	0.00021727	DAA68
VIT_18s0001g11770	F-box domain containing protein	no hit	2.06412	-1.04553	0.00553711	DAA68
VIT_16s0022g01980	Zf A20 and AN1 domain-containing stress-associated protein 1	vv60077Other_zf-AN1	2.05989	-1.04257	0.0365219	DAA68
VIT_08s0007g01530	zinc finger (C3HC4-type RING finger)	vv60078Other_zf-C3HC4	2.05554	-1.03951	9.40153e-16	DAA68
VIT_06s0061g01480	ABC transporter G member 22	vv52010ABC_transporters	2.05352	-1.0381	5.45531e-07	DAA68
VIT_13s0047g00500	3-hydroxyisobutyryl-CoA hydrolase	vv10280Valine_leucine_and_isoleucine_degradation_vv10410Beta-alanine_metabolism_vv10640Propanoate_metabolism	2.04991	-1.03556	0.00110674	DAA68
VIT_08s0105g00600	Late embryogenesis abundant protein B19.3	no hit	2.04882	-1.03479	0.0005457	DAA41 & DAA68
VIT_16s0050g01990	Unknown	no hit	2.03812	-1.02724	4.7482e-11	DAA68
VIT_06s0004g06560	ABC transporter G member 23	vv52010ABC_transporters	2.03708	-1.0265	0.0184858	DAA68
VIT_15s0107g00270	mechanosensitive ion channel	vv50101Channels_and_pores	2.03548	-1.02537	0.00480385	DAA41 & DAA68
VIT_14s0128g00350	GPI-anchored protein-like protein II	no hit	2.03479	-1.02488	1.56325e-05	DAA68
VIT_05s0049g00480	zinc finger (C3HC4-type RING finger)	vv60078Other_zf-C3HC4	2.03274	-1.02343	0.00867824	DAA68
VIT_08s0007g08680	Unknown protein	no hit	2.03216	-1.02301	0.00159529	DAA68
VIT_02s0087g00420	zinc finger (C3HC4-type RING finger)	vv60078Other_zf-C3HC4	2.03054	-1.02186	0.00184597	DAA68 & DAA93
VIT_17s0000g09470	Nitrate transporter3.1	vv50121Porters_cat_1_to_6	2.0272	-1.01949	0.000469599	DAA68
VIT_11s0052g00380	Unknown protein	no hit	2.02575	-1.01846	0.0128956	DAA68
VIT_18s0001g06460	queuine tRNA-ribosyltransferase	vv10230Purine_metabolism	2.0235	-1.01685	0.0059536	DAA68
VIT_17s0000g03010	phosphatidyl serine synthase	vv10260Glycine_serine_and_threonine_metabolism_vv10564Glycerophospholipid_metabolism	2.02324	-1.01667	0.0165441	DAA68
VIT_12s0057g01090	Nudix hydrolase 2	no hit	2.02295	-1.01646	4.2551e-05	DAA41 & DAA68
VIT_11s0016g03540	Auxin-responsive protein IAA27	vv30003Auxin_signaling_vv60008AUXIAA	2.02287	-1.01641	0.00135335	DAA41 & DAA68 & DAA93
VIT_12s0035g01250	disease resistance protein (NBS-LRR class)	no hit	2.01941	-1.01393	0.0301131	DAA68
VIT_15s0046g00170	VvMybPA1	vv60044MYB	2.01824	-1.0131	1.10667e-07	DAA41 & DAA68
VIT_01s0010g01850	Regulator of nonsense transcripts 1	vv23013RNA_transport_vv23015mRNA_surveillance_pathway	2.01728	-1.01241	4.78863e-12	DAA68
VIT_08s0058g00640	patellin-5	no hit	2.01705	-1.01225	0.00398219	DAA68
VIT_19s0177g00030	gibberellin 2-beta-dioxygenase 7	vv10904Diterpenoid_biosynthesis	2.01592	-1.01144	1.25015e-06	DAA68 & DAA93
VIT_17s0000g05360	germin	no hit	2.01578	-1.01134	0.0219292	DAA68
VIT_19s0085g00650	cation efflux family	vv50121Porters_cat_1_to_6	2.01497	-1.01076	0.0115997	DAA68
VIT_02s0025g02880	subtilase	vv50101Channels_and_pores	2.01356	-1.00975	0.00214913	DAA41 & DAA68
VIT_05s0094g00930	Phosphoglucomutase/phosphomannomutase C terminal	vv10010Glycolysis_vv10030Pentose_phosphate_vv10052Galactose_metabolism_vv10500Starch_and_sucrose_metabolism	2.01103	-1.00794	4.75671e-06	DAA68
VIT_02s0154g00070	Abnormal floral organs	vv60019C2C2-YABBY	2.00975	-1.00701	0.0320451	DAA68
VIT_01s0011g05870	RDR1 (RNA-dependent RNA polymerase 1)	no hit	2.00968	-1.00696	0.028089	DAA68
VIT_04s0044g01020	pectinesterase family	vv40006Cell_wall	2.0093	-1.0067	0.000460798	DAA68
VIT_06s0004g03020	Beta-galactosidase	vv10052Galactose_metabolism_vv10511N-Glycan_degradation_vv10600Sphingolipid_metabolism	2.00737	-1.00531	6.57954e-07	DAA68
VIT_14s0030g01790	Ndr family protein	no hit	2.0071	-1.00511	7.07888e-07	DAA68 & DAA93
VIT_18s0001g13320	ERF/AP2 Gene Family (VvERF039)	vv30008Ethylene_signaling_vv60003AP2_EREBP	1.99869	-0.999056	1.79269e-06	DAA68
VIT_05s0062g00820	Unknown protein	no hit	1.99616	-0.997226	0.00338408	DAA68
VIT_18s0001g08240	Leucine-rich repeat transmembrane protein kinase	no hit	1.99514	-0.996487	2.84225e-05	DAA68
VIT_09s0002g00550	lipase GDSL 1	no hit	1.99125	-0.993673	0.00035719	DAA68
VIT_18s0001g09910	L-asparaginase	vv10252Alanine_and_aspartate_metabolism_vv10910Nitrogen_metabolism	1.98999	-0.992758	2.26351e-05	DAA68
VIT_07s0095g00760	methionyl-tRNA synthetase	vv10271Methionine_metabolism_vv10450Selenoamino_acid_metabolism_vv20970Aminoacyl-tRNA_biosynthesis	1.98688	-0.990508	0.000149647	DAA68
VIT_03s0063g00140	Caffeoyl-CoA O-methyltransferase	vv10940Phenylpropanoid_biosynthesis	1.98437	-0.988682	0.0219914	DAA68 & DAA93
VIT_01s0011g04060	Receptor-like kinase RHG1	no hit	1.98177	-0.986791	0.0307743	DAA68
VIT_04s0023g03040	lactoylglutathione lyase	vv10620Pyruvate_metabolism	1.98146	-0.986563	0.00864109	DAA68 & DAA93
VIT_06s0004g04420	Lactoylglutathione lyase	vv10620Pyruvate_metabolism	1.97732	-0.98355	0.013899	DAA68
VIT_08s0007g00330	Metallothionein	no hit	1.97382	-0.980991	6.13993e-07	DAA68
VIT_03s0038g02800	cyclin B2;4	vv44110Cell_cycle	1.97236	-0.979926	0.000294571	DAA68
VIT_14s0083g00080	Unknown protein	no hit	1.97119	-0.97907	8.8075e-09	DAA68 & DAA93
VIT_00s0732g00010	homeobox-leucine zipper protein 22	vv60034HB	1.9697	-0.977972	5.54071e-05	DAA68
VIT_04s0023g03650	Galactose mutarotase-like	vv10010Glycolysis	1.96963	-0.977928	0.0043054	DAA68
VIT_10s0003g02120	lipase GDSL	no hit	1.96929	-0.977675	1.49659e-06	DAA68
VIT_08s0007g06420	no hit	no hit	1.96856	-0.977143	6.29911e-06	DAA68
VIT_05s0049g00940	inorganic phosphate transporter 1-4	vv50121Porters_cat_1_to_6	1.96779	-0.976573	3.37045e-23	DAA68
VIT_08s0007g05060	ABC transporter B member 1	vv52010ABC_transporters	1.96519	-0.974668	1.13791e-06	DAA68
VIT_12s0057g00420	auxin-responsive protein AIR12	vv30003Auxin_signaling	1.96388	-0.97371	1.96434e-06	DAA68
VIT_16s0022g00890	invertase/pectin methylesterase inhibitor	vv40006Cell_wall	1.96088	-0.971503	5.65596e-05	DAA68
VIT_15s0048g01750	fasciclin arabinogalactan-protein (FLA8)	vv40006Cell_wall	1.96038	-0.97113	3.34752e-09	DAA68
VIT_07s0031g02160	protein phosphatase 2C DBP	vv60024DBP	1.95819	-0.96952	0.0270981	DAA68
VIT_04s0008g04000	dehydration-responsive protein (RD22)	no hit	1.95384	-0.966312	0.0132691	DAA41 & DAA68
VIT_06s0004g08330	no hit	no hit	1.94966	-0.963226	0.0053598	DAA68
VIT_10s0003g04090	remorin	no hit	1.94849	-0.962354	2.13864e-05	DAA68
VIT_02s0025g00350	Heavy-metal-associated domain-containing protein	no hit	1.94548	-0.960126	0.0119398	DAA68
VIT_09s0002g06070	late embryogenesis abundant protein	no hit	1.94506	-0.959813	1.11059e-14	DAA41 & DAA68
VIT_09s0002g00540	lipase GDSL 1	no hit	1.94416	-0.959146	0.000597495	DAA41 & DAA68
VIT_16s0098g01900	pectinesterase family	vv40006Cell_wall	1.94182	-0.957407	4.12463e-05	DAA68
VIT_14s0171g00040	Cf-2 gene	vv34626Plant-pathogen_interaction	1.94109	-0.956865	0.0342877	DAA68
VIT_01s0150g00440	respiratory burst oxidase protein D (RBOHD)	vv34626Plant-pathogen_interaction_vv50105Transport_electron_carriers	1.94042	-0.956369	0.0467669	DAA68
VIT_01s0150g00330	U-box domain-containing protein	no hit	1.93882	-0.955179	0.000184682	DAA41 & DAA68
VIT_05s0020g00440	Boron transporter-like protein 1	vv50124Porters_cat_30_to_64	1.93591	-0.953013	9.86174e-12	DAA68
VIT_18s0001g10160	WUSCHEL homeobox 4	vv60034HB	1.93261	-0.950551	7.37228e-11	DAA68 & DAA93
VIT_00s0267g00030	unknown	no hit	1.92852	-0.947492	2.065e-08	DAA68
VIT_14s0066g01820	SAG101 (SENESCENCE-ASSOCIATED GENE 101)	no hit	1.92482	-0.944721	0.000433532	DAA68
VIT_08s0007g00410	myb domain protein 91	vv60044MYB	1.92304	-0.943389	0.0267766	DAA68
VIT_10s0003g04560	Auxin-Induced in Root cultures 9 AIR9	vv30003Auxin_signaling	1.92161	-0.942316	2.11914e-10	DAA68
VIT_03s0132g00100	ATHVA22A (Arabidopsis thaliana HVA22 homologue A)	vv30001ABA_signaling	1.92093	-0.941804	0.00100143	DAA41 & DAA68 & DAA93
VIT_16s0050g00380	Tubulin beta-1	vv44145Phagosome_vv44810Regulation_of_actin_cytoskeleton	1.92021	-0.941266	1.96922e-17	DAA41 & DAA68
VIT_13s0158g00290	R protein MLA10	vv34627R_proteins_from_Plant-pathogen_interaction	1.91768	-0.939361	0.000721815	DAA68
VIT_09s0070g00210	Metal transporter Nramp1	vv50124Porters_cat_30_to_64	1.91703	-0.938874	2.60025e-07	DAA41 & DAA68
VIT_07s0129g00310	Formamidase	vv10630Glyoxylate_and_dicarboxylate_metabolism_vv10910Nitrogen_metabolism	1.9159	-0.938023	3.26525e-05	DAA68
VIT_18s0041g01340	R protein L6	vv34627R_proteins_from_Plant-pathogen_interaction	1.91579	-0.937936	0.0289295	DAA68
VIT_08s0056g01120	MATE efflux family protein	vv50125Porters_cat_66_to_94	1.91367	-0.936342	0.000138225	DAA68
VIT_05s0049g01960	C2 domain containing protein	no hit	1.91245	-0.935423	0.0238242	DAA68
VIT_03s0038g02400	protein kinase	no hit	1.91042	-0.933892	0.0102996	DAA68
VIT_17s0000g08990	alliinase	vv10272Cysteine_metabolism	1.90988	-0.933485	1.40096e-05	DAA68 & DAA93
VIT_04s0008g04490	MARD1 (mediator of ABA-regulated dormancy 1)	vv30001ABA_signaling	1.90772	-0.931851	1.10502e-12	DAA68
VIT_03s0091g00680	NPY2 (naked pins in yuc mutants 2)	no hit	1.90531	-0.930025	9.25029e-05	DAA68 & DAA93
VIT_01s0011g01120	R protein MLA10	vv34627R_proteins_from_Plant-pathogen_interaction	1.90468	-0.92955	0.000648422	DAA68
VIT_17s0000g03990	aspartyl protease	no hit	1.90467	-0.929544	1.37677e-06	DAA68
VIT_07s0031g00760	EF hand	no hit	1.89879	-0.92508	0.026039	DAA68
VIT_01s0011g06580	Unknown protein	no hit	1.89781	-0.924334	0.0165441	DAA68
VIT_06s0004g02930	zinc finger (C3HC4-type RING finger)	vv60078Other_zf-C3HC4	1.89669	-0.923483	0.0269221	DAA68
VIT_14s0066g02590	nitrate transporter NRT1-5	vv50122Porters_cat_7_to_17	1.8947	-0.921968	0.0356489	DAA68
VIT_19s0014g02730	cytochrome c oxidase subunit XVII assembly protein	vv10190Oxidative_phosphorylation_vv50135Primary_active_transporter_cat_D3_to_E2	1.89413	-0.921536	5.15689e-17	DAA68 & DAA93
VIT_07s0031g02390	phytoalexin-deficient 4 protein (PAD4)	vv30011Jasmonate_signaling	1.89022	-0.918556	1.98636e-06	DAA68
VIT_13s0019g02430	LIM domain containing protein	vv60040LIM	1.88931	-0.917856	0.000143674	DAA68
VIT_17s0000g02010	atypical receptor kinase MARK	no hit	1.88571	-0.915106	3.70728e-07	DAA68
VIT_04s0023g01660	Scarecrow-like transcription factor 7 (SCL7)	vv60032GRAS	1.88445	-0.914142	2.42003e-11	DAA68
VIT_09s0070g00720	no hit	no hit	1.8808	-0.911345	0.00133745	DAA68
VIT_07s0005g01320	Unknown	no hit	1.8785	-0.909582	4.52328e-07	DAA41 & DAA68
VIT_08s0007g07990	no hit	no hit	1.87813	-0.909299	0.0200882	DAA68
VIT_18s0122g00620	cinnamoyl-CoA reductase	vv10940Phenylpropanoid_biosynthesis	1.87792	-0.909137	0.000339855	DAA68
VIT_14s0083g00370	Unknown protein	no hit	1.87761	-0.908897	0.037094	DAA41 & DAA68
VIT_07s0031g00610	remorin	no hit	1.87747	-0.908792	5.80953e-07	DAA68
VIT_14s0083g00620	NIK1 (NSP- interacting kinase 1)	no hit	1.87736	-0.908702	2.05127e-05	DAA68
VIT_09s0002g00370	Unknown protein	no hit	1.87708	-0.908487	2.72674e-05	DAA41 & DAA68
VIT_04s0008g01910	ferredoxin-related	vv10195Photosynthesis	1.87642	-0.907979	1.37677e-06	DAA68
VIT_10s0071g00770	aspartic proteinase nepenthesin-1 precursor	no hit	1.87518	-0.907029	0.0336142	DAA68 & DAA93
VIT_14s0108g01190	no hit	no hit	1.87451	-0.906511	0.00398789	DAA68
VIT_11s0016g05000	Dynein light chain LC8-type	vv44810Regulation_of_actin_cytoskeleton	1.87396	-0.90609	0.000467004	DAA68
VIT_04s0008g01860	CYP72A58	vv10902Monoterpenoid_biosynthesis	1.87056	-0.903468	0.00432984	DAA68 & DAA93
VIT_07s0005g06180	RPM1 (resistance to p. syringae pv maculicola 1)	vv34626Plant-pathogen_interaction	1.8699	-0.902961	0.00490367	DAA68
VIT_16s0050g02400	ERF/AP2 Gene Family (VvERF054)	vv30007Cytokinin_signaling_vv30008Ethylene_signaling_vv60003AP2_EREBP	1.86944	-0.902605	0.0212496	DAA68
VIT_17s0000g05700	phosphoribosylanthranilate transferase	vv10400Phenylalanine_tyrosine_and_tryptophan_biosynthesis	1.86752	-0.901125	0.0362703	DAA68
VIT_04s0023g00480	unknown	no hit	1.86292	-0.897566	0.0201597	DAA68
VIT_09s0002g00570	lipase GDSL 1	no hit	1.86199	-0.896844	1.71894e-13	DAA68 & DAA93
VIT_04s0008g03990	Unknown	no hit	1.85864	-0.894248	0.0289937	DAA41 & DAA68
VIT_06s0004g07660	Alanine--glyoxylate aminotransferase 2 2, mitochondrial	vv10252Alanine_and_aspartate_metabolism_vv10260Glycine_serine_and_threonine_metabolism	1.85425	-0.890833	4.88581e-17	DAA68 & DAA93
VIT_09s0002g06010	phospholipase/carboxylesterase	no hit	1.85213	-0.889182	0.000985804	DAA68
VIT_13s0067g02050	Unknown protein	no hit	1.84626	-0.884608	3.05486e-06	DAA68
VIT_08s0007g06160	bZIP transcription factor	vv60012BZIP	1.8427	-0.88182	5.63939e-06	DAA68
VIT_08s0040g00800	nodulin MtN21	vv50122Porters_cat_7_to_17	1.8425	-0.881662	0.0110264	DAA68 & DAA93
VIT_18s0001g13970	Myosin-related	vv44810Regulation_of_actin_cytoskeleton	1.8422	-0.881429	3.56345e-08	DAA68
VIT_01s0011g03400	proton-dependent oligopeptide transport (POT) family protein	vv50122Porters_cat_7_to_17	1.84178	-0.8811	0.000618358	DAA68
VIT_01s0137g00460	RGLG2 (ring Domain LIGASE2)	vv50004Auxin_transport	1.84071	-0.880265	0.000159732	DAA68
VIT_04s0008g05120	phospholipase/carboxylesterase	no hit	1.84031	-0.879952	9.1715e-07	DAA68
VIT_04s0008g06650	no hit	no hit	1.83952	-0.87933	0.0013303	DAA68
VIT_15s0046g02110	Late embryogenesis abundant protein Lea14-A	no hit	1.83637	-0.876855	3.44812e-10	DAA41 & DAA68
VIT_12s0055g00290	anthocyanidin 3-O-glucosyltransferase	vv10942Anthocyanin_biosynthesis	1.8337	-0.874758	0.000882606	DAA68 & DAA93
VIT_02s0025g00990	Multidrug resistance-associated protein 14	vv52010ABC_transporters	1.83349	-0.87459	0.0060565	DAA68
VIT_18s0001g02420	aspartic proteinase Asp1 precursor	no hit	1.82903	-0.871079	8.03024e-07	DAA68
VIT_06s0004g03590	TOE1 (target of eat1 1) related to apetala2 7	vv30008Ethylene_signaling_vv30009Flower_development_vv60003AP2_EREBP	1.82809	-0.870336	0.0400299	DAA68
VIT_14s0083g00110	Allene oxide cyclase	vv10592alpha-Linolenic_acid_metabolism	1.82472	-0.867675	9.38956e-05	DAA68
VIT_00s0181g00010	Sugar transporter 1	vv50121Porters_cat_1_to_6	1.8247	-0.86766	0.000304221	DAA68
VIT_07s0005g03960	Peptide transporter protein 3	vv50122Porters_cat_7_to_17	1.82315	-0.866434	0.00282307	DAA68
VIT_17s0000g06970	diacylglycerol kinase 1	vv10561Glycerolipid_metabolism_vv10564Glycerophospholipid_metabolism_vv34070Phosphatidylinositol_signaling_system	1.82184	-0.865399	1.50181e-16	DAA68 & DAA93
VIT_19s0027g00740	Inhibitor of apoptosis	no hit	1.82154	-0.86516	0.00664677	DAA41 & DAA68
VIT_16s0039g02550	seed specific protein Bn15D1B	no hit	1.82088	-0.864632	0.00213617	DAA68 & DAA93
VIT_01s0010g02100	Indeterminate(ID)-domain 5	vv60017C2H2	1.82016	-0.864062	1.02706e-05	DAA68 & DAA93
VIT_06s0009g00810	periplasmic beta-glucosidase precursor	vv10460Cyanoamino_acid_metabolism_vv10500Starch_and_sucrose_metabolism_vv10902Monoterpenoid_biosynthesis_vv40006Cell_wall	1.81661	-0.861252	2.62444e-07	DAA68
VIT_11s0149g00100	DICER-like 4	vv50133Primary_active_transporter_cat_A9_to_A18	1.81449	-0.859566	0.00188429	DAA68
VIT_11s0016g03220	RNA-directed RNA polymerase	no hit	1.80818	-0.854535	0.000159732	DAA68
VIT_08s0058g00930	Alanine--glyoxylate aminotransferase 2 3, mitochondrial	vv10252Alanine_and_aspartate_metabolism_vv10260Glycine_serine_and_threonine_metabolism	1.80783	-0.854262	6.15056e-06	DAA41 & DAA68
VIT_18s0089g00010	disease resistance protein	no hit	1.80722	-0.853773	0.00511559	DAA41 & DAA68 & DAA93
VIT_16s0050g00350	Tubulin beta-8	vv44145Phagosome_vv44810Regulation_of_actin_cytoskeleton	1.80714	-0.853708	0.00193967	DAA68
VIT_04s0023g01120	Galacturonosyltransferase	vv40006Cell_wall	1.80471	-0.851769	0.000728289	DAA68
VIT_19s0085g00610	no hit	no hit	1.80342	-0.850733	0.00115522	DAA68
VIT_00s0373g00010	tubulin alpha-3 chain	vv44145Phagosome_vv44810Regulation_of_actin_cytoskeleton	1.80137	-0.849094	6.19317e-05	DAA68
VIT_01s0026g02420	unknown protein	no hit	1.80075	-0.848599	0.00060374	DAA68
VIT_07s0005g06160	no hit	no hit	1.7993	-0.847434	0.0233139	DAA68
VIT_19s0014g00300	alpha,alpha-trehalose-phosphate synthase	vv10500Starch_and_sucrose_metabolism	1.79847	-0.846766	0.000127259	DAA68
VIT_01s0011g03180	lysine and histidine specific transporter	vv50123Porters_cat_18_to_29	1.7972	-0.845751	9.35666e-05	DAA68 & DAA93
VIT_02s0012g01410	TRN2 (TORNADO 2)	no hit	1.79516	-0.844114	7.54899e-06	DAA68
VIT_12s0028g02160	Ribulose bisphosphate carboxylase, large chain	vv10710Carbon_fixation	1.79463	-0.843685	3.77463e-05	DAA68
VIT_13s0158g00080	serine carboxypeptidase	no hit	1.7938	-0.843019	0.0176014	DAA41 & DAA68
VIT_04s0043g00860	Unknown protein	no hit	1.79295	-0.842335	0.00341774	DAA68
VIT_17s0000g05070	phytochelatin synthetase	vv10251Glutamate_metabolism	1.79031	-0.840212	2.28145e-09	DAA68 & DAA93
VIT_05s0077g02020	epoxide hydrolase	no hit	1.78997	-0.839939	0.0112551	DAA68
VIT_12s0034g02530	R protein disease resistance protein	vv34627R_proteins_from_Plant-pathogen_interaction	1.78946	-0.839528	0.017215	DAA68
VIT_12s0028g03300	Zinc finger (CCCH-type) family protein	vv60018C3H	1.78941	-0.839483	0.0364359	DAA68
VIT_04s0008g05510	SYNC1 protein, related	no hit	1.78506	-0.835977	0.00301812	DAA68
VIT_00s0194g00260	microtubule associated protein (MAP70-5)	vv44810Regulation_of_actin_cytoskeleton	1.78465	-0.835641	0.00579358	DAA68
VIT_01s0011g01280	zinc transporter ZIP5	vv50121Porters_cat_1_to_6	1.78342	-0.834644	7.59235e-06	DAA68 & DAA93
VIT_18s0001g09390	protein phosphatase 2C	no hit	1.78252	-0.833917	6.03158e-05	DAA41 & DAA68
VIT_18s0001g12700	no hit	no hit	1.78069	-0.832433	0.0360889	DAA68
VIT_18s0001g11830	Calmodulin	vv34020Calcium_signaling_pathway_vv34626Plant-pathogen_interaction	1.77527	-0.828038	0.028853	DAA41 & DAA68
VIT_19s0014g02740	Metallothionein	no hit	1.77408	-0.827068	2.74226e-09	DAA68 & DAA93
VIT_18s0072g00990	Leucine-rich repeat protein kinase	no hit	1.77129	-0.824804	0.00032258	DAA68
VIT_18s0001g09010	Unknown	no hit	1.76759	-0.821786	0.00131467	DAA68
VIT_13s0156g00610	S-receptor kinase	no hit	1.76652	-0.820911	0.000177823	DAA68 & DAA93
VIT_15s0046g01140	WRKY DNA-binding protein 53	vv60066WRKY	1.76589	-0.820395	3.50218e-05	DAA41 & DAA68
VIT_00s0480g00070	polyphenol oxidase II, chloroplast precursor	vv10350Tyrosine_metabolism_vv50109Incompletely_characterized_transport_systems	1.76412	-0.818947	0.0423747	DAA68
VIT_01s0011g03070	ERF/AP2 Gene Family (VvRAV1)	vv30008Ethylene_signaling_vv60003AP2_EREBP	1.76288	-0.817936	0.00641245	DAA41 & DAA68
VIT_18s0001g05180	beta-D-xylosidase	vv10500Starch_and_sucrose_metabolism_vv10520Nucleotide_sugars_metabolism	1.76096	-0.816361	0.000330403	DAA68
VIT_04s0023g00920	DCL2 (DICER 2)	no hit	1.76062	-0.816086	2.92331e-06	DAA68
VIT_14s0108g01320	plastocyanin domain-containing protein	vv10195Photosynthesis_vv50113Thylakoid_targeting_pathway	1.75967	-0.815309	5.69523e-12	DAA68
VIT_13s0019g01610	XH/XS domain-containing protein	no hit	1.75797	-0.813912	2.35794e-05	DAA68
VIT_08s0040g03150	L-ascorbate peroxidase 1, cytosolic (APX1)	vv10053Ascorbate_and_aldarate_metabolism	1.75776	-0.813741	4.18286e-12	DAA68
VIT_01s0010g02750	Lipoxygenase	vv10592alpha-Linolenic_acid_metabolism	1.75749	-0.813515	4.48502e-05	DAA68 & DAA93
VIT_05s0094g01080	ankyrin protein kinase	vv50108Accessory_factors_involved_in_transport	1.7562	-0.812461	1.38109e-06	DAA68
VIT_15s0048g00370	transketolase, chloroplast precursor	vv10030Pentose_phosphate_vv10710Carbon_fixation	1.75495	-0.811431	0.00175038	DAA68
VIT_12s0028g01790	FAD-linked oxidoreductase 1	no hit	1.75487	-0.811362	0.02431	DAA68
VIT_10s0003g01990	RKF1 (receptor-like kinase in flowers 1)	no hit	1.75418	-0.810797	1.89947e-05	DAA68 & DAA93
VIT_02s0025g01740	auxin response factor 9	vv30003Auxin_signaling_vv60004ARF	1.75192	-0.808935	5.91131e-06	DAA41 & DAA68
VIT_14s0066g01390	metal-dependent phosphohydrolase HD domain-containing protein	no hit	1.75185	-0.808881	3.11027e-05	DAA41 & DAA68
VIT_04s0008g01720	mechanosensitive ion channel	vv50101Channels_and_pores	1.7492	-0.806694	0.000671268	DAA68 & DAA93
VIT_16s0115g00170	seed maturation protein PM28	no hit	1.74829	-0.805946	0.000104562	DAA68
VIT_11s0016g04500	Protein phosphatase 2 (formerly 2A), regulatory subunit B'	vv23015mRNA_surveillance_pathway	1.7479	-0.805619	5.8795e-07	DAA68
VIT_12s0028g00400	1,3-beta-glucan synthase	vv10500Starch_and_sucrose_metabolism	1.74596	-0.804021	0.00178754	DAA68
VIT_07s0005g04130	acid phosphatase class B	vv10740Riboflavin_metabolism	1.74592	-0.80399	1.34432e-06	DAA68
VIT_13s0067g03390	pseudo-response regulator 7 (APRR7)	vv30007Cytokinin_signaling_vv34710Circadian_rhythm_vv60050PseudoARR-B	1.74466	-0.802944	0.000460311	DAA68
VIT_02s0025g03680	tubulin beta-8 chain	vv44145Phagosome_vv44810Regulation_of_actin_cytoskeleton	1.74343	-0.801928	0.01233	DAA68
VIT_02s0087g00840	ABC transporter G member 3	vv52010ABC_transporters	1.74322	-0.801753	0.00313205	DAA68 & DAA93
VIT_12s0059g00770	monocopper oxidase SKS5 (SKU5 Similar 5)	vv50109Incompletely_characterized_transport_systems	1.73906	-0.798306	6.34558e-07	DAA68
VIT_15s0048g02280	NAC domain-containing protein (VvNAC54)	vv60046NAC	1.7363	-0.796018	1.17615e-07	DAA68
VIT_06s0004g05170	lectin protein kinase	no hit	1.73601	-0.795776	0.029641	DAA68
VIT_00s0802g00010	no hit	no hit	1.73411	-0.794198	0.00393744	DAA68
VIT_05s0020g04190	PINHEAD (Protein ZWILLE)	no hit	1.73383	-0.793966	0.00641245	DAA68
VIT_07s0031g01980	ERF/AP2 Gene Family (VvERF113)	vv30001ABA_signaling_vv30008Ethylene_signaling_vv60003AP2_EREBP	1.73233	-0.79271	0.000782697	DAA41 & DAA68
VIT_10s0003g00420	Auxin response factor 3	vv30003Auxin_signaling_vv60004ARF	1.73223	-0.792632	9.20722e-10	DAA68
VIT_14s0219g00210	ubiquitin family	no hit	1.73167	-0.792167	0.00100643	DAA68 & DAA93
VIT_13s0067g03780	Leucine-rich repeat protein kinase	no hit	1.73123	-0.791796	0.026039	DAA68
VIT_08s0058g00400	no hit	no hit	1.73002	-0.79079	0.0150406	DAA68
VIT_09s0070g00710	isopentenyltransferase	vv10908Zeatin_biosynthesis	1.72982	-0.790622	0.0292176	DAA68
VIT_03s0038g01650	ABA-responsive protein (HVA22a)	vv30001ABA_signaling	1.7274	-0.788602	2.45146e-06	DAA68 & DAA93
VIT_18s0157g00190	choline kinase	vv10260Glycine_serine_and_threonine_metabolism_vv10564Glycerophospholipid_metabolism	1.72545	-0.786972	0.000190366	DAA41 & DAA68
VIT_05s0102g00660	no hit	no hit	1.72348	-0.785323	0.0296842	DAA68
VIT_03s0038g03180	flavin-containing monooxygenase 1	vv11000Single_reactions	1.7233	-0.785172	0.0120802	DAA68
VIT_04s0008g01230	harpin-induced protein	no hit	1.72303	-0.784945	0.00162351	DAA68
VIT_04s0079g00260	Unknown protein	no hit	1.72007	-0.782464	4.33107e-05	DAA68
VIT_00s0323g00100	vacuolar processing enzyme beta	no hit	1.71931	-0.781831	0.0367007	DAA41 & DAA68
VIT_18s0001g09360	Hydrogenobyrinic acid a,c-diamide synthase	vv50101Channels_and_pores	1.71898	-0.78155	1.14576e-06	DAA68 & DAA93
VIT_01s0011g06080	Lectin protein kinase family	no hit	1.71732	-0.780162	0.0152803	DAA68
VIT_01s0011g02740	Phosphoenolpyruvate carboxylase	vv10620Pyruvate_metabolism_vv10710Carbon_fixation_vv10720Reductive_carboxylate_cycle_vv34020Calcium_signaling_pathway	1.71402	-0.777381	1.04061e-09	DAA68
VIT_13s0019g03210	Lectin-like protein	no hit	1.7135	-0.776946	0.0166492	DAA68
VIT_05s0020g03170	lipoxygenase	vv10592alpha-Linolenic_acid_metabolism	1.71249	-0.776094	1.19259e-09	DAA68
VIT_14s0066g01850	peroxidase	vv10360Phenylalanine_metabolism_vv10680Methane_metabolism	1.70967	-0.773716	1.17235e-09	DAA68
VIT_04s0023g01490	ovate family protein 7 OFP7	vv60086OFP	1.70966	-0.773713	0.0388621	DAA68
VIT_01s0150g00250	peptide transporter PTR2-B	vv50122Porters_cat_7_to_17	1.70862	-0.77283	3.49094e-07	DAA68
VIT_10s0003g04100	Auxin response factor 3	vv30003Auxin_signaling_vv60004ARF	1.70712	-0.771565	2.316e-07	DAA68
VIT_18s0001g04680	RPG related protein 1 RR1	no hit	1.70676	-0.771264	5.26938e-05	DAA68
VIT_14s0060g01470	calmodulin-binding protein	vv34020Calcium_signaling_pathway_vv34626Plant-pathogen_interaction	1.70314	-0.768199	9.7971e-05	DAA68
VIT_03s0091g01060	cyclin delta-2	vv44110Cell_cycle	1.70285	-0.767951	1.21702e-05	DAA68 & DAA93
VIT_10s0003g04500	Ankyrin	no hit	1.7017	-0.76698	0.0172699	DAA68
VIT_18s0041g01330	RPS4 (resistant to p. syringae 4)	vv34627R_proteins_from_Plant-pathogen_interaction	1.69949	-0.765106	0.00154098	DAA68
VIT_05s0077g01190	Outer envelope protein 16	vv50101Channels_and_pores	1.69682	-0.762836	1.40068e-05	DAA68
VIT_06s0004g04110	Unknown protein	no hit	1.69668	-0.762715	0.000562531	DAA68 & DAA93
VIT_16s0050g00830	beta-ketoacyl-CoA synthase	vv10061Fatty_acid_biosynthesis	1.69665	-0.762691	0.00017273	DAA68
VIT_07s0191g00050	Peroxidase 17	vv10360Phenylalanine_metabolism_vv10680Methane_metabolism	1.69655	-0.762602	6.85762e-06	DAA68 & DAA93
VIT_18s0001g05040	pollen Ole e 1 allergen and extensin	no hit	1.69385	-0.760305	5.8374e-09	DAA68
VIT_11s0149g00120	DICER-like 4	vv50133Primary_active_transporter_cat_A9_to_A18	1.69278	-0.759395	4.41956e-08	DAA68
VIT_18s0001g15120	Unknown protein	no hit	1.69088	-0.757773	0.00283567	DAA41 & DAA68
VIT_00s0780g00020	glucan endo-1,3-beta-glucosidase 5 precursor	vv10500Starch_and_sucrose_metabolism	1.69064	-0.757569	0.013497	DAA68
VIT_08s0007g07270	Dicarboxylate/tricarboxylate carrier (DTC)	vv50123Porters_cat_18_to_29	1.69038	-0.757348	0.000648687	DAA41 & DAA68
VIT_01s0010g03990	Unknown protein	no hit	1.6897	-0.756765	0.00905534	DAA68
VIT_07s0104g00410	endo-1,3;1,4-beta-D-glucanase precursor	no hit	1.68961	-0.756692	6.38121e-05	DAA68 & DAA93
VIT_18s0001g08870	Unknown	no hit	1.68921	-0.756352	0.0410761	DAA68
VIT_04s0044g01870	auxin efflux carrier	vv50004Auxin_transport_vv50125Porters_cat_66_to_94	1.68629	-0.753851	0.00638386	DAA68
VIT_16s0050g02650	Unknown protein	no hit	1.68513	-0.752858	0.00318251	DAA68
VIT_06s0004g01390	S-receptor kinase	no hit	1.68244	-0.750555	0.000463605	DAA68
VIT_06s0004g00620	Accelerated cell death 1 ACD1	vv50133Primary_active_transporter_cat_A9_to_A18	1.67877	-0.747404	3.59287e-07	DAA68
VIT_05s0020g01740	ranGAP1 interacting protein	no hit	1.67876	-0.747397	0.00519277	DAA68
VIT_06s0080g00260	seed maturation protein PM38	no hit	1.67606	-0.745078	7.2364e-07	DAA68 & DAA93
VIT_12s0059g00530	EDM2	vv60048PHD	1.67575	-0.744806	0.000354707	DAA68 & DAA93
VIT_07s0104g00950	ankyrin repeat protein E4_8	vv50108Accessory_factors_involved_in_transport	1.67366	-0.743004	2.2475e-05	DAA68 & DAA93
VIT_08s0007g01560	photoassimilate-responsive protein	no hit	1.67027	-0.740081	0.000138225	DAA41 & DAA68
VIT_18s0001g14040	Endo-1,4-beta-glucanase	vv40006Cell_wall	1.66937	-0.739305	5.77483e-11	DAA68 & DAA93
VIT_07s0129g00730	CYP81E1 Isoflavone 2'-hydroxylase	vv10943Isoflavonoid_biosynthesis	1.66888	-0.73888	7.59887e-08	DAA68
VIT_07s0031g01320	TGA-type basic leucine zipper protein TGA1.1	vv30011Jasmonate_signaling_vv60012BZIP	1.6675	-0.737689	0.0380709	DAA68
VIT_06s0004g00720	glucan endo-1,3-beta-glucosidase 4 precursor	vv10500Starch_and_sucrose_metabolism	1.66716	-0.737395	0.00332677	DAA68
VIT_15s0046g00070	PBP1 (pinoid-binding protein 1)	vv50004Auxin_transport	1.66591	-0.736311	0.0297039	DAA68
VIT_14s0030g02240	carbon-sulfur lyase	vv10730Thiamine_metabolism_vv24122Sulfur_relay_system	1.6637	-0.734394	0.00965977	DAA68
VIT_19s0093g00550	11,12 9-cis epoxycarotenoid dioxygenase (NCED3) (VvNCED3)	vv10906Carotenoid_biosynthesis_vv11013ABA_biosynthesis_vv30001ABA_signaling	1.6637	-0.734394	1.7692e-06	DAA68 & DAA93
VIT_08s0007g02380	Heat shock protein-related	no hit	1.66243	-0.73329	0.000744466	DAA68
VIT_00s1312g00010	basic helix-loop-helix (bHLH) family	vv60011BHLH	1.66156	-0.732541	0.00220985	DAA68
VIT_15s0021g02510	GATA transcription factor 2	vv60016C2C2-GATA	1.66116	-0.732191	0.0441583	DAA68
VIT_15s0046g01230	leaf senescence protein-like	no hit	1.66056	-0.731666	0.0207126	DAA68
VIT_05s0077g01450	GATA transcription factor 16	vv60016C2C2-GATA	1.6598	-0.731007	0.00514418	DAA68
VIT_17s0000g07950	Unknown protein	no hit	1.65764	-0.729128	7.16687e-05	DAA68 & DAA93
VIT_07s0129g00520	protein phosphatase 2C	no hit	1.65718	-0.72873	0.0102361	DAA68
VIT_07s0129g00460	prolyl 4-hydroxylase	vv10330Arginine_and_proline_metabolismis	1.65667	-0.728286	0.0356489	DAA68 & DAA93
VIT_06s0061g00670	Salutaridine reductase	vv10950Alkaloid_biosynthesis_I	1.65527	-0.727067	0.000454726	DAA68
VIT_01s0146g00070	11-beta-hydroxysteroid dehydrogenase	vv10140C21-Steroid_hormone_metabolism	1.6549	-0.726742	0.000794866	DAA68
VIT_06s0004g01180	peroxidase	vv10360Phenylalanine_metabolism_vv10680Methane_metabolism	1.65457	-0.726456	6.34415e-05	DAA68
VIT_16s0039g00970	Glutathione S-transferase 8 GSTU8	vv10480Glutathione_metabolism	1.65405	-0.725999	0.0118417	DAA68
VIT_13s0019g01220	scarecrow transcription factor 3 (SCL3)	vv60032GRAS	1.65363	-0.725633	0.0067203	DAA68
VIT_14s0030g00250	Sugar transporter ERD6-like 3	vv50121Porters_cat_1_to_6	1.6532	-0.725258	0.034714	DAA41 & DAA68
VIT_18s0001g12220	Indeterminate(ID)-domain 2	vv60017C2H2	1.65188	-0.72411	0.000474643	DAA68
VIT_14s0066g01640	nodulin MtN21 family	vv50122Porters_cat_7_to_17	1.65106	-0.723396	0.0203392	DAA41 & DAA68
VIT_07s0005g04730	no hit	no hit	1.65085	-0.723208	0.028853	DAA68
VIT_00s0304g00010	Unknown protein	no hit	1.65072	-0.723096	2.19992e-12	DAA68
VIT_19s0014g02970	choline transporter	vv50125Porters_cat_66_to_94	1.64871	-0.721335	0.000463216	DAA68
VIT_11s0206g00090	calmodulin-binding protein	vv34020Calcium_signaling_pathway_vv34626Plant-pathogen_interaction	1.64837	-0.721037	0.00742309	DAA68 & DAA93
VIT_10s0003g04670	homeobox-leucine zipper transcription factor PHABULOSA	vv60034HB	1.64836	-0.721031	0.00794053	DAA68
VIT_01s0011g04270	Receptor kinase homolog LRK10	no hit	1.64761	-0.720373	0.00792261	DAA68
VIT_19s0014g01470	Thioredoxin TTL1 (Tetratricopetide-repeat thioredoxin-like 1)	vv50132Primary_active_transporter_cat_A5_to_A8	1.64597	-0.718936	0.00390468	DAA68 & DAA93
VIT_15s0048g00550	Abnormal floral organs	vv60019C2C2-YABBY	1.64488	-0.717981	0.0120768	DAA68
VIT_19s0014g04750	glycosyl hydrolase family 1 protein	no hit	1.6434	-0.716683	0.00385255	DAA68
VIT_05s0062g00810	lipoprotein	no hit	1.64173	-0.715216	8.03024e-07	DAA41 & DAA68
VIT_17s0000g08530	Boron transporter-like protein 1	vv50124Porters_cat_30_to_64	1.64087	-0.714459	0.00827425	DAA68
VIT_18s0001g14450	Ferredoxin:nadp+ Oxidoreductase PETH	vv10195Photosynthesis_vv50135Primary_active_transporter_cat_D3_to_E2	1.63877	-0.712616	4.02551e-05	DAA68
VIT_05s0020g00600	1-cys peroxiredoxin	vv10360Phenylalanine_metabolism_vv10680Methane_metabolism	1.63608	-0.710242	4.13545e-06	DAA68
VIT_01s0026g01140	ZCW32 (BIGPETAL, BIGPETALUB)	vv60011BHLH	1.63579	-0.709989	5.77424e-05	DAA68
VIT_03s0038g01050	Phenylalanine-tRNA ligase	vv10400Phenylalanine_tyrosine_and_tryptophan_biosynthesis_vv20970Aminoacyl-tRNA_biosynthesis	1.63534	-0.709586	0.0176955	DAA68 & DAA93
VIT_13s0064g01380	anthranilate phosphoribosyltransferase	vv10400Phenylalanine_tyrosine_and_tryptophan_biosynthesis	1.6341	-0.708492	0.0251516	DAA68
VIT_19s0090g00510	unknown protein	no hit	1.63359	-0.708046	0.0409013	DAA68 & DAA93
VIT_13s0156g00110	chaperone BCS1 mitochondrial	no hit	1.63357	-0.70803	0.00231142	DAA68
VIT_02s0025g01390	protein phosphatase 2C DBP	vv60024DBP	1.63352	-0.707984	0.0320022	DAA68
VIT_14s0066g01050	glycogen synthase kinase 3 beta	vv44110Cell_cycle	1.63264	-0.707208	0.000178813	DAA68
VIT_10s0003g01310	Unknown protein	no hit	1.6322	-0.706814	7.71418e-06	DAA41 & DAA68
VIT_13s0067g03050	Leucine-rich repeat transmembrane protein kinase	no hit	1.63046	-0.705278	0.0261327	DAA41 & DAA68 & DAA93
VIT_12s0134g00550	equilibrative nucleoside transporter (ENT3)	vv10908Zeatin_biosynthesis_vv50124Porters_cat_30_to_64	1.62785	-0.702971	0.0282951	DAA68
VIT_18s0001g12770	Trichohyalin AUL1 (auxin-like 1 protein)	no hit	1.62655	-0.701818	0.00902888	DAA68
VIT_09s0018g01870	D-3-phosphoglycerate dehydrogenase, chloroplast precursor (3-PGDH)	vv10260Glycine_serine_and_threonine_metabolism	1.6261	-0.701412	4.52939e-05	DAA68
VIT_01s0011g02710	no hit	no hit	1.62497	-0.70041	0.0175569	DAA41 & DAA68
VIT_02s0154g00080	multi-copper oxidase (SKU5)	vv50109Incompletely_characterized_transport_systems	1.62298	-0.698643	1.10969e-06	DAA68 & DAA93
VIT_12s0035g00910	bile acid sodium symporter	vv50123Porters_cat_18_to_29	1.6224	-0.698133	0.0390537	DAA68
VIT_05s0077g00900	no hit	no hit	1.62186	-0.697649	0.0325456	DAA68 & DAA93
VIT_04s0044g00210	mannitol dehydrogenase	vv10051Fructose_and_mannose_metabolism	1.61978	-0.695794	0.00166848	DAA68
VIT_00s0804g00020	Unknown protein	no hit	1.61742	-0.693694	0.00250656	DAA68 & DAA93
VIT_15s0046g00040	calcium-transporting ATPase 2, endoplasmic reticulum-type ECA2	vv34020Calcium_signaling_pathway_vv50131Primary_active_transporter_cat_A2_to_A4	1.61684	-0.693173	0.020395	DAA68
VIT_10s0003g04480	Unknown protein	no hit	1.61616	-0.692567	0.000569677	DAA68
VIT_04s0023g01670	Unknown protein	no hit	1.61412	-0.690746	2.67709e-05	DAA41 & DAA68
VIT_18s0001g14360	tubulin beta-1 chain	vv44145Phagosome_vv44810Regulation_of_actin_cytoskeleton	1.61311	-0.689841	7.69592e-09	DAA68
VIT_02s0154g00520	aspartyl protease	no hit	1.61284	-0.689605	0.0102028	DAA68
VIT_00s0253g00030	BTI2 (VIRB2- interacting protein 2)	no hit	1.61268	-0.689464	0.00219048	DAA68
VIT_17s0000g04210	Oleosin OLE-5	no hit	1.61112	-0.688063	0.0129185	DAA68
VIT_15s0046g02420	Aquaporin TMP-C	vv50101Channels_and_pores	1.60843	-0.685656	3.85534e-10	DAA68
VIT_05s0020g02210	histidine-containing phosphotransfer protein	vv30007Cytokinin_signaling	1.60689	-0.684272	0.00181884	DAA68
VIT_06s0004g07310	indole-3-acetate beta-glucosyltransferase	vv11002Auxin_biosynthesis	1.60584	-0.683326	0.000139528	DAA68
VIT_17s0000g04850	OBF binding protein 4	vv60015C2C2-DOF	1.60463	-0.682238	2.91825e-05	DAA68
VIT_02s0025g03540	Tubulin beta-6 chain	vv44145Phagosome_vv44810Regulation_of_actin_cytoskeleton	1.60427	-0.681918	0.001803	DAA68
VIT_07s0005g01040	glycosyl transferase family 8 protein	no hit	1.60405	-0.681719	0.00318251	DAA68
VIT_00s0174g00330	formin protein AHF1	vv44810Regulation_of_actin_cytoskeleton	1.60397	-0.681647	0.0304176	DAA68
VIT_18s0001g10620	no hit	no hit	1.60328	-0.681029	0.00438541	DAA68
VIT_14s0068g00940	Receptor protein kinase	no hit	1.60313	-0.680892	0.00258563	DAA68 & DAA93
VIT_10s0003g03810	Jasmonate ZIM domain-containing protein (VvJAZ7)	no hit	1.603	-0.680771	0.000457414	DAA41 & DAA68
VIT_18s0001g00610	Rho GTPase activator	no hit	1.60249	-0.680313	0.000385326	DAA41 & DAA68
VIT_08s0058g00700	F-box protein (FBL3)	no hit	1.60131	-0.679248	0.0231393	DAA68 & DAA93
VIT_19s0090g01280	lipid-binding serum glycoprotein family protein	vv50101Channels_and_pores	1.60071	-0.67871	0.0175569	DAA41 & DAA68
VIT_03s0063g02010	protease	no hit	1.59879	-0.676979	0.0324935	DAA68
VIT_07s0005g01470	Unknown protein	no hit	1.59758	-0.675884	0.0414233	DAA68
VIT_00s0225g00060	MATE efflux family protein	vv50125Porters_cat_66_to_94	1.59723	-0.675574	0.0480581	DAA68
VIT_03s0180g00070	cyclase	no hit	1.59661	-0.675009	2.92473e-07	DAA68 & DAA93
VIT_11s0016g03370	Exostosin-like	vv11030Glycan_structures-biosynthesis1	1.5943	-0.672926	0.00215023	DAA68
VIT_14s0060g01720	dormancy/auxin associated protein	vv30003Auxin_signaling	1.59415	-0.672783	0.000296751	DAA68
VIT_16s0098g00160	Receptor serine/threonine kinase	no hit	1.59291	-0.671664	0.0196192	DAA68
VIT_16s0098g01720	Abl interactor 2 (ABIL2)	no hit	1.59263	-0.671412	0.0025726	DAA68
VIT_11s0016g00190	Transcription factor	no hit	1.59142	-0.670316	0.00165357	DAA68
VIT_19s0014g01350	Ribulose bisphosphate carboxylase, large chain	vv10710Carbon_fixation	1.58996	-0.668986	4.32361e-10	DAA68 & DAA93
VIT_04s0008g06140	no hit	no hit	1.58889	-0.668016	0.00264935	DAA68
VIT_09s0018g01240	Balbiani ring 1	no hit	1.58866	-0.667806	0.00124971	DAA68
VIT_02s0025g00200	BEL1 (BELL 1)	vv60034HB	1.58797	-0.667188	0.0289937	DAA41 & DAA68
VIT_14s0030g01470	Late embryogenesis abundant protein D-34 (LEA D-34)	no hit	1.58657	-0.665915	2.5308e-05	DAA68
VIT_04s0023g01140	GNS1/SUR4 membrane protein	no hit	1.58647	-0.665817	0.0103584	DAA68
VIT_11s0016g00910	cation exchanger (CAX9)	vv50123Porters_cat_18_to_29	1.5848	-0.664302	0.00229647	DAA68
VIT_00s0615g00030	mannitol dehydrogenase (ELI3-1)	vv10051Fructose_and_mannose_metabolism	1.584	-0.663574	3.20573e-08	DAA68 & DAA93
VIT_14s0030g00640	DnaJ homolog, subfamily B, member 12	vv50132Primary_active_transporter_cat_A5_to_A8	1.5826	-0.662297	0.000331081	DAA68
VIT_04s0008g04920	2-oxoglutarate-dependent dioxygenase	no hit	1.5821	-0.661841	0.00850864	DAA41 & DAA68 & DAA93
VIT_09s0002g04360	thylakoid membrane phosphoprotein 14 kda, chloroplast precursor	no hit	1.58118	-0.661002	5.7373e-05	DAA41 & DAA68
VIT_01s0011g00830	Nodulin	no hit	1.58045	-0.660339	1.82334e-14	DAA41 & DAA68 & DAA93
VIT_14s0060g01730	no hit	no hit	1.58	-0.65992	0.0060144	DAA68
VIT_02s0025g03240	protein kinase	no hit	1.57993	-0.659858	0.00662688	DAA68
VIT_08s0032g00470	periplasmic beta-glucosidase precursor	vv10460Cyanoamino_acid_metabolism_vv10500Starch_and_sucrose_metabolism_vv10902Monoterpenoid_biosynthesis_vv40006Cell_wall	1.57878	-0.658812	4.13522e-05	DAA68 & DAA93
VIT_11s0016g03360	Lipase-related	no hit	1.57575	-0.65604	0.00369132	DAA68
VIT_06s0004g04520	OBP3 (OBF-binding protein 3)	vv30011Jasmonate_signaling_vv60015C2C2-DOF	1.57486	-0.65522	0.00247291	DAA68
VIT_05s0124g00530	ankyrin protein kinase	no hit	1.57452	-0.654914	0.00774668	DAA68
VIT_02s0012g00940	late embryogenesis abundant group 1	no hit	1.57396	-0.654398	0.00868849	DAA68
VIT_14s0108g01130	EXS family protein / ERD1/XPR1/SYG1	vv50125Porters_cat_66_to_94	1.57278	-0.653315	5.86244e-05	DAA68
VIT_19s0140g00120	gibberellin 2-beta-dioxygenase 1	vv10904Diterpenoid_biosynthesis	1.57146	-0.652105	0.0314838	DAA41 & DAA68
VIT_05s0102g00450	MSS3 (multicopy suppressors of snf4 deficiency in yeast 3)	vv34626Plant-pathogen_interaction	1.57104	-0.651718	0.000231924	DAA68 & DAA93
VIT_03s0091g00240	haloacid dehalogenase hydrolase	vv10630Glyoxylate_and_dicarboxylate_metabolism	1.57022	-0.650964	2.34192e-07	DAA68 & DAA93
VIT_08s0040g00980	tubulin beta-1 chain	vv44145Phagosome_vv44810Regulation_of_actin_cytoskeleton	1.57	-0.650765	2.20701e-06	DAA68
VIT_18s0001g09090	NPGR1 (NO POLLEN GERMINATION RELATED 1)	no hit	1.56722	-0.64821	0.00102068	DAA68
VIT_03s0017g01210	Phosphate-induced protein 1	no hit	1.56661	-0.647645	0.000101632	DAA41 & DAA68 & DAA93
VIT_13s0019g04750	kinesin morphogenesis of root hair 2 (MRH2)	vv44810Regulation_of_actin_cytoskeleton	1.56649	-0.647535	0.0145866	DAA68
VIT_14s0066g00900	Cysteine-rich receptor-like protein kinase 42	no hit	1.56545	-0.646573	0.00210056	DAA68
VIT_06s0009g02500	plastocyanin domain-containing protein	vv10195Photosynthesis_vv50113Thylakoid_targeting_pathway	1.56481	-0.645985	1.13855e-05	DAA68
VIT_00s0304g00080	trehalose-6-phosphate phosphatase	vv10500Starch_and_sucrose_metabolism	1.56422	-0.64544	0.0282089	DAA68
VIT_13s0019g04380	Auxin response factor 10	vv30003Auxin_signaling_vv60004ARF	1.56393	-0.645176	8.09255e-05	DAA68
VIT_07s0197g00090	R protein disease resistance protein	vv34627R_proteins_from_Plant-pathogen_interaction	1.56363	-0.644895	0.0128039	DAA68 & DAA93
VIT_10s0116g00560	polyphenol oxidase II, chloroplast precursor	vv10350Tyrosine_metabolism_vv50109Incompletely_characterized_transport_systems	1.56227	-0.643642	0.017701	DAA68
VIT_11s0016g00800	Unknown protein	no hit	1.56185	-0.643255	0.0397318	DAA68
VIT_06s0004g02370	Cinnamyl alcohol dehydrogenase	vv10940Phenylpropanoid_biosynthesis	1.56038	-0.641893	0.0417591	DAA68
VIT_16s0098g01290	Major Facilitator Superfamily protein	no hit	1.55973	-0.641297	5.15237e-11	DAA68 & DAA93
VIT_05s0102g00590	no hit	no hit	1.55868	-0.640321	3.42164e-05	DAA68
VIT_09s0018g02110	Unknown protein	no hit	1.55666	-0.638455	4.61244e-05	DAA68
VIT_08s0007g05720	no hit	no hit	1.55493	-0.636851	8.03024e-07	DAA68 & DAA93
VIT_11s0016g03590	transducin protein	no hit	1.55452	-0.636466	0.0308685	DAA41 & DAA68
VIT_07s0197g00080	SNF1 PROTEIN KINASE 2-3 AKIP OST1	vv30001ABA_signaling	1.55337	-0.635402	0.0116027	DAA68
VIT_08s0040g01930	Unknown protein	no hit	1.5528	-0.634872	0.0411071	DAA68
VIT_05s0094g00360	Chitinase class IV	vv10530Aminosugars_metabolism	1.55177	-0.633918	2.87059e-05	DAA41 & DAA68
VIT_18s0001g13010	Mitogen-activated protein kinase 1	no hit	1.55042	-0.632655	8.36583e-05	DAA68
VIT_18s0001g14640	no hit	no hit	1.54964	-0.631935	0.0176014	DAA68 & DAA93
VIT_18s0001g05020	senescence-associated protein	no hit	1.54535	-0.627935	0.0377497	DAA68 & DAA93
VIT_05s0094g01570	MLO1	no hit	1.54449	-0.627131	3.28892e-15	DAA68 & DAA93
VIT_12s0035g02150	FERRIC REDUCTION OXIDASE 7 FRO7	vv50105Transport_electron_carriers	1.54187	-0.624684	5.93158e-06	DAA68
VIT_08s0040g00540	VQ motif-containing protein	no hit	1.54144	-0.624277	4.94685e-05	DAA68
VIT_17s0000g02970	MATE efflux family protein	vv50125Porters_cat_66_to_94	1.54052	-0.623415	0.00604248	DAA68 & DAA93
VIT_18s0001g04790	aspartyl protease	no hit	1.53932	-0.622295	0.00667573	DAA68
VIT_13s0064g00460	Unknown protein	no hit	1.53878	-0.621788	0.000103409	DAA41 & DAA68
VIT_04s0008g03210	Lachrymatory factor synthase	no hit	1.53756	-0.620645	0.00791974	DAA68
VIT_06s0004g01770	acetyl-CoA carboxylase, biotin carboxylase	vv10061Fatty_acid_biosynthesis_vv10620Pyruvate_metabolism	1.53736	-0.620455	0.00360044	DAA41 & DAA68
VIT_13s0019g02300	Wall-associated receptor kinase-like 20	no hit	1.53717	-0.620278	6.26554e-05	DAA68
VIT_06s0004g06080	proton-dependent oligopeptide transport (POT) family protein	vv50122Porters_cat_7_to_17	1.53678	-0.619909	3.33353e-06	DAA41 & DAA68
VIT_16s0050g02350	Regulator of nonsense transcripts 1	vv23013RNA_transport_vv23015mRNA_surveillance_pathway	1.53629	-0.619449	1.52846e-07	DAA41 & DAA68
VIT_13s0067g01240	Em protein GEA6 (EM6)	no hit	1.53609	-0.619266	0.000447105	DAA68 & DAA93
VIT_06s0061g00350	ABC transporter G member 7	vv52010ABC_transporters	1.53416	-0.617445	8.58235e-05	DAA68 & DAA93
VIT_01s0011g02030	serine carboxypeptidase S10	no hit	1.53401	-0.617311	0.012726	DAA68
VIT_07s0031g02170	glutamate receptor GLR3.6	vv50101Channels_and_pores	1.53328	-0.616624	0.000631073	DAA68
VIT_16s0013g02030	Unknown protein	no hit	1.53199	-0.615403	0.0364359	DAA68
VIT_07s0104g01730	HAK5 (High affinity K+ transporter 5)	vv50125Porters_cat_66_to_94	1.53182	-0.61525	3.5609e-05	DAA68 & DAA93
VIT_19s0138g00120	1,3-beta-glucan synthase	vv10500Starch_and_sucrose_metabolism	1.53158	-0.615022	9.8435e-07	DAA68
VIT_05s0020g00730	Receptor-like protein kinase	no hit	1.53045	-0.613953	0.00322893	DAA68
VIT_00s0218g00220	UDP-glucoronosyl/UDP-glucosyl transferase	no hit	1.52967	-0.613224	0.0364606	DAA68
VIT_15s0021g01860	Unknown protein	no hit	1.52821	-0.611843	0.00376291	DAA68
VIT_04s0008g02180	BRCT domain-containing protein	no hit	1.52805	-0.611696	0.0137532	DAA68
VIT_13s0019g02230	PAP/25A associated domain containing protein	no hit	1.5256	-0.609377	0.0133884	DAA68
VIT_08s0007g08470	24-sterol C-methyltransferase	vv50004Auxin_transport	1.52531	-0.609101	0.0249623	DAA68
VIT_17s0000g09000	Oleosin OLE-2	no hit	1.52452	-0.608357	0.000532353	DAA68
VIT_11s0016g00100	adapter protein SPIKE1 (SPK1)	no hit	1.5234	-0.607292	1.72891e-06	DAA68
VIT_05s0020g03970	Sulfate transporter 3.1 (AST12) (AtST1)	vv50124Porters_cat_30_to_64	1.52327	-0.607173	0.000226861	DAA68
VIT_01s0026g01780	Leucine-rich repeat transmembrane	no hit	1.52266	-0.606598	0.000338125	DAA68
VIT_08s0040g03140	FRK1 (FLG22-induced receptor-like kinase 1)	vv34626Plant-pathogen_interaction	1.52235	-0.606296	7.62394e-05	DAA68
VIT_00s0366g00020	CRK10 (CYSTEINE-RICH RLK10)	no hit	1.52124	-0.60525	0.0480859	DAA41 & DAA68
VIT_11s0016g05050	Kelch repeat-containing F-box protein	no hit	1.5203	-0.604359	2.87627e-05	DAA68
VIT_01s0011g05880	RDR1 (RNA-dependent RNA polymerase 1)	no hit	1.51998	-0.604051	3.06354e-07	DAA68
VIT_09s0002g01090	flavonoid 3-monooxygenase	vv10941Flavonoid_biosynthesis	1.51951	-0.603603	0.0012199	DAA41 & DAA68
VIT_18s0001g09450	Unknown protein	no hit	1.51918	-0.603291	0.0111384	DAA41 & DAA68
VIT_14s0068g00010	feronia receptor-like kinase	no hit	1.51869	-0.602827	1.44631e-05	DAA68
VIT_04s0023g01640	steroid 22-alpha-hydroxylase (CYP90B1) (DWF4)	vv10905Brassinosteroid_biosynthesis	1.51869	-0.602825	0.0102028	DAA68
VIT_09s0054g00790	Brittle-1, chloroplast precursor	vv50123Porters_cat_18_to_29	1.51779	-0.60197	0.0260035	DAA68
VIT_01s0011g05150	Bet v I allergen	no hit	1.51592	-0.600197	0.00102068	DAA68 & DAA93
VIT_12s0028g01640	S-receptor kinase	no hit	1.51372	-0.598094	0.00636925	DAA68
VIT_04s0044g01740	3-hydroxy-3-methylglutaryl-coenzyme A reductase 3	vv10100Biosynthesis_of_steroids_vv50121Porters_cat_1_to_6	1.51333	-0.597729	0.00154078	DAA41 & DAA68
VIT_18s0001g02520	hypoxanthine phosphoribosyltransferase	vv10230Purine_metabolism	1.51319	-0.597592	0.0386066	DAA68
VIT_17s0000g07840	Unknown protein	no hit	1.51281	-0.597235	0.00688828	DAA68
VIT_11s0016g05460	BRI1-KD interacting protein	vv30005Brassinosteroids_signaling	1.51224	-0.596686	0.000181679	DAA68
VIT_10s0116g00690	no hit	no hit	1.51222	-0.596666	0.00661524	DAA68 & DAA93
VIT_08s0032g01110	axial regulator YABBY2	vv60019C2C2-YABBY	1.51205	-0.596504	0.000202413	DAA68 & DAA93
VIT_07s0005g02590	Polygalacturonase GH28	vv40006Cell_wall	1.51181	-0.59628	0.00521703	DAA68
VIT_12s0028g03060	HSL1 (HAESA-like 1)	no hit	1.51095	-0.595459	0.000212899	DAA68
VIT_16s0098g01060	Heat shock protein 26a, chloroplast	no hit	1.51074	-0.595253	0.0129829	DAA68 & DAA93
VIT_03s0063g01120	Kinesin phragmoplast orienting kinesin 2	vv44810Regulation_of_actin_cytoskeleton	1.5105	-0.595028	0.028354	DAA68
VIT_05s0020g04510	GDP-mannose 3,5-epimerase 1	vv10053Ascorbate_and_aldarate_metabolism	1.5104	-0.594932	1.52874e-10	DAA68 & DAA93
VIT_13s0019g04050	TET6 (tetraspanin6)	no hit	1.51021	-0.594752	7.25673e-05	DAA68
VIT_17s0000g08900	LRR receptor-like kinase 2	no hit	1.50968	-0.594239	0.0310043	DAA68
VIT_01s0010g00750	Unknown protein	no hit	1.5096	-0.594165	0.0305554	DAA68
VIT_02s0025g01610	Phosphatidylinositol 4-kinase type-II	vv10562Inositol_phosphate_metabolism_vv34070Phosphatidylinositol_signaling_system	1.50744	-0.592104	2.39703e-05	DAA68 & DAA93
VIT_04s0044g01000	pectinesterase family	vv40006Cell_wall	1.5058	-0.590527	3.43071e-08	DAA68 & DAA93
VIT_01s0010g00740	basic helix-loop-helix (bHLH) family	vv60011BHLH	1.50573	-0.590466	0.044391	DAA68
VIT_19s0014g02360	Phytosulfokine receptor precursor	no hit	1.50463	-0.589407	0.0364606	DAA68
VIT_08s0032g00670	glutamate carboxypeptidase (AMP1)	no hit	1.50434	-0.589135	0.0337488	DAA68
VIT_02s0012g00550	inositol polyphosphate 5-phosphatase II	vv10562Inositol_phosphate_metabolism_vv34070Phosphatidylinositol_signaling_system	1.50321	-0.588046	0.00136479	DAA68
VIT_04s0008g01070	calmodulin-binding region IQD6	no hit	1.50139	-0.586303	0.0121927	DAA68
VIT_01s0026g01300	Unknown protein	no hit	1.50111	-0.586032	0.015029	DAA68
VIT_16s0050g01840	nucleoside triphosphatase	vv10230Purine_metabolism_vv10730Thiamine_metabolism	1.50101	-0.58593	0.000493555	DAA68
VIT_16s0013g01920	Ser/Thr protein kinase	no hit	1.50034	-0.585287	0.0127102	DAA68
VIT_04s0023g01630	steroid 22-alpha-hydroxylase (CYP90B1) (DWF4)	vv10905Brassinosteroid_biosynthesis	1.49925	-0.584246	0.00442242	DAA68
VIT_18s0001g07380	DNA-binding protein	no hit	1.49774	-0.582784	0.000129834	DAA68
VIT_18s0089g01420	hydrolase, alpha/beta fold	no hit	1.49768	-0.582727	0.0369422	DAA68
VIT_17s0000g01110	ATFP3 (Arabidopsis thaliana farnesylated protein 3	no hit	1.49524	-0.580381	0.000154374	DAA68 & DAA93
VIT_18s0122g00920	zinc finger (DHHC type)	vv60079Other_zf-DHHC	1.49514	-0.580285	0.00840926	DAA68
VIT_19s0090g01230	Microtubule associated protein (MAP65-1a)	vv44810Regulation_of_actin_cytoskeleton	1.49434	-0.579507	7.86725e-06	DAA68
VIT_05s0020g03760	RNA helicase SDE3 (SDE3)	no hit	1.49431	-0.57948	0.0103584	DAA41 & DAA68
VIT_15s0046g01050	Abscisic acid receptor PYL9 RCAR1	vv30001ABA_signaling	1.49363	-0.578821	0.000541975	DAA68
VIT_01s0011g04650	Unknown protein	no hit	1.49334	-0.578542	0.0407822	DAA68
VIT_19s0085g00860	Aldehyde Dehydrogenase (VvALDH5F3)	vv10251Glutamate_metabolism_vv10650Butanoate_metabolism_vv50101Channels_and_pores	1.49231	-0.577548	0.000410779	DAA68
VIT_01s0026g01380	glutathione S-transferase 29 GSTU18	vv10480Glutathione_metabolism	1.49206	-0.577306	0.0371063	DAA68
VIT_19s0014g03240	Beta-mannosidase 4	vv10511N-Glycan_degradation	1.49188	-0.577133	0.00932122	DAA68
VIT_16s0022g02100	Embryo-specific 3	no hit	1.49182	-0.577074	1.51427e-05	DAA68
VIT_10s0003g00330	HSL1 (HAESA-like 1)	no hit	1.48922	-0.574558	0.0106816	DAA68
VIT_07s0005g04710	protein kinase	no hit	1.48922	-0.574554	0.00318251	DAA68
VIT_18s0001g13570	calcium ion binding protein	no hit	1.48682	-0.572226	0.000388225	DAA68 & DAA93
VIT_13s0067g03200	proton-dependent oligopeptide transport (POT) family protein	vv50122Porters_cat_7_to_17	1.48615	-0.571584	7.6485e-05	DAA68 & DAA93
VIT_12s0035g01430	Zinc finger (CCCH-type) family protein	vv60018C3H	1.48552	-0.570964	8.58503e-05	DAA68
VIT_04s0008g05010	Unknown protein	no hit	1.4852	-0.570652	1.52608e-07	DAA68 & DAA93
VIT_10s0116g01540	aminomethyltransferase	vv10260Glycine_serine_and_threonine_metabolism_vv10670One_carbon_pool_by_folate_vv10910Nitrogen_metabolism	1.48478	-0.570254	0.000631711	DAA68
VIT_16s0098g01750	Unknown protein	no hit	1.48473	-0.570205	0.00232542	DAA68
VIT_03s0063g00010	LRX2 (leucine-rich repeat/extensin 2)	vv40006Cell_wall	1.48459	-0.57006	0.0158023	DAA68
VIT_08s0040g00630	Hydroxyproline-rich glycoprotein	vv40006Cell_wall	1.48431	-0.569792	0.00022944	DAA68 & DAA93
VIT_19s0090g00830	Phytepsin	vv50101Channels_and_pores	1.4843	-0.56978	0.0165963	DAA68
VIT_01s0011g03470	ERF/AP2 Gene Family (VvERF122)	vv30008Ethylene_signaling_vv60003AP2_EREBP	1.48242	-0.567951	0.00629262	DAA68 & DAA93
VIT_09s0002g01750	Unknown protein	no hit	1.48097	-0.566539	0.0094105	DAA68
VIT_13s0067g00110	CYP72A1	vv10902Monoterpenoid_biosynthesis	1.48084	-0.566419	0.0360046	DAA41 & DAA68 & DAA93
VIT_14s0083g00910	Auxin-independent growth promoter	no hit	1.48045	-0.566032	0.00973573	DAA68 & DAA93
VIT_08s0007g04850	Protein phosphatase 2 (formerly 2A), regulatory subunit B'	vv23015mRNA_surveillance_pathway	1.47745	-0.563107	9.36894e-07	DAA41 & DAA68
VIT_08s0007g01690	phosphate translocator protein2, Plastidic	vv50122Porters_cat_7_to_17	1.47692	-0.562587	0.000994647	DAA41 & DAA68
VIT_09s0002g06680	Embryo-specific 3	no hit	1.47676	-0.562436	0.0195219	DAA41 & DAA68
VIT_08s0007g03990	Cellulose synthase CSLA09	vv40006Cell_wall	1.47655	-0.562228	0.00521682	DAA68
VIT_12s0028g01970	serine/threonine-protein kinase NAK	no hit	1.4763	-0.561989	0.016065	DAA68
VIT_05s0020g04540	beta-ketoacyl-CoA synthase	vv10061Fatty_acid_biosynthesis	1.47425	-0.559977	0.000121691	DAA68
VIT_14s0108g00850	Ribosomal protein L34 (RPL34A) 60S	vv23010Ribosome	1.47412	-0.559854	0.000815749	DAA68 & DAA93
VIT_01s0127g00470	galactinol synthase	vv10052Galactose_metabolism	1.47216	-0.557938	0.00102068	DAA68
VIT_01s0011g03060	Symbiosis receptor-like kinase	no hit	1.47192	-0.557703	0.00379402	DAA68
VIT_13s0067g01980	Proteinase inhibitor (LUTI)	no hit	1.47131	-0.5571	5.74515e-09	DAA68 & DAA93
VIT_12s0059g00230	epoxide hydrolase 2	no hit	1.47088	-0.556679	0.0175569	DAA68
VIT_06s0080g00810	lycopene β-cyclase (LBCY2) (VvLBCY1)	vv10906Carotenoid_biosynthesis	1.46968	-0.5555	0.0132691	DAA68
VIT_05s0020g01210	no hit	no hit	1.46933	-0.555155	0.0243987	DAA68
VIT_15s0046g01680	delta-8 sphingolipid desaturase	no hit	1.46897	-0.554809	8.84349e-05	DAA68
VIT_01s0011g05670	Nudix hydrolase 18	no hit	1.46826	-0.554103	1.14979e-08	DAA41 & DAA68
VIT_04s0023g00830	calreticulin 3 (CRT3)	no hit	1.46731	-0.553175	1.52608e-07	DAA68 & DAA93
VIT_17s0000g08070	Aldehyde Dehydrogenase (VvALDH2B4)	vv10010Glycolysis_vv10071Fatty_acid_metabolism_vv10220Urea_cycle_and_metabolism_of_amino_groups_vv10280Valine_leucine_and_isoleucine_degradation_vv10340Histidine_metabolism_vv10410Beta-alanine_metabolism_vv10561Glycerolipid_metabolism_vv10620Pyruvate_metabolism	1.46731	-0.553174	0.00339436	DAA68 & DAA93
VIT_13s0064g00890	cellulose synthase CESA3	vv30011Jasmonate_signaling_vv40006Cell_wall	1.46636	-0.552244	1.66749e-05	DAA68
VIT_03s0038g02440	Heavy-metal-associated domain-containing protein	no hit	1.46512	-0.551015	0.00342256	DAA68 & DAA93
VIT_19s0014g03200	COP1-interacting protein 7	vv24120Ubiquitin_mediated_proteolysis	1.4643	-0.550208	0.016379	DAA68
VIT_19s0090g01000	VTC2 (VITAMIN C DEFECTIVE)	vv10053Ascorbate_and_aldarate_metabolism	1.46331	-0.549234	1.69049e-05	DAA41 & DAA68 & DAA93
VIT_18s0001g09540	MADS-box AGAMOUS-LIKE 67	vv60042MADS	1.46236	-0.548295	0.0358498	DAA68
VIT_02s0025g04130	rhomboid ATRBL2	no hit	1.46233	-0.548273	0.0193773	DAA68 & DAA93
VIT_15s0046g02410	Aquaporin TMP-C	vv50101Channels_and_pores	1.46191	-0.547859	0.0120802	DAA68
VIT_16s0022g00660	trehalose-6-phosphate phosphatase	vv10500Starch_and_sucrose_metabolism	1.4616	-0.547553	0.00405983	DAA68 & DAA93
VIT_14s0081g00700	Peptidyl-prolyl cis-trans isomerase A (cyclophilin A)	no hit	1.46094	-0.546895	0.0181032	DAA41 & DAA68 & DAA93
VIT_12s0028g01220	zinc finger (C3HC4-type RING finger)	vv60078Other_zf-C3HC4	1.46064	-0.546605	2.9305e-05	DAA68
VIT_06s0004g02850	Aquaporin PIP2B	vv50101Channels_and_pores	1.46021	-0.546181	0.0143805	DAA68
VIT_18s0001g14260	no hit	no hit	1.45992	-0.545885	8.03024e-07	DAA41 & DAA68
VIT_16s0039g00990	Glutathione S-transferase 8 GSTU8	vv10480Glutathione_metabolism	1.45975	-0.545725	0.00448364	DAA68 & DAA93
VIT_18s0001g06340	RPS4 (resistant to p. syringae 4)	vv34627R_proteins_from_Plant-pathogen_interaction	1.45955	-0.545526	0.00662688	DAA68 & DAA93
VIT_00s0283g00030	calnexin 1 (CNX1)	vv24141Protein_processing_in_endoplasmic_reticulum_vv44145Phagosome	1.45804	-0.544031	3.23363e-09	DAA41 & DAA68
VIT_03s0038g00440	Unknown protein	no hit	1.4562	-0.542212	0.0100424	DAA68
VIT_18s0001g08230	Receptor-like protein kinase HAIKU2	no hit	1.4556	-0.541617	0.0116974	DAA68
VIT_18s0122g00780	Inorganic phosphate transporter	vv50121Porters_cat_1_to_6	1.45515	-0.541169	0.000430196	DAA68
VIT_14s0171g00170	Unknown protein	no hit	1.45499	-0.541011	0.000354707	DAA41 & DAA68
VIT_06s0004g01910	ADP,ATP carrier protein	vv50123Porters_cat_18_to_29	1.45489	-0.540907	4.12369e-05	DAA68
VIT_13s0019g01180	glucan endo-1,3-beta-glucosidase precursor	vv10500Starch_and_sucrose_metabolism	1.45257	-0.538604	0.00701513	DAA68
VIT_00s0370g00070	epoxide hydrolase	no hit	1.45154	-0.537587	0.015099	DAA68
VIT_08s0040g01340	Cellulose synthase CSLA09	vv40006Cell_wall	1.45061	-0.536658	0.00621678	DAA68 & DAA93
VIT_05s0020g04880	seed specific protein Bn15D14A	no hit	1.44807	-0.534132	0.0010566	DAA68
VIT_06s0080g01060	calcium-binding EF hand	no hit	1.44792	-0.53398	0.0015616	DAA68 & DAA93
VIT_00s0179g00320	Unknown protein	no hit	1.44773	-0.533788	6.43407e-05	DAA68
VIT_06s0061g01310	Nucleobase-ascorbate transporter 12 (NAT12)	vv50124Porters_cat_30_to_64	1.44766	-0.533727	0.000111217	DAA68
VIT_12s0057g00190	unknown	no hit	1.44753	-0.533596	0.000130691	DAA68
VIT_13s0064g00380	Unknown protein	no hit	1.44629	-0.532361	0.0207773	DAA68
VIT_10s0003g04470	glutathione S-conjugate ABC transporter (MRP2)	vv52010ABC_transporters	1.44471	-0.53078	0.00240212	DAA41 & DAA68
VIT_01s0011g06010	VACUOLAR IRON TRANSPORTER 1	vv50125Porters_cat_66_to_94	1.44447	-0.53054	0.0173036	DAA68
VIT_16s0050g01090	β-carotene hydroxylase (BCH2) (VvBCH2)	vv10906Carotenoid_biosynthesis	1.44311	-0.529182	0.00311018	DAA68
VIT_01s0127g00720	Carbonic anhydrase, beta	vv10910Nitrogen_metabolism_vv50124Porters_cat_30_to_64	1.44277	-0.528845	0.0015329	DAA68
VIT_17s0000g00530	armadillo/beta-catenin repeat	no hit	1.44234	-0.52841	0.00195759	DAA68
VIT_14s0128g00340	seed maturation protein PM34	no hit	1.44221	-0.528282	0.00561048	DAA68
VIT_15s0048g02990	AAA-type ATPase	no hit	1.44092	-0.52699	0.0152118	DAA41 & DAA68
VIT_01s0026g01570	NITRATE TRANSPORTER 1:2	vv50122Porters_cat_7_to_17	1.44048	-0.52655	0.0346743	DAA68
VIT_16s0115g00160	LEM3 (ligand-effect modulator 3)	vv50108Accessory_factors_involved_in_transport	1.4395	-0.525564	0.0339285	DAA68
VIT_02s0012g00460	glycine-rich protein	no hit	1.43942	-0.525488	0.00158093	DAA68 & DAA93
VIT_08s0007g07230	VvMyb5a	vv60044MYB	1.43687	-0.52293	0.0204245	DAA68
VIT_15s0046g00420	EMB1703	no hit	1.43659	-0.522649	0.0450318	DAA68
VIT_10s0116g00940	early-responsive to dehydration protein / ERD protein	no hit	1.43583	-0.521887	1.55723e-05	DAA68 & DAA93
VIT_01s0026g01430	Unknown protein	no hit	1.43563	-0.521687	0.00174774	DAA68
VIT_05s0020g01530	Alpha-1,6-xylosyltransferase	vv40006Cell_wall	1.43467	-0.520722	6.88711e-05	DAA68 & DAA93
VIT_19s0015g00130	serine acetyltransferase 3	vv10272Cysteine_metabolism_vv10920Sulfur_metabolism	1.43333	-0.519375	0.000412469	DAA41 & DAA68
VIT_11s0206g00070	calmodulin-binding protein	vv34020Calcium_signaling_pathway_vv34626Plant-pathogen_interaction	1.43294	-0.518982	0.00119587	DAA68
VIT_01s0010g01390	phototropic-responsive NPH3	no hit	1.43251	-0.518549	4.90202e-05	DAA68 & DAA93
VIT_03s0088g00380	Tubulin alpha	vv44145Phagosome_vv44810Regulation_of_actin_cytoskeleton	1.43213	-0.518158	1.37819e-06	DAA68
VIT_11s0016g03240	Avr9/Cf-9 rapidly elicited protein 146	no hit	1.431	-0.517028	0.00556183	DAA68 & DAA93
VIT_06s0004g06500	villin	vv44810Regulation_of_actin_cytoskeleton	1.42994	-0.515955	0.00487385	DAA68
VIT_01s0026g00730	Unknown protein	no hit	1.4298	-0.515814	0.0239209	DAA68 & DAA93
VIT_10s0042g00170	TCP family transcription factor 7	vv60061TCP	1.42911	-0.515115	3.85101e-05	DAA68 & DAA93
VIT_19s0090g01740	scarecrow transcription factor 5 (SCL5)	vv60032GRAS	1.42837	-0.514367	6.33294e-07	DAA68
VIT_03s0017g00540	Subtilase	no hit	1.4272	-0.51319	0.000702753	DAA68 & DAA93
VIT_07s0005g00140	peripheral-type benzodiazepine receptor	vv50109Incompletely_characterized_transport_systems	1.42719	-0.513181	0.000189025	DAA68
VIT_12s0057g01430	Heavy-metal-associated domain-containing protein	no hit	1.42713	-0.51312	0.0108312	DAA41 & DAA68
VIT_12s0142g00340	Galacturonosyltransferase 15	vv40006Cell_wall	1.42563	-0.511604	0.000231784	DAA68 & DAA93
VIT_14s0066g02190	CW14	no hit	1.42422	-0.510171	0.0127119	DAA68
VIT_18s0086g00210	S-locus receptor protein kinase	no hit	1.42397	-0.509918	0.000177823	DAA68
VIT_14s0006g00350	Glutamine synthetase cytosolic isozyme 2	vv10251Glutamate_metabolism_vv10550Peptidoglycan_biosynthesis_vv10910Nitrogen_metabolism	1.42355	-0.50949	3.23441e-06	DAA68 & DAA93
VIT_12s0059g00470	Unknown protein	no hit	1.42297	-0.508901	0.0472077	DAA68
VIT_14s0066g01280	kinesin light chain	vv44810Regulation_of_actin_cytoskeleton	1.42284	-0.508769	0.0236395	DAA68
VIT_05s0020g00840	no hit	no hit	1.42255	-0.508484	0.00136882	DAA68
VIT_15s0048g02610	ribosomal protein P1 acidic 60S	vv23010Ribosome	1.42147	-0.507379	0.000264627	DAA68
VIT_11s0103g00550	Subtilisin-like serine protease 3	vv50101Channels_and_pores	1.42127	-0.50718	7.22683e-05	DAA68
VIT_02s0025g03760	Myosin-related	vv44810Regulation_of_actin_cytoskeleton	1.42053	-0.506427	0.00122695	DAA41 & DAA68
VIT_14s0006g01240	Protein kinase beta-1 subunit 5'-AMP-activated	vv10061Fatty_acid_biosynthesis_vv10620Pyruvate_metabolism	1.41945	-0.505333	0.00593192	DAA68
VIT_06s0004g04130	protein tyrosine phosphatase protein (PAS2)	no hit	1.41929	-0.505169	0.0248891	DAA68
VIT_08s0007g02030	AUX1 protein	vv50004Auxin_transport_vv50123Porters_cat_18_to_29	1.417	-0.502842	0.00939033	DAA68 & DAA93
VIT_08s0007g06680	PMR5 (powdery mildew resistant 5)	no hit	1.41634	-0.502169	1.8959e-05	DAA68
VIT_07s0005g00940	kinesin motor protein	vv44810Regulation_of_actin_cytoskeleton	1.41507	-0.500875	0.0490619	DAA68 & DAA93
VIT_04s0008g02750	bZIP transcription factor BZO2H2	vv60012BZIP	1.41496	-0.500766	0.00204928	DAA68 & DAA93
VIT_07s0005g02230	S-adenosylmethionine synthetase 1 (SAM1)	vv10271Methionine_metabolism_vv10450Selenoamino_acid_metabolism	1.41437	-0.500157	0.000139871	DAA68 & DAA93
VIT_16s0050g00690	protein kinase	no hit	1.41419	-0.499974	7.05035e-05	DAA68 & DAA93
VIT_13s0156g00210	Callose synthase	vv10500Starch_and_sucrose_metabolism	1.41418	-0.499963	0.000342395	DAA68
VIT_15s0046g01430	aldose 1-epimerase	vv10010Glycolysis	1.41417	-0.499952	0.0111384	DAA68 & DAA93
VIT_08s0007g06170	Anthranilate phosphoribosyltransferase	vv10400Phenylalanine_tyrosine_and_tryptophan_biosynthesis	1.41267	-0.498423	0.0013223	DAA41 & DAA68
VIT_03s0038g03850	PGPS/NH21	no hit	1.41166	-0.49739	0.0109019	DAA68
VIT_12s0028g03570	SPA3 (SPA1-related 3)	vv24120Ubiquitin_mediated_proteolysis_vv50133Primary_active_transporter_cat_A9_to_A18	1.41141	-0.497137	0.00369132	DAA68
VIT_06s0004g07070	protein kinase	no hit	1.41048	-0.496184	0.00856656	DAA68
VIT_16s0050g00120	B57	no hit	1.41023	-0.49593	0.000334611	DAA68
VIT_16s0050g02480	ABC transporter C member 15 (VvABCC1)	vv52010ABC_transporters	1.40783	-0.493475	5.45472e-06	DAA68
VIT_09s0002g04020	aquaporin DELTA-TIP	vv50101Channels_and_pores	1.40671	-0.492326	5.77424e-05	DAA68
VIT_14s0108g00150	calmodulin-binding region IQD28	no hit	1.40542	-0.490998	0.000117489	DAA68
VIT_01s0011g00110	MIKC-Type MADS Box Genes Family (VvSEP4)	vv30009Flower_development_vv60042MADS	1.40425	-0.489797	0.00383648	DAA68
VIT_00s0304g00040	Succinate dehydrogenase iron-sulfur protein, Mitochondrial	vv10020Citrate_cycle	1.40281	-0.488324	0.013568	DAA68
VIT_14s0006g02760	Unknown protein	no hit	1.40204	-0.487526	0.000511985	DAA68
VIT_06s0004g04560	Unknown protein	no hit	1.40187	-0.487349	0.0380425	DAA68
VIT_11s0016g00560	peroxiredoxin bcp	no hit	1.4017	-0.487177	0.0237299	DAA68
VIT_04s0008g03950	RD22	no hit	1.40121	-0.486677	0.0178662	DAA68
VIT_07s0129g00290	formamidase, putative / formamide amidohydrolase, putative	vv10630Glyoxylate_and_dicarboxylate_metabolism_vv10910Nitrogen_metabolism	1.40079	-0.486237	0.00534109	DAA68
VIT_01s0011g00610	Unknown protein	no hit	1.40041	-0.485851	0.0115442	DAA41 & DAA68
VIT_01s0011g00910	Unknown protein	no hit	1.39835	-0.48373	0.000959377	DAA68
VIT_02s0025g03700	ATP binding protein	no hit	1.39799	-0.483354	0.00661457	DAA68
VIT_08s0007g08530	Unknown protein	no hit	1.39581	-0.481098	0.000597322	DAA68
VIT_05s0020g02290	Endonuclease	no hit	1.39459	-0.479845	0.000571699	DAA68 & DAA93
VIT_14s0219g00290	Esterase/lipase/thioesterase	no hit	1.39335	-0.478553	0.00436007	DAA68
VIT_12s0034g01090	Lung seven transmembrane receptor	no hit	1.39257	-0.477748	0.000965143	DAA68 & DAA93
VIT_00s0434g00090	aspartyl protease	no hit	1.39101	-0.476133	0.0365623	DAA68
VIT_00s0218g00110	1-deoxy-D-xylulose-5-phosphate synthase, chloroplast precursor	vv10100Biosynthesis_of_steroids	1.38746	-0.472446	0.0181032	DAA68 & DAA93
VIT_02s0012g00170	1,4-alpha-D-glucan maltohydrolase	vv10500Starch_and_sucrose_metabolism	1.38744	-0.472426	0.00130094	DAA68 & DAA93
VIT_06s0004g05430	tropinone reductase	vv10220Urea_cycle_and_metabolism_of_amino_groups	1.38653	-0.471483	0.00718249	DAA68 & DAA93
VIT_05s0020g00400	galactosyltransferase family protein	no hit	1.38652	-0.471471	0.0138488	DAA68
VIT_17s0000g05530	DnaJ homolog, subfamily B, member 4	vv50132Primary_active_transporter_cat_A5_to_A8	1.38618	-0.471114	0.000626622	DAA68
VIT_08s0040g01420	bromodomain associated	no hit	1.38555	-0.470459	0.00955128	DAA68
VIT_05s0020g01400	SRC2/SRC2 (soybean gene regulated BY cold-2)	no hit	1.38482	-0.469696	0.000890059	DAA41 & DAA68
VIT_05s0062g01430	Glycosyl hydrolase family 17 protein	no hit	1.38477	-0.46965	0.017766	DAA68
VIT_01s0011g00600	Acclimation of photosynthesis to environment	vv50122Porters_cat_7_to_17	1.38446	-0.469322	0.000936666	DAA41 & DAA68
VIT_13s0019g04910	pectate lyase	vv40006Cell_wall	1.38359	-0.468413	0.032211	DAA68
VIT_03s0038g04250	cellulose synthase CESA2	vv40006Cell_wall	1.38242	-0.467194	2.11675e-06	DAA68
VIT_07s0005g01240	triacylglycerol lipase	vv10561Glycerolipid_metabolism	1.38183	-0.466584	0.00958354	DAA68
VIT_08s0007g02790	Unknown protein	no hit	1.38166	-0.466402	0.0227538	DAA68 & DAA93
VIT_00s0203g00150	octicosapeptide/Phox/Bem1p (PB1) domain-containing protein	no hit	1.38162	-0.466358	0.000127741	DAA68
VIT_07s0129g00490	Hydrogenobyrinic acid a,c-diamide synthase	vv50101Channels_and_pores	1.38091	-0.465621	0.000132763	DAA68 & DAA93
VIT_19s0085g01170	Seed maturation protein PM41	no hit	1.38074	-0.465444	0.0406837	DAA68
VIT_09s0002g01000	Ferredoxin 4Fe-4S, iron-sulfur binding	no hit	1.37985	-0.464509	8.31504e-05	DAA41 & DAA68
VIT_06s0004g05950	Unknown protein	no hit	1.37968	-0.464337	0.0472077	DAA68
VIT_01s0011g05180	Bet v I allergen	no hit	1.3795	-0.464142	1.18597e-05	DAA41 & DAA68 & DAA93
VIT_09s0002g03410	Phytochrome-associated protein 1 (PAP1)	vv34710Circadian_rhythm_vv60008AUXIAA	1.37851	-0.463111	0.0127147	DAA41 & DAA68
VIT_05s0020g04860	Zinc knuckle	no hit	1.37846	-0.463059	0.00231142	DAA41 & DAA68
VIT_17s0000g06440	galactoside 2-alpha-L-fucosyltransferase	vv10602Glycosphingolipid_biosynthesis	1.37762	-0.462177	0.0020071	DAA68
VIT_14s0108g00840	Unknown protein	no hit	1.37718	-0.461714	0.0426031	DAA68
VIT_07s0005g04190	histone-lysine N-methyltransferase SUVR4	vv10300Lysine_biosynthesis_vv60056SET_PCG	1.37705	-0.461576	0.0251645	DAA68 & DAA93
VIT_00s0207g00230	phototropic-responsive NPH3	no hit	1.37688	-0.461407	0.00757217	DAA68
VIT_06s0004g03440	Ulp1 protease	no hit	1.3766	-0.461111	0.0423813	DAA68 & DAA93
VIT_18s0001g00910	transportin-2	vv50112Nuclear_pore_complex	1.37633	-0.460822	0.039353	DAA68
VIT_11s0052g00100	basic helix-loop-helix (bHLH) family	vv60011BHLH	1.37605	-0.460531	0.0252689	DAA41 & DAA68
VIT_12s0057g00570	Zinc finger (CCCH-type) family protein	vv60018C3H	1.37535	-0.459801	0.00976602	DAA68
VIT_09s0002g00920	Lung seven transmembrane receptor	no hit	1.37528	-0.45973	0.000339746	DAA68
VIT_01s0026g01120	R protein L6	vv34627R_proteins_from_Plant-pathogen_interaction	1.37384	-0.458214	0.0217731	DAA68
VIT_14s0060g02250	Unknown protein	no hit	1.37379	-0.458159	0.0389946	DAA68
VIT_18s0001g05800	dehydration-responsive protein	no hit	1.37096	-0.455186	3.93201e-06	DAA68 & DAA93
VIT_10s0003g01240	14-3-3 protein GF14 iota (GRF12)	no hit	1.37024	-0.454431	8.81144e-05	DAA68
VIT_09s0054g01220	cycloartenol synthase	vv10100Biosynthesis_of_steroids	1.37006	-0.454243	0.026039	DAA68
VIT_18s0117g00080	R protein L6	vv34627R_proteins_from_Plant-pathogen_interaction	1.36991	-0.454082	0.0197776	DAA41 & DAA68
VIT_19s0027g00340	Unknown protein	no hit	1.36961	-0.453769	0.0336142	DAA68 & DAA93
VIT_17s0000g07640	mannose-1-phosphate guanyltransferase	vv10530Aminosugars_metabolism	1.36802	-0.452094	0.000167877	DAA68 & DAA93
VIT_02s0025g03420	Unknown protein	no hit	1.36801	-0.45208	0.0223016	DAA68
VIT_17s0000g00290	alpha-mannosidase precursor lysosomal	vv10511N-Glycan_degradation	1.36772	-0.451774	0.00586871	DAA68
VIT_09s0002g04260	Unknown protein	no hit	1.36697	-0.45098	0.000154964	DAA68 & DAA93
VIT_16s0098g00760	NAC domain-containing protein (VvNAC71)	vv60046NAC	1.36601	-0.449965	0.00574414	DAA68
VIT_13s0067g03220	Unknown protein	no hit	1.36517	-0.449085	0.0103092	DAA68
VIT_13s0064g01240	Ribosomal protein L31 (RPL31C) 60S	vv23010Ribosome	1.36439	-0.448252	0.00115522	DAA68
VIT_15s0048g01880	armadillo/beta-catenin repeat	no hit	1.36355	-0.447366	0.0393353	DAA68
VIT_07s0031g00540	Rapid ALkalinization Factor RALFL34	no hit	1.36354	-0.447361	5.28335e-05	DAA68
VIT_17s0053g00040	metal-nicotianamine transporter YSL5	vv50125Porters_cat_66_to_94	1.36243	-0.446177	0.000597495	DAA68
VIT_19s0014g02340	protein phosphatase 2C	no hit	1.36227	-0.446008	0.000817645	DAA68
VIT_16s0050g02660	pyruvate kinase	vv10010Glycolysis_vv10230Purine_metabolism_vv10620Pyruvate_metabolism_vv10710Carbon_fixation	1.36191	-0.445626	0.0082905	DAA68 & DAA93
VIT_08s0007g00940	LHW (lonesome highway)	vv60011BHLH	1.36178	-0.445495	0.000347086	DAA68
VIT_07s0005g04420	Exostosin (Xyloglucan galactosyltransferase KATAMARI 1)	vv11030Glycan_structures-biosynthesis1	1.36148	-0.44518	0.00428111	DAA68
VIT_18s0001g03430	Flavonol synthase	vv10941Flavonoid_biosynthesis	1.36109	-0.444758	0.0290099	DAA41 & DAA68
VIT_10s0092g00640	Unknown protein	no hit	1.36027	-0.443891	0.0251552	DAA68 & DAA93
VIT_01s0010g02810	Unknown protein	no hit	1.35997	-0.443577	7.89183e-05	DAA68
VIT_06s0061g00150	Zinc finger (CCCH-type) family protein	vv60018C3H	1.35961	-0.443189	0.041598	DAA68
VIT_17s0000g01160	Nodulin	no hit	1.35948	-0.443057	0.0289295	DAA41 & DAA68 & DAA93
VIT_05s0020g03530	Late embryogenesis abundant protein D-34 (LEA D-34)	no hit	1.35911	-0.442667	0.0486205	DAA68
VIT_00s0353g00060	ARK3 (Arabidopsis Receptor Kinase 3)	no hit	1.35877	-0.4423	0.0390293	DAA68
VIT_01s0127g00560	Protein disulfide isomerase	no hit	1.35859	-0.442114	0.0159403	DAA41 & DAA68
VIT_01s0244g00110	Unknown protein	no hit	1.35698	-0.440397	0.0338519	DAA68
VIT_18s0001g08090	IAA9	vv30003Auxin_signaling_vv60008AUXIAA	1.35618	-0.439551	0.000393344	DAA68 & DAA93
VIT_18s0001g12690	Isoflavone reductase (synthesis of phytoalexines)	vv10943Isoflavonoid_biosynthesis	1.35568	-0.439012	0.0145637	DAA68
VIT_17s0000g05210	LNG1 (LONGIFOLIA1)	no hit	1.35562	-0.438948	0.0026713	DAA68 & DAA93
VIT_01s0137g00290	oxysterol binding protein	no hit	1.35559	-0.438924	0.000751927	DAA68
VIT_18s0089g00340	Unknown protein	no hit	1.35559	-0.438922	0.00104259	DAA68
VIT_18s0041g01620	R protein L6	vv34627R_proteins_from_Plant-pathogen_interaction	1.35519	-0.438496	0.0145334	DAA68
VIT_01s0026g00840	ARL1 (ARG1-like 1)	vv50132Primary_active_transporter_cat_A5_to_A8	1.3541	-0.437332	5.80686e-05	DAA68 & DAA93
VIT_01s0011g05060	Major latex-like protein 34	no hit	1.35316	-0.436335	0.0313228	DAA68
VIT_09s0002g02150	FVE gene	vv30009Flower_development	1.35308	-0.436248	0.00230748	DAA68
VIT_06s0004g05680	Glutathione S-transferase 25 GSTU7	vv10480Glutathione_metabolism	1.353	-0.436164	0.0196928	DAA41 & DAA68 & DAA93
VIT_06s0004g04550	ankyrin repeat	vv50108Accessory_factors_involved_in_transport	1.35222	-0.435325	0.0166492	DAA68
VIT_03s0038g03920	Glutamate receptor 2 GLUR2	vv50101Channels_and_pores	1.35216	-0.435262	0.000348516	DAA68 & DAA93
VIT_10s0003g04350	photosystem I subunit X (PSAK)	vv10195Photosynthesis_vv50105Transport_electron_carriers	1.35157	-0.434636	0.0159809	DAA68 & DAA93
VIT_06s0009g02020	Tubulin beta-4 chain	vv44145Phagosome_vv44810Regulation_of_actin_cytoskeleton	1.35099	-0.434021	0.000908399	DAA68
VIT_00s0414g00060	cellulose synthase CSLE1	vv40006Cell_wall	1.35074	-0.433749	0.0496602	DAA68
VIT_06s0004g05740	IMP dehydrogenase/GMP reductase	vv10230Purine_metabolism	1.34847	-0.431321	0.0261098	DAA68
VIT_01s0010g00950	aminoalcoholphosphotransferase (AAPT1)	vv10564Glycerophospholipid_metabolism_vv10565Ether_lipid_metabolism	1.34833	-0.431173	1.55723e-05	DAA68 & DAA93
VIT_19s0015g01250	no hit	no hit	1.34814	-0.430966	0.0485253	DAA68 & DAA93
VIT_07s0104g01300	no hit	no hit	1.34802	-0.430842	0.000264934	DAA68
VIT_05s0077g02350	no hit	no hit	1.34675	-0.429487	0.0207916	DAA68 & DAA93
VIT_11s0016g01400	PSBX (photosystem II subunit X)	vv10195Photosynthesis	1.34589	-0.428565	0.0358498	DAA68
VIT_14s0108g00480	basic helix-loop-helix (bHLH) family	vv60011BHLH	1.34581	-0.428471	0.0113678	DAA68
VIT_18s0001g09260	Unknown protein	no hit	1.34557	-0.428213	0.0472077	DAA41 & DAA68
VIT_14s0083g00400	Leaf senescence protein	no hit	1.34524	-0.427859	0.00339565	DAA68
VIT_15s0046g01830	pentatricopeptide (PPR) repeat-containing protein	no hit	1.34504	-0.427654	0.0408044	DAA68
VIT_11s0118g00420	heparanase protein 3 precursor	vv10040Pentose_glucuronate_interconversion_vv10500Starch_and_sucrose_metabolism	1.34415	-0.426698	0.000733413	DAA68 & DAA93
VIT_08s0007g05790	calmodulin	vv34020Calcium_signaling_pathway_vv34626Plant-pathogen_interaction	1.34411	-0.42665	0.007755	DAA68
VIT_16s0050g00160	DTA2 (downstream target of AGL15 2)	no hit	1.33973	-0.421944	0.0104207	DAA68
VIT_13s0019g04390	GATA transcription factor 10	vv10904Diterpenoid_biosynthesis_vv60016C2C2-GATA	1.33947	-0.421663	0.00650112	DAA68 & DAA93
VIT_01s0011g04910	serine carboxypeptidase CPVL precursor	no hit	1.33888	-0.42103	0.0306045	DAA68
VIT_17s0000g08080	armadillo/beta-catenin repeat protein / U-box domain-containing protein	no hit	1.33743	-0.419465	0.00453366	DAA68
VIT_19s0093g00220	Glutathione S-transferase 8 GSTU19	vv10480Glutathione_metabolism	1.3371	-0.419112	0.00168925	DAA68 & DAA93
VIT_04s0079g00420	Expansin (VvEXPA4)	vv30003Auxin_signaling	1.33706	-0.419069	0.0251497	DAA68
VIT_05s0020g03670	MARD1 (mediator of ABA-regulated dormancy 1)	vv30001ABA_signaling	1.33703	-0.419032	0.00470458	DAA68
VIT_08s0040g03320	glutamate N-acetyltransferase	vv10220Urea_cycle_and_metabolism_of_amino_groups	1.33663	-0.418595	0.015981	DAA68 & DAA93
VIT_08s0007g06820	kinesin motor protein	vv44810Regulation_of_actin_cytoskeleton	1.33657	-0.418535	0.00503411	DAA68
VIT_14s0108g01210	HYP1 (HYPOTHETICAL PROTEIN 1)	no hit	1.3362	-0.418137	0.028354	DAA68
VIT_01s0026g02340	ankyrin protein kinase	no hit	1.33581	-0.417715	0.00586496	DAA68 & DAA93
VIT_02s0025g03230	Fringe protein	no hit	1.33569	-0.417588	0.0231827	DAA68 & DAA93
VIT_15s0046g00220	kinesin light chain	vv44810Regulation_of_actin_cytoskeleton	1.33484	-0.416668	0.020373	DAA68
VIT_04s0008g06640	endomembrane protein 70, TM4 ;	no hit	1.33474	-0.416559	2.06425e-05	DAA68
VIT_16s0050g01020	Protein kinase family	no hit	1.33448	-0.416276	0.022887	DAA68
VIT_11s0016g00960	subtilase	no hit	1.33264	-0.414287	0.00343628	DAA68 & DAA93
VIT_18s0089g01030	ERF/AP2 Gene Family (VvERF017)	vv30008Ethylene_signaling_vv60003AP2_EREBP	1.3323	-0.413922	0.00718249	DAA68
VIT_12s0057g01310	SUB1 (short under blue light 1)	no hit	1.33201	-0.413608	5.80202e-06	DAA68 & DAA93
VIT_12s0028g02650	RAB GTPase RABA1F	vv50110Protein_coat	1.33105	-0.412563	0.004086	DAA68
VIT_08s0007g01680	ceramidase	vv10600Sphingolipid_metabolism	1.32964	-0.41104	0.0154725	DAA68
VIT_11s0016g01770	MKK2	vv34626Plant-pathogen_interaction	1.32704	-0.40821	0.000337567	DAA68
VIT_06s0004g08170	CENP-E like kinetochore protein	vv44110Cell_cycle	1.32681	-0.407963	0.000113161	DAA68
VIT_19s0015g00230	zinc transporter ZIP11	vv50121Porters_cat_1_to_6	1.32499	-0.405979	0.00971332	DAA68
VIT_08s0007g01660	Chaperone protein dnaJ-related	vv50132Primary_active_transporter_cat_A5_to_A8	1.3239	-0.404794	0.000103335	DAA68 & DAA93
VIT_01s0011g05790	microtubule associated protein (MAP70-1)	vv44810Regulation_of_actin_cytoskeleton	1.32357	-0.404435	0.000143674	DAA68 & DAA93
VIT_08s0007g00130	Heat shock protein 70	vv23040Spliceosome_vv24141Protein_processing_in_endoplasmic_reticulum_vv50101Channels_and_pores	1.32324	-0.404074	0.0101983	DAA68
VIT_11s0016g02530	protein arginine N-methyltransferase	vv10340Histidine_metabolism_vv10350Tyrosine_metabolism_vv10450Selenoamino_acid_metabolism	1.323	-0.403817	0.00788814	DAA68
VIT_08s0007g02290	Receptor protein kinase	no hit	1.32221	-0.402957	0.0456944	DAA68
VIT_09s0002g05620	Unknown protein	no hit	1.32214	-0.402872	0.0157981	DAA68
VIT_18s0072g00550	Unknown protein	no hit	1.32048	-0.401061	5.13548e-05	DAA68 & DAA93
VIT_05s0049g01860	receptor-like protein kinase	no hit	1.31827	-0.39865	0.0303907	DAA68
VIT_11s0016g01710	Myosin-like protein XIK	vv44810Regulation_of_actin_cytoskeleton	1.31817	-0.398536	4.02284e-05	DAA68
VIT_19s0090g01490	glycerophosphoryl diester phosphodiesterase	vv10564Glycerophospholipid_metabolism	1.31803	-0.398388	0.00495835	DAA68 & DAA93
VIT_19s0014g01710	Sodium/calcium exchanger family protein	vv50123Porters_cat_18_to_29	1.31802	-0.398375	1.09031e-06	DAA41 & DAA68
VIT_07s0104g01460	Zinc finger (CCCH-type) family protein	vv60018C3H	1.31773	-0.39805	0.0360271	DAA68
VIT_02s0087g00800	Unknown protein	no hit	1.31764	-0.397961	0.00203579	DAA68
VIT_18s0001g12390	glucan endo-1,3-beta-glucosidase 7 precursor	vv10500Starch_and_sucrose_metabolism	1.31698	-0.397237	0.0204008	DAA68
VIT_14s0006g02830	Ribosomal protein S7 (RPS7A) 40S	vv23010Ribosome	1.31648	-0.39668	0.000204592	DAA68
VIT_19s0014g03460	Unknown protein	no hit	1.31611	-0.39628	0.0469473	DAA68
VIT_18s0001g06010	hydrolase, alpha/beta fold	no hit	1.31549	-0.395599	0.00175038	DAA68
VIT_17s0000g06880	heparanase protein 2 precursor	vv10040Pentose_glucuronate_interconversion_vv10500Starch_and_sucrose_metabolism	1.31453	-0.394547	0.000904359	DAA68
VIT_12s0035g00970	evolutionarily conserved C-terminal region 11 ECT11	no hit	1.31425	-0.39424	0.013899	DAA68 & DAA93
VIT_15s0021g01060	CYP72A1	vv10902Monoterpenoid_biosynthesis	1.31356	-0.393481	0.0436151	DAA68 & DAA93
VIT_08s0007g00510	Scarecrow-like transcription factor 9 (SCL9)	vv60032GRAS	1.31263	-0.392459	0.000140493	DAA41 & DAA68
VIT_08s0007g00610	Unknown	no hit	1.31255	-0.392376	0.0185223	DAA68 & DAA93
VIT_12s0059g01300	Unknown protein	no hit	1.31251	-0.392325	0.0081092	DAA68
VIT_09s0002g02290	Beta-galactosidase	vv10052Galactose_metabolism_vv10511N-Glycan_degradation_vv10600Sphingolipid_metabolism	1.31241	-0.392215	0.0143363	DAA68
VIT_07s0031g00480	Protein kinase family	no hit	1.31229	-0.39209	0.0115914	DAA68
VIT_01s0244g00060	C-Terminal Domain Phosphatase-like 3	no hit	1.31204	-0.391811	0.0127932	DAA68
VIT_01s0011g05190	Bet v I allergen	no hit	1.31142	-0.391127	0.0401725	DAA41 & DAA68
VIT_02s0087g00610	Unknown protein	no hit	1.31105	-0.390725	0.0431948	DAA68
VIT_17s0000g02370	Receptor protein kinase	no hit	1.31079	-0.390433	0.0285772	DAA68 & DAA93
VIT_01s0026g00260	potassium transporter (KUP7)	vv50125Porters_cat_66_to_94	1.31061	-0.390234	0.0258117	DAA68
VIT_05s0049g00970	no hit	no hit	1.31045	-0.39006	0.00143578	DAA68 & DAA93
VIT_03s0063g02490	glucan endo-1,3-beta-glucosidase 7 precursor	vv10500Starch_and_sucrose_metabolism	1.30967	-0.389203	0.0481237	DAA68
VIT_06s0004g08210	Receptor protein kinase	no hit	1.30899	-0.388453	0.0310043	DAA68
VIT_11s0016g04490	IAA16	vv30003Auxin_signaling_vv60008AUXIAA	1.30777	-0.387104	0.0170003	DAA68
VIT_18s0122g01140	Wuschel-related homeobox 13	vv60034HB	1.30708	-0.386351	0.0205632	DAA68
VIT_13s0067g00080	COP1-interacting protein 7	vv24120Ubiquitin_mediated_proteolysis	1.3064	-0.385593	0.0101899	DAA68
VIT_04s0008g05240	Brittle 1 protein	vv50123Porters_cat_18_to_29	1.30594	-0.385092	0.00597577	DAA68
VIT_04s0043g00330	Unknown protein	no hit	1.30579	-0.384923	0.00120803	DAA68
VIT_10s0003g04540	Cationic amino acid transporter 1	vv50121Porters_cat_1_to_6	1.30575	-0.38488	0.00212301	DAA68 & DAA93
VIT_18s0122g00710	3-beta-hydroxy-delta5-steroid dehydrogenase	vv10140C21-Steroid_hormone_metabolism	1.30447	-0.383461	0.00929491	DAA68
VIT_08s0007g02470	aspartyl protease	no hit	1.30399	-0.382936	0.0257538	DAA68 & DAA93
VIT_18s0001g11980	NAC domain-containing protein (VvNAC09)	vv60046NAC	1.30319	-0.382044	0.000201785	DAA68
VIT_01s0010g03380	Ribosomal protein L17 (RPL17B) 60S	vv23010Ribosome	1.3024	-0.381171	0.00495835	DAA68
VIT_04s0043g00740	Cytoplasmic FMR1 interacting protein	vv44810Regulation_of_actin_cytoskeleton	1.30225	-0.381012	0.00291803	DAA41 & DAA68
VIT_18s0001g14410	Unknown protein	no hit	1.30189	-0.38061	0.0314211	DAA68
VIT_07s0031g01540	4-alpha-glucanotransferase	vv10500Starch_and_sucrose_metabolism	1.30106	-0.379683	0.0111384	DAA68 & DAA93
VIT_19s0085g00880	Aldehyde Dehydrogenase (VvALDH5F1)	vv10251Glutamate_metabolism_vv10650Butanoate_metabolism_vv50101Channels_and_pores	1.29995	-0.378459	0.0105112	DAA68
VIT_11s0103g00570	microtubule-associated protein Rab GTPase	vv44810Regulation_of_actin_cytoskeleton	1.29978	-0.378265	0.00733346	DAA68
VIT_07s0031g02560	UVB-resistance protein UVR8	no hit	1.29958	-0.378041	0.00650112	DAA68
VIT_02s0025g03550	protein kinase	no hit	1.29912	-0.377537	0.0499524	DAA68 & DAA93
VIT_04s0008g06570	chorismate mutase, cytosolic (CM2)	vv10400Phenylalanine_tyrosine_and_tryptophan_biosynthesis	1.29869	-0.377062	0.0317084	DAA41 & DAA68
VIT_18s0072g00110	Light stress-responsive one-helix protein	no hit	1.29841	-0.376752	0.0066636	DAA68
VIT_03s0063g00400	alpha-amylase / 1,4-alpha-D-glucan glucanohydrolase	vv10500Starch_and_sucrose_metabolism	1.29805	-0.376347	0.022407	DAA68
VIT_08s0058g00450	substrate carrier, Mitochondrial	vv50123Porters_cat_18_to_29	1.29756	-0.3758	0.0131933	DAA68 & DAA93
VIT_13s0067g00270	ribosomal protein P0 (RPP0A) acidic 60S	vv23010Ribosome	1.29726	-0.375469	0.00011541	DAA68
VIT_09s0002g02120	beta-galactosidase	vv10052Galactose_metabolism_vv10511N-Glycan_degradation_vv10600Sphingolipid_metabolism	1.29708	-0.375272	0.0204245	DAA68
VIT_06s0061g01240	histone deacetylase (HD2A)	vv44110Cell_cycle_vv60017C2H2	1.29635	-0.374454	0.0103092	DAA68
VIT_07s0129g00220	Actin binding FORMIN HOMOLOGY 2	vv44810Regulation_of_actin_cytoskeleton	1.29622	-0.37431	0.013403	DAA68
VIT_07s0191g00180	homeobox-leucine zipper protein ATHB-6	vv30001ABA_signaling_vv60034HB	1.29594	-0.373995	0.000540807	DAA41 & DAA68 & DAA93
VIT_17s0000g09100	copper amine oxidase	vv10220Urea_cycle_and_metabolism_of_amino_groups_vv10340Histidine_metabolism_vv10350Tyrosine_metabolism_vv10360Phenylalanine_metabolism_vv11002Auxin_biosynthesis	1.29589	-0.373943	0.00183849	DAA68
VIT_01s0011g06050	RNA recognition motif (RRM)-containing protein	no hit	1.29553	-0.373547	0.0421871	DAA68
VIT_14s0128g00320	amidase	vv10220Urea_cycle_and_metabolism_of_amino_groups_vv10360Phenylalanine_metabolism_vv11002Auxin_biosynthesis_vv50133Primary_active_transporter_cat_A9_to_A18	1.29552	-0.37353	0.0182753	DAA68
VIT_11s0016g02640	peptidase M16 inactive domain containing protein	no hit	1.29531	-0.373299	0.0174197	DAA68
VIT_12s0028g02180	Phosphoenolpyruvate carboxylase.	vv10620Pyruvate_metabolism_vv10710Carbon_fixation_vv10720Reductive_carboxylate_cycle_vv34020Calcium_signaling_pathway	1.29371	-0.371514	0.000306249	DAA68 & DAA93
VIT_14s0081g00720	basic helix-loop-helix (bHLH) family	vv60011BHLH	1.29348	-0.371261	0.0474453	DAA68 & DAA93
VIT_15s0046g00320	Myc2 bHLH protein	vv30011Jasmonate_signaling_vv34626Plant-pathogen_interaction_vv60011BHLH	1.29206	-0.369669	0.0278737	DAA68
VIT_19s0014g02980	MLO11 (MILDEW RESISTANCE LOCUS O 11)	no hit	1.29163	-0.369196	0.0010208	DAA68 & DAA93
VIT_19s0090g01460	SWIB complex BAF60b domain-containing protein	vv60092SWIB	1.29151	-0.369063	0.0347717	DAA68
VIT_01s0026g00960	Unknown protein	no hit	1.29083	-0.368296	0.000952988	DAA68 & DAA93
VIT_18s0001g13060	C3H2C3 RING-finger protein	no hit	1.29021	-0.367601	0.0037978	DAA68
VIT_02s0025g03480	kinesin motor domain containing protein	vv44810Regulation_of_actin_cytoskeleton	1.29003	-0.367407	0.0108593	DAA68 & DAA93
VIT_18s0122g00230	Lys Motif-Type Receptor-Like Kinase LYK8	no hit	1.28979	-0.36714	0.00393676	DAA68
VIT_01s0011g02180	nucleolin	no hit	1.28948	-0.366788	4.89484e-05	DAA68
VIT_15s0045g00310	Cyclin dependent kinase A CDKA1	vv44110Cell_cycle	1.28719	-0.364227	0.000902292	DAA68 & DAA93
VIT_17s0000g05040	no hit	no hit	1.28718	-0.364212	0.0276808	DAA41 & DAA68
VIT_18s0001g01600	ankyrin	no hit	1.28563	-0.362474	0.0118831	DAA68
VIT_11s0016g02790	Zinc finger (CCCH-type) family protein	vv60018C3H	1.28551	-0.362339	0.0320537	DAA68 & DAA93
VIT_10s0003g05000	VTC2 (VITAMIN C DEFECTIVE)	vv10053Ascorbate_and_aldarate_metabolism	1.28466	-0.361391	0.00157084	DAA68 & DAA93
VIT_14s0060g02240	U6 snRNA-associated Sm-like protein LSm4	vv23018RNA_degradation_vv23040Spliceosome	1.28406	-0.360715	0.00742309	DAA68 & DAA93
VIT_05s0020g02610	hemolysin	vv50109Incompletely_characterized_transport_systems	1.2823	-0.358736	0.00853463	DAA68
VIT_18s0001g01270	ankyrin	no hit	1.282	-0.358393	0.0002236	DAA68
VIT_07s0129g01110	Avr9/Cf-9 rapidly elicited protein 189	no hit	1.2812	-0.357493	0.00641245	DAA68
VIT_13s0019g04710	PUB17 (plant U- box 17)	no hit	1.27797	-0.353857	0.00764214	DAA68
VIT_17s0000g02670	transducin protein	no hit	1.27774	-0.353595	0.00286799	DAA68 & DAA93
VIT_01s0010g02210	FRK1 (FLG22-induced receptor-like kinase 1)	vv34626Plant-pathogen_interaction	1.27755	-0.353384	0.0409922	DAA68
VIT_19s0085g01030	METACASPASE TYPE-II	no hit	1.27678	-0.352509	0.00588213	DAA68
VIT_02s0154g00450	Zinc knuckle	no hit	1.27519	-0.350709	0.0115914	DAA68 & DAA93
VIT_08s0007g00840	Ribulose bisphosphate carboxylase/oxygenase activase, chloroplast	no hit	1.27451	-0.349939	0.00553711	DAA68
VIT_09s0002g04480	kinesin family member 2/24	vv44810Regulation_of_actin_cytoskeleton	1.27426	-0.349661	0.0290764	DAA68 & DAA93
VIT_07s0141g00020	Sensitive to proton rhizotoxicity 1	vv60017C2H2	1.27426	-0.349657	0.0346775	DAA68 & DAA93
VIT_03s0063g00100	Unknown protein	no hit	1.27403	-0.349399	0.00823852	DAA68
VIT_17s0000g05480	EMB2454 (embryo defective 2454)	no hit	1.27368	-0.349007	0.00997558	DAA68
VIT_02s0025g01660	seven in absentia SINA5	vv24120Ubiquitin_mediated_proteolysis	1.2736	-0.348918	0.0311721	DAA68
VIT_06s0004g04510	Heat shock protein 70	vv23040Spliceosome_vv24141Protein_processing_in_endoplasmic_reticulum_vv50101Channels_and_pores	1.27359	-0.348903	0.00963314	DAA41 & DAA68 & DAA93
VIT_14s0108g01430	zinc finger (C3HC4-type RING finger)	vv60078Other_zf-C3HC4	1.27346	-0.348754	0.0222339	DAA68 & DAA93
VIT_01s0127g00600	DC1 domain-containing protein	no hit	1.27272	-0.347916	0.00764214	DAA68
VIT_14s0006g02720	Hexose transporter, Plastid	vv50121Porters_cat_1_to_6	1.27234	-0.34748	0.00680081	DAA68 & DAA93
VIT_07s0104g00420	endo-1,3;1,4-beta-D-glucanase precursor	no hit	1.27227	-0.347404	0.0138488	DAA41 & DAA68 & DAA93
VIT_14s0006g02900	Monoglyceride lipase	vv10561Glycerolipid_metabolism	1.27218	-0.347302	0.0303591	DAA68
VIT_00s0207g00010	anthranilate N-benzoyltransferase protein 1	vv10400Phenylalanine_tyrosine_and_tryptophan_biosynthesis	1.27178	-0.346846	0.00991508	DAA68
VIT_10s0071g00940	Oligopeptidase B	no hit	1.27118	-0.346172	0.0091421	DAA41 & DAA68
VIT_00s0194g00030	Heat shock protein 81-2 (HSP81-2)	vv24141Protein_processing_in_endoplasmic_reticulum_vv34626Plant-pathogen_interaction	1.27107	-0.346041	0.00195939	DAA41 & DAA68
VIT_08s0056g01000	MATE efflux family protein	vv50125Porters_cat_66_to_94	1.27094	-0.345896	0.0469085	DAA68
VIT_06s0004g05020	haloacid dehalogenase hydrolase	vv10630Glyoxylate_and_dicarboxylate_metabolism	1.2706	-0.345508	0.0200932	DAA68
VIT_01s0011g00690	UDP-glucose 6-dehydrogenase	vv10040Pentose_glucuronate_interconversion_vv10500Starch_and_sucrose_metabolism_vv10520Nucleotide_sugars_metabolism_vv40006Cell_wall	1.26944	-0.344187	0.00342636	DAA68
VIT_14s0068g00850	potassium transporter (KUP3)	vv50125Porters_cat_66_to_94	1.26887	-0.343543	0.0102429	DAA68 & DAA93
VIT_17s0000g05850	ATATH1 (ABC2 homolog1)	vv52010ABC_transporters	1.26666	-0.34103	5.19459e-05	DAA41 & DAA68 & DAA93
VIT_18s0001g14630	ATSYTB/NTMC2T1.2/NTMC2TYPE1.2/SYTB	vv50109Incompletely_characterized_transport_systems	1.26613	-0.340426	0.00115692	DAA68
VIT_19s0014g03080	Regulator of chromosome condensation (RCC1)	vv50112Nuclear_pore_complex	1.26602	-0.340297	0.0175219	DAA68
VIT_16s0098g00720	lectin protein kinase	no hit	1.26572	-0.339954	0.010743	DAA68
VIT_12s0134g00450	S-locus lectin protein kinase	no hit	1.26558	-0.339801	0.0168756	DAA68
VIT_05s0049g01180	ankyrin	no hit	1.26383	-0.337797	0.000160093	DAA68 & DAA93
VIT_08s0007g00780	one helix protein (OHP)	no hit	1.26318	-0.337056	0.0268736	DAA68
VIT_18s0122g01030	Kelch repeat-containing F-box protein	no hit	1.26296	-0.336809	0.0368703	DAA41 & DAA68
VIT_06s0004g01380	S-receptor kinase	no hit	1.26278	-0.336608	0.021338	DAA68 & DAA93
VIT_14s0068g00290	RPK1 (receptor-like protein kinase 1)	no hit	1.26216	-0.335897	0.0301131	DAA68
VIT_01s0127g00160	Cysteine-rich receptor-like protein kinase 2	no hit	1.2618	-0.335484	0.0389867	DAA68 & DAA93
VIT_18s0001g12100	Auxilin	no hit	1.26171	-0.335376	0.0489496	DAA68
VIT_18s0001g05250	DREB sub A-6 of ERF/AP2 transcription factor (RAP2.4)	vv30008Ethylene_signaling_vv60003AP2_EREBP	1.26144	-0.33507	0.000795826	DAA68 & DAA93
VIT_05s0049g00210	Lesion inducing protein	no hit	1.26125	-0.334853	0.0087238	DAA68
VIT_17s0000g05630	Homeodomain leucine zipper protein HB-1	vv60034HB	1.26076	-0.334288	0.00844586	DAA41 & DAA68
VIT_16s0050g02190	unknown	no hit	1.26046	-0.333948	0.0281997	DAA68
VIT_14s0066g02250	leucine-rich repeat transmembrane protein kinase	no hit	1.26034	-0.333813	0.0101983	DAA68
VIT_01s0011g04790	1-phosphatidylinositol-3-phosphate 5-kinase	vv10562Inositol_phosphate_metabolism_vv44145Phagosome_vv44810Regulation_of_actin_cytoskeleton	1.25988	-0.333292	0.000220088	DAA68
VIT_14s0006g02490	ATP binding protein	no hit	1.25971	-0.333095	0.023368	DAA41 & DAA68
VIT_13s0019g03990	Unknown protein	no hit	1.25969	-0.333065	0.0083115	DAA41 & DAA68
VIT_05s0077g00610	desiccation protein PCC13-62 precursor	no hit	1.259	-0.332275	0.0320343	DAA68
VIT_00s0203g00140	octicosapeptide/Phox/Bem1p (PB1) domain-containing protein	no hit	1.25877	-0.332014	0.0102028	DAA68
VIT_07s0005g01390	calreticulin 2 (CRT2)	vv24141Protein_processing_in_endoplasmic_reticulum_vv44145Phagosome	1.25722	-0.330237	0.0123538	DAA68 & DAA93
VIT_07s0005g02300	EDA32 (embryo sac development arrest 32)	no hit	1.25668	-0.329616	0.00314847	DAA68
VIT_19s0014g00220	MAPK (MPK19)	no hit	1.25626	-0.329136	0.0284768	DAA68
VIT_19s0090g00020	TOR1 (TORTIFOLIA 1)	vv44810Regulation_of_actin_cytoskeleton	1.25605	-0.328894	0.0220995	DAA41 & DAA68 & DAA93
VIT_06s0004g07960	Glucose-6-phosphate/phosphate translocator	vv50122Porters_cat_7_to_17	1.25541	-0.328154	0.0204137	DAA68
VIT_15s0046g00980	cyclic nucleotide-regulated ion channel 1	vv34626Plant-pathogen_interaction_vv50101Channels_and_pores	1.25532	-0.328061	0.0308236	DAA41 & DAA68
VIT_02s0025g01050	ubiquitin-conjugating enzyme E2 D/E	vv24120Ubiquitin_mediated_proteolysis_vv24141Protein_processing_in_endoplasmic_reticulum	1.25414	-0.326697	0.0257437	DAA68 & DAA93
VIT_14s0068g00500	indole-3-acetate beta-glucosyltransferase	vv11002Auxin_biosynthesis	1.25394	-0.326469	0.0174821	DAA68 & DAA93
VIT_08s0105g00380	Leucoanthocyanidin dioxygenase	vv10941Flavonoid_biosynthesis	1.25251	-0.324823	0.0207053	DAA68 & DAA93
VIT_18s0001g10310	Protein kinase family	no hit	1.25247	-0.324772	0.0485368	DAA68
VIT_07s0005g00170	rubber elongation factor (REF)	no hit	1.2524	-0.324696	0.0102021	DAA68 & DAA93
VIT_03s0088g01250	D-threo-aldose 1-dehydrogenase	vv10053Ascorbate_and_aldarate_metabolism	1.25168	-0.32387	0.0223227	DAA68
VIT_18s0001g14500	SHD (shepherd)	vv34626Plant-pathogen_interaction	1.25156	-0.323733	0.000985804	DAA41 & DAA68
VIT_14s0066g00810	raffinose synthase	vv10052Galactose_metabolism	1.25117	-0.323273	0.0148213	DAA68
VIT_08s0105g00590	chlorophyll synthetase	vv10860Porphyrin_and_chlorophyll_metabolism	1.25099	-0.323072	0.0119917	DAA68
VIT_08s0007g08540	Mg-chelatase subunit XANTHA-F	vv10860Porphyrin_and_chlorophyll_metabolism_vv30001ABA_signaling	1.25056	-0.322572	0.015562	DAA68
VIT_07s0005g00410	glycosyl hydrolase family 1 protein	no hit	1.25017	-0.322119	0.0248891	DAA68
VIT_05s0077g01480	ARR1 typeB	vv30007Cytokinin_signaling_vv60006ARR-B	1.25011	-0.322057	0.0333494	DAA68
VIT_04s0008g06890	solute carrier family 35	vv50122Porters_cat_7_to_17	1.24924	-0.321045	0.0112323	DAA41 & DAA68 & DAA93
VIT_02s0025g03580	DNA-binding family protein	no hit	1.24902	-0.320795	0.0405124	DAA68
VIT_10s0003g02940	basic helix-loop-helix (bHLH) family	vv60011BHLH	1.24876	-0.320499	0.0242287	DAA68
VIT_05s0049g01760	PROTON GRADIENT REGULATION 5 (PGR5)	no hit	1.24865	-0.320375	0.0428897	DAA68
VIT_05s0049g00980	cofilin	vv44810Regulation_of_actin_cytoskeleton	1.2482	-0.319853	0.00216134	DAA68 & DAA93
VIT_18s0001g07370	Ubiquitin carboxyl-terminal hydrolase 16	vv24120Ubiquitin_mediated_proteolysis	1.24781	-0.319395	0.00588019	DAA68
VIT_14s0066g00370	Protein kinase ATN1	no hit	1.24735	-0.318872	0.00813677	DAA68
VIT_10s0116g00700	DNA helicase SNF2 domain-containing protein	vv60058SNF2	1.24632	-0.31768	0.00272053	DAA68 & DAA93
VIT_06s0004g06940	zinc transporter ZIP6	vv50121Porters_cat_1_to_6	1.2461	-0.317416	0.0142431	DAA68 & DAA93
VIT_07s0005g03040	Poly(ADP)-ribose polymerase	vv10760Nicotinate_and_nicotinamide_metabolism_vv23410Base_excision_repair	1.24537	-0.316573	0.026571	DAA68
VIT_10s0116g01850	Unknown protein	no hit	1.24507	-0.316226	0.0434416	DAA68 & DAA93
VIT_19s0014g00950	DNA polymerase I	vv23030DNA_replication	1.24477	-0.315876	0.0243856	DAA68
VIT_06s0004g02380	Cinnamyl alcohol dehydrogenase	vv10940Phenylpropanoid_biosynthesis	1.24423	-0.315256	0.0299213	DAA68 & DAA93
VIT_00s0238g00060	RPS4 (resistant to p. syringae 4)	vv34627R_proteins_from_Plant-pathogen_interaction	1.2436	-0.314525	0.0434239	DAA68
VIT_14s0066g00250	lipase GDSL	no hit	1.24349	-0.314399	0.0187011	DAA41 & DAA68
VIT_14s0128g00900	MORC family CW-type zinc finger 4	no hit	1.24252	-0.313272	0.0388396	DAA68
VIT_07s0005g00850	ERS type ethylene receptor	vv30008Ethylene_signaling	1.24129	-0.311838	0.0260041	DAA68 & DAA93
VIT_01s0011g01460	AICARFT/IMPCHase bienzyme; MGS	vv10230Purine_metabolism_vv10670One_carbon_pool_by_folate	1.24049	-0.310911	0.0165248	DAA68 & DAA93
VIT_18s0001g08250	tubulin alpha-3 chain	vv44145Phagosome_vv44810Regulation_of_actin_cytoskeleton	1.23998	-0.310322	0.0290764	DAA68
VIT_12s0055g00710	Phosphatidylserine decarboxylase	vv10260Glycine_serine_and_threonine_metabolism_vv10564Glycerophospholipid_metabolism	1.23996	-0.310299	0.0289937	DAA68 & DAA93
VIT_17s0000g05540	H(+)-ATPASE 11 AHA11	vv10190Oxidative_phosphorylation_vv50131Primary_active_transporter_cat_A2_to_A4	1.23986	-0.31018	0.00573578	DAA68 & DAA93
VIT_07s0141g00600	Unknown protein	no hit	1.23945	-0.309706	0.0434416	DAA68 & DAA93
VIT_09s0002g00150	strubbelig receptor family 6	no hit	1.23887	-0.309021	0.013363	DAA68 & DAA93
VIT_06s0004g06100	MYB DIVARICATA	vv30009Flower_development_vv60044MYB	1.23807	-0.308088	0.0119885	DAA68
VIT_13s0074g00690	ABC transporter G member 22	vv52010ABC_transporters	1.23698	-0.306821	0.0115914	DAA68
VIT_02s0087g00400	Pectinacetylesterase	vv40006Cell_wall	1.23696	-0.306798	0.0440748	DAA68 & DAA93
VIT_01s0011g00370	SP1L2 (SPIRAL2)	vv44810Regulation_of_actin_cytoskeleton	1.23635	-0.30609	0.00180008	DAA68 & DAA93
VIT_03s0180g00130	D-3-phosphoglycerate dehydrogenase, chloroplast precursor	vv10260Glycine_serine_and_threonine_metabolism	1.23611	-0.305802	0.00646598	DAA68
VIT_09s0096g00090	Hypoxia up-regulated 1 HSP70	vv50101Channels_and_pores	1.23468	-0.304138	0.022452	DAA41 & DAA68
VIT_03s0063g00860	serine carboxypeptidase	no hit	1.23451	-0.303941	0.0208505	DAA41 & DAA68 & DAA93
VIT_18s0001g09130	armadillo/beta-catenin repeat	no hit	1.23402	-0.303371	0.0398921	DAA68
VIT_12s0028g03380	ADP,ATP carrier protein	vv50123Porters_cat_18_to_29	1.23272	-0.30185	0.000749636	DAA68
VIT_00s0524g00030	armadillo/beta-catenin repeat protein / U-box domain-containing protein	no hit	1.23167	-0.300613	0.00578171	DAA68 & DAA93
VIT_09s0002g03930	Chaperonin GroEL	vv23018RNA_degradation	1.23165	-0.300598	0.0419999	DAA68
VIT_04s0008g02500	Hydroxyproline-rich glycoprotein LKP2	vv34710Circadian_rhythm	1.23133	-0.30022	0.0306953	DAA68 & DAA93
VIT_05s0049g01950	Tetratricopeptide helical	no hit	1.22806	-0.296385	0.0464876	DAA68
VIT_09s0054g01750	Unknown protein	no hit	1.22801	-0.296318	0.0307131	DAA68
VIT_18s0001g09530	zinc finger (C3HC4-type RING finger)	vv60078Other_zf-C3HC4	1.22785	-0.296138	0.0183795	DAA68
VIT_01s0146g00250	PBS1 (avrPphB susceptible 1)	vv34626Plant-pathogen_interaction	1.2263	-0.294313	0.0285399	DAA68
VIT_10s0116g00440	Protein kinase G11A	no hit	1.22558	-0.293469	0.0341627	DAA68
VIT_04s0044g00020	catalase [Vitis vinifera]	vv10680Methane_metabolism_vv44146Peroxisome	1.22467	-0.292397	0.0145866	DAA41 & DAA68 & DAA93
VIT_10s0003g00120	Leucine-rich repeat family protein	no hit	1.22446	-0.292142	0.033817	DAA68
VIT_11s0016g05240	Nuclear pore complex protein Nup205	vv23013RNA_transport	1.22445	-0.292129	0.0197424	DAA68
VIT_14s0128g00760	Epoxide hydrolase	no hit	1.22444	-0.29212	0.0297264	DAA68
VIT_02s0025g01330	Polygalacturonase GH28	vv40006Cell_wall	1.22379	-0.29135	0.0100647	DAA68 & DAA93
VIT_12s0035g01180	protein kinase CRK1 protein	no hit	1.22247	-0.289804	0.0186621	DAA41 & DAA68 & DAA93
VIT_18s0001g13870	calmodulin binding protein	no hit	1.22236	-0.289666	0.0193742	DAA68 & DAA93
VIT_19s0138g00140	ATSYTE/NTMC2T6.1/NTMC2TYPE6.1/SYTE	vv50109Incompletely_characterized_transport_systems	1.22186	-0.289074	0.0365219	DAA41 & DAA68 & DAA93
VIT_08s0040g02360	calmodulin binding protein	no hit	1.22141	-0.288552	0.0329404	DAA68 & DAA93
VIT_08s0056g01570	5-methyltetrahydropteroyltriglutamate--homocysteine S-methyltransferase	vv10271Methionine_metabolism	1.22122	-0.288325	0.0157981	DAA68
VIT_18s0001g01490	Oxidoreductase N-terminal domain-containing	no hit	1.22106	-0.288132	0.0198731	DAA41 & DAA68
VIT_14s0006g00180	aspartyl protease	no hit	1.21943	-0.286212	0.0358498	DAA68
VIT_08s0007g08260	Guanylate kinase	vv10230Purine_metabolism	1.2187	-0.285339	0.0101983	DAA41 & DAA68
VIT_01s0026g01450	DnaJ homolog, subfamily B, member 4	vv50132Primary_active_transporter_cat_A5_to_A8	1.2186	-0.285226	0.0487353	DAA68
VIT_13s0019g02330	GDP-mannose pyrophosphorylase (GMP1)	vv10051Fructose_and_mannose_metabolism	1.21805	-0.284568	0.0392697	DAA68
VIT_08s0058g00530	Unknown protein	no hit	1.21708	-0.283425	0.0487136	DAA68
VIT_00s0220g00120	Protein kinase	no hit	1.21676	-0.283042	0.0030883	DAA68
VIT_04s0008g04290	Transcription elongation factor S-II	vv23022Basal_transcription_factors	1.21632	-0.282528	0.0364226	DAA68 & DAA93
VIT_17s0000g01690	argininosuccinate synthase, chloroplast precursor	vv10220Urea_cycle_and_metabolism_of_amino_groups_vv10252Alanine_and_aspartate_metabolism_vv10330Arginine_and_proline_metabolism	1.21354	-0.279218	0.0110126	DAA68
VIT_09s0002g01040	subtilase	no hit	1.21345	-0.279118	0.0365623	DAA68
VIT_00s0463g00020	scarecrow transcription factor 5 (SCL5)	vv60032GRAS	1.21265	-0.278169	0.0320022	DAA68
VIT_17s0000g07850	Nucleobase-ascorbate transporter 6 (NAT6)	vv50124Porters_cat_30_to_64	1.21249	-0.277975	0.0168647	DAA68
VIT_02s0087g00170	Leucine-rich repeat transmembrane protein kinase	no hit	1.21213	-0.277539	0.0278937	DAA68
VIT_07s0031g03210	protein kinase SPK-3 ASK1	vv30001ABA_signaling_vv30009Flower_development	1.21056	-0.275676	0.031208	DAA68 & DAA93
VIT_01s0010g01200	cell elongation protein / DWARF1 / DIMINUTO (DIM)	vv10100Biosynthesis_of_steroids	1.21021	-0.275253	0.0457029	DAA41 & DAA68
VIT_02s0012g01320	MYC jasmonic acid 3	vv30011Jasmonate_signaling_vv34626Plant-pathogen_interaction_vv60011BHLH	1.21011	-0.275133	0.0106625	DAA68
VIT_05s0020g02080	zinc finger (C3HC4-type RING finger)	vv60078Other_zf-C3HC4	1.20807	-0.272709	0.0161935	DAA68
VIT_09s0002g01610	midasin-related	vv23008Ribosome_biogenesis_in_Eukaryotes	1.20807	-0.272706	0.00812118	DAA68
VIT_18s0001g07960	Serine hydroxymethyltransferase	vv10260Glycine_serine_and_threonine_metabolism_vv10670One_carbon_pool_by_folate_vv10680Methane_metabolism	1.208	-0.272624	0.0334197	DAA68
VIT_14s0066g01180	phospholipid-transporting ATPase	vv50131Primary_active_transporter_cat_A2_to_A4	1.20778	-0.272357	0.0370687	DAA68 & DAA93
VIT_16s0022g02110	DEAD box RNA helicase (PRH75)	vv23040Spliceosome_vv50133Primary_active_transporter_cat_A9_to_A18	1.20761	-0.272152	0.0274985	DAA68
VIT_12s0059g00570	fasciclin arabinogalactan-protein (FLA7)	vv40006Cell_wall	1.20561	-0.269762	0.0474965	DAA41 & DAA68
VIT_08s0007g03640	bZIP transcription factor	vv60012BZIP	1.20458	-0.268528	0.0345134	DAA68
VIT_17s0000g00520	Forever young oxidoreductase	no hit	1.20383	-0.267633	0.0364606	DAA68 & DAA93
VIT_17s0000g08000	ribonuclease III	no hit	1.20192	-0.265343	0.0197145	DAA68 & DAA93
VIT_18s0001g11290	signal peptidase 1	vv23060Protein_export_vv50132Primary_active_transporter_cat_A5_to_A8	1.20147	-0.264795	0.0409851	DAA68 & DAA93
VIT_04s0043g00570	Translational activator	no hit	1.20138	-0.264698	0.0126282	DAA68
VIT_09s0018g02130	calcium-transporting ATPase 9 ACA9	vv34020Calcium_signaling_pathway_vv50131Primary_active_transporter_cat_A2_to_A4	1.20111	-0.264373	0.0110021	DAA41 & DAA68 & DAA93
VIT_06s0004g04800	triosephosphate isomerase, cytosolic	vv10010Glycolysis_vv10051Fructose_and_mannose_metabolism_vv10710Carbon_fixation	1.20093	-0.264154	0.0326697	DAA68 & DAA93
VIT_08s0007g01520	TPR-containing protein kinase	no hit	1.20018	-0.263254	0.0134792	DAA41 & DAA68 & DAA93
VIT_18s0001g12080	phospholipid/glycerol acyltransferase	vv10561Glycerolipid_metabolism_vv10564Glycerophospholipid_metabolism_vv10565Ether_lipid_metabolism	1.20007	-0.263124	0.0452981	DAA68
VIT_19s0015g00690	nitrate-responsive NOI protein	no hit	1.19942	-0.262332	0.0113658	DAA68 & DAA93
VIT_06s0004g08460	CBS1	no hit	1.19732	-0.259808	0.0314258	DAA68 & DAA93
VIT_19s0014g03190	Unknown protein	no hit	1.19684	-0.259233	0.0359785	DAA68
VIT_18s0001g05780	Leucine-rich repeat family protein	no hit	1.19667	-0.259026	0.0116075	DAA41 & DAA68 & DAA93
VIT_16s0039g01650	transporter-related	vv50109Incompletely_characterized_transport_systems	1.19364	-0.255373	0.0221756	DAA41 & DAA68 & DAA93
VIT_08s0007g01630	Tubulin beta-2 chain	vv44145Phagosome_vv44810Regulation_of_actin_cytoskeleton	1.19264	-0.254155	0.0237991	DAA68
VIT_13s0019g01660	dehydration-induced protein (ERD15)	vv30001ABA_signaling	1.19079	-0.251919	0.0212934	DAA68
VIT_13s0175g00080	Calcium dependent protein kinase 1	vv34626Plant-pathogen_interaction	1.1894	-0.250229	0.0334416	DAA68
VIT_18s0001g00060	1,4-alpha-glucan branching enzyme, chloroplast precursor	vv10500Starch_and_sucrose_metabolism	1.18904	-0.249793	0.0265723	DAA68
VIT_11s0016g03320	oligosaccharyl transferase STT3 subunit	vv10510N-Glycan_biosynthesis_vv24141Protein_processing_in_endoplasmic_reticulum	1.18829	-0.248882	0.0113336	DAA68
VIT_04s0008g00700	no hit	no hit	1.18519	-0.245115	0.0346743	DAA68
VIT_11s0016g02440	HRT domain containing	vv60036HRT	1.18432	-0.244055	0.0445632	DAA68 & DAA93
VIT_01s0026g00240	Spermidine synthase	vv10220Urea_cycle_and_metabolism_of_amino_groups_vv10271Methionine_metabolism	1.18	-0.238781	0.0252689	DAA68
VIT_18s0122g00120	cellulose synthase CESA2	vv40006Cell_wall	1.17672	-0.234774	0.0463381	DAA68
VIT_11s0037g00080	Ribosomal protein S12 (RPS12C) 40S	vv23010Ribosome	1.17507	-0.232743	0.0352648	DAA68
VIT_04s0008g02390	zinc finger (C3HC4-type RING finger)	vv60078Other_zf-C3HC4	1.17486	-0.232484	0.0182515	DAA41 & DAA68
VIT_11s0016g03210	NADP-dependent malic enzyme	vv10620Pyruvate_metabolism_vv10710Carbon_fixation	1.1742	-0.231674	0.00684442	DAA68 & DAA93
VIT_01s0011g03680	ER6 protein universal stress protein (USP) family	vv30008Ethylene_signaling	1.17271	-0.229843	0.0449387	DAA41 & DAA68 & DAA93
VIT_05s0102g01180	hydroxyacylglutathione hydrolase 2	vv10620Pyruvate_metabolism	1.16957	-0.225981	0.0275893	DAA68 & DAA93
VIT_18s0001g13430	coatomer alpha subunit	vv50110Protein_coat	1.16766	-0.22362	0.0388884	DAA68
VIT_11s0052g00020	Balbiani ring 1	no hit	1.15549	-0.2085	0.0420074	DAA68 & DAA93
VIT_06s0004g02890	Protein disulfide-isomerase A1	vv24141Protein_processing_in_endoplasmic_reticulum	1.15381	-0.206402	0.0483415	DAA68
VIT_07s0005g04460	ABC transporter C member 1	vv52010ABC_transporters	1.15346	-0.205962	0.0496739	DAA41 & DAA68
VIT_18s0001g11260	Nucleobase-ascorbate transporter 3 (NAT3)	vv50124Porters_cat_30_to_64	1.15198	-0.204117	0.0334416	DAA68 & DAA93
VIT_06s0061g01120	UDP-D-apiose/UDP-D-xylose synthase	vv10500Starch_and_sucrose_metabolism_vv10520Nucleotide_sugars_metabolism	1.14384	-0.19389	0.0487503	DAA68 & DAA93
VIT_11s0016g00900	Aldehyde Dehydrogenase (VvALDH7B5)	vv10010Glycolysis_vv10071Fatty_acid_metabolism_vv10220Urea_cycle_and_metabolism_of_amino_groups_vv10280Valine_leucine_and_isoleucine_degradation_vv10340Histidine_metabolism_vv10410Beta-alanine_metabolism_vv10561Glycerolipid_metabolism_vv10620Pyruvate_metabolism	1.14173	0.191226	0.0489711	DAA68
VIT_17s0000g00920	Glutamate decarboxylase 1 (GAD 1)	vv10251Glutamate_metabolism_vv10252Alanine_and_aspartate_metabolism_vv10410Beta-alanine_metabolism_vv10650Butanoate_metabolism	1.14843	0.199657	0.0466034	DAA68
VIT_03s0063g02420	Ras-related protein Rab-7A	vv44145Phagosome	1.14962	0.201163	0.045538	DAA68
VIT_01s0026g01010	Histone deacetylase complex, SIN3 component	vv44110Cell_cycle_vv60095Orphans_PAH	1.15082	0.202658	0.0446134	DAA68
VIT_02s0025g00900	6-phosphogluconate dehydrogenase	vv10030Pentose_phosphate	1.15162	0.203663	0.0428827	DAA68
VIT_04s0008g02460	H+-transporting ATPase, Plasma membrane	vv10190Oxidative_phosphorylation_vv50131Primary_active_transporter_cat_A2_to_A4	1.15179	0.203871	0.0389867	DAA68 & DAA93
VIT_08s0007g07180	Translation initiation factor eIF-3 subunit 8	vv23013RNA_transport	1.15353	0.206055	0.0309177	DAA68 & DAA93
VIT_06s0004g04530	Armadillo/beta-catenin repeat protein/U-box domain-containing	no hit	1.15376	0.206346	0.0333372	DAA68
VIT_07s0031g00600	RNA recognition motif (RRM)-containing protein	no hit	1.15745	0.210944	0.0369497	DAA68
VIT_06s0004g04930	oxysterol binding protein	no hit	1.15919	0.213114	0.0158023	DAA68
VIT_18s0001g03560	Unknown protein	no hit	1.16028	0.214478	0.0446554	DAA68
VIT_17s0000g09130	ethylene-responsive DEAD box RNA helicase (RH30)	vv23040Spliceosome_vv30008Ethylene_signaling_vv50133Primary_active_transporter_cat_A9_to_A18	1.16194	0.21653	0.0475605	DAA68
VIT_14s0066g00800	proline-rich family protein	no hit	1.16264	0.21741	0.0320451	DAA68
VIT_00s0652g00020	Unknown protein	no hit	1.16593	0.221486	0.026884	DAA68 & DAA93
VIT_12s0057g00680	CONSTANS interacting protein 6	vv30009Flower_development	1.16658	0.222288	0.0258175	DAA68
VIT_11s0016g02870	Peptidase alpha subunit, Mitochondrial	no hit	1.16687	0.222648	0.0332647	DAA68
VIT_19s0014g03400	Receptor protein kinase	no hit	1.16768	0.223646	0.0483415	DAA68
VIT_14s0066g00140	RNA-binding protein RBP31	vv50133Primary_active_transporter_cat_A9_to_A18	1.16795	0.223981	0.0458977	DAA68
VIT_12s0057g00260	external rotenone-insensitive NADPH dehydrogenase	vv10190Oxidative_phosphorylation_vv50134Primary_active_transporter_cat_D1	1.16971	0.226155	0.0460225	DAA68 & DAA93
VIT_19s0014g01940	Unknown	no hit	1.16986	0.22633	0.0274985	DAA68
VIT_03s0038g02570	Ubiquitin-conjugating enzyme E2 O	vv24120Ubiquitin_mediated_proteolysis	1.17024	0.226799	0.0325491	DAA68
VIT_19s0027g00780	NADH dehydrogenase (ubiquinone) flavoprotein 1	vv10190Oxidative_phosphorylation_vv50134Primary_active_transporter_cat_D1	1.17089	0.227603	0.0244751	DAA68
VIT_12s0028g02660	acyl-CoA oxidase (ACX3)	vv10071Fatty_acid_metabolism_vv10592Alpha-linolenic_acid_metabolism_vv11012iba_metabolism_vv11040Biosynthesis_of_unsaturated_fatty_acids_vv44146Peroxisome	1.17096	0.227689	0.022452	DAA68
VIT_03s0038g00280	Cysteine proteinase	no hit	1.17105	0.227797	0.0216697	DAA68
VIT_04s0008g06810	U2-associated protein SR140	vv23040Spliceosome	1.17114	0.227917	0.0385517	DAA68
VIT_08s0007g04170	pyruvate kinase, cytosolic isozyme	vv10010Glycolysis_vv10230Purine_metabolism_vv10620Pyruvate_metabolism_vv10710Carbon_fixation	1.17161	0.228495	0.00793763	DAA68
VIT_10s0071g01030	Transducin family protein / WD-40 repeat	no hit	1.17271	0.229846	0.0290764	DAA68
VIT_18s0001g07280	glucose-6-phosphate isomerase	vv10010Glycolysis_vv10030Pentose_phosphate_vv10500Starch_and_sucrose_metabolism	1.17294	0.230128	0.0211177	DAA68
VIT_06s0004g00870	Unknown protein	no hit	1.17368	0.231036	0.0472077	DAA68
VIT_09s0002g07110	KEG (keep on going)	vv30001ABA_signaling	1.17511	0.232795	0.0252297	DAA68
VIT_07s0104g00860	WD40	no hit	1.17722	0.235386	0.0445396	DAA68
VIT_17s0000g05450	ELF5 (early flowering 5)	vv30009Flower_development	1.17813	0.236495	0.0417591	DAA68 & DAA93
VIT_04s0008g05000	ubiquinol-cytochrome c reductase subunit 7	vv10190Oxidative_phosphorylation_vv50135Primary_active_transporter_cat_D3_to_E2	1.18035	0.239219	0.0487834	DAA68
VIT_14s0060g01100	Unknown protein	no hit	1.1805	0.239397	0.026884	DAA68
VIT_15s0046g01510	BTB/POZ domain-containing protein	vv60093TRAF	1.18095	0.239947	0.00993441	DAA68
VIT_01s0010g03730	F-box domain containing protein	no hit	1.18102	0.240028	0.0126013	DAA68
VIT_16s0050g02180	pyruvate kinase isozyme G, chloroplast precursor	vv10010Glycolysis_vv10230Purine_metabolism_vv10620Pyruvate_metabolism_vv10710Carbon_fixation	1.18143	0.240532	0.00867842	DAA41 & DAA68
VIT_13s0067g00160	NADPH2:quinone reductase	vv10740Riboflavin_metabolism	1.18155	0.240686	0.0364226	DAA68
VIT_14s0128g00120	Ring-H2 finger protein ATL3B	vv60078Other_zf-C3HC4	1.1817	0.240863	0.0462525	DAA41 & DAA68
VIT_17s0000g08290	Dof zinc finger protein DOF5.6	vv60015C2C2-DOF	1.18248	0.241815	0.0264395	DAA68 & DAA93
VIT_08s0040g01950	zinc finger (C3HC4-type RING finger)	vv60078Other_zf-C3HC4	1.18275	0.242145	0.0337191	DAA68 & DAA93
VIT_13s0019g03410	Peroxisomal membrane protein (PMP36)	vv44146Peroxisome_vv50123Porters_cat_18_to_29	1.18288	0.242304	0.0426055	DAA68
VIT_13s0019g04370	phosphoglucomutase/phosphomannomutase	vv10010Glycolysis_vv10030Pentose_phosphate_vv10052Galactose_metabolism_vv10500Starch_and_sucrose_metabolism	1.18301	0.24246	0.0168099	DAA68
VIT_11s0037g00300	signal recognition particle receptor alpha subunit	vv23060Protein_export_vv50132Primary_active_transporter_cat_A5_to_A8	1.18472	0.244543	0.0143276	DAA68 & DAA93
VIT_02s0025g01410	Acyl-CoA synthetase long-chain member 2	vv10071Fatty_acid_metabolism_vv44146Peroxisome_vv50104Group_translocators	1.18496	0.244832	0.00495835	DAA68
VIT_10s0003g03190	RNA recognition motif (RRM)-containing	no hit	1.18496	0.244836	0.0356489	DAA68 & DAA93
VIT_18s0122g01320	Catalase 3	vv10680Methane_metabolism_vv34710Circadian_rhythm_vv44146Peroxisome	1.18507	0.244972	0.00726203	DAA68 & DAA93
VIT_12s0035g00840	Unknown protein	no hit	1.18569	0.245726	0.0358498	DAA68
VIT_06s0004g06510	phosphoesterase	no hit	1.18573	0.245778	0.0154117	DAA68
VIT_10s0003g04530	Cation:chloride symporter	vv50124Porters_cat_30_to_64	1.18631	0.246477	0.0439685	DAA68
VIT_17s0000g05680	Band 7 family	vv50108Accessory_factors_involved_in_transport	1.18655	0.246778	0.0257538	DAA41 & DAA68 & DAA93
VIT_11s0118g00760	zinc finger (C3HC4-type RING finger)	vv60078Other_zf-C3HC4	1.18657	0.246793	0.0166492	DAA68
VIT_12s0028g01820	Aspartate transaminase, mitochondrial	vv10252Alanine_and_aspartate_metabolism_vv10272Cysteine_metabolism_vv10330Arginine_and_proline_metabolism_vv10350Tyrosine_metabolism_vv10360Phenylalanine_metabolism_vv10400Phenylalanine_tyrosine_and_tryptophan_biosynthesis_vv10710Carbon_fixation_vv10950Alkaloid_biosynthesis_I	1.18676	0.247026	0.0206421	DAA68
VIT_18s0001g01090	Nucleic acid binding	no hit	1.18694	0.247247	0.00729041	DAA68
VIT_01s0150g00610	snRK1-interacting protein 1	no hit	1.18764	0.248099	0.0489711	DAA68
VIT_00s0361g00080	Translation initiation factor eIF-4B	vv23013RNA_transport_vv34150mTOR_signaling_pathway	1.18813	0.248691	0.0256901	DAA68
VIT_08s0056g00200	2,3-bisphosphoglycerate-independent phosphoglycerate mutase	vv10010Glycolysis	1.18846	0.249096	0.0221066	DAA68
VIT_06s0004g02630	Zinc finger (C3HC4-type ring finger)	no hit	1.1897	0.250596	0.035675	DAA68
VIT_08s0056g00160	U3 small nucleolar RNA-associated protein 11	no hit	1.18988	0.250811	0.0413027	DAA68
VIT_04s0023g00080	carotene hydroxylase (CYP97A3; LUT5) (VvLUT5)	no hit	1.19028	0.251304	0.0411724	DAA68
VIT_12s0059g01310	SUM2 (small ubiquitin-like modifier 2)	vv23013RNA_transport	1.19057	0.251653	0.0377692	DAA68 & DAA93
VIT_01s0150g00160	ubiquinol-cytochrome C reductase iron-sulfur subunit, mitochondrial	vv10190Oxidative_phosphorylation_vv50135Primary_active_transporter_cat_D3_to_E2	1.19068	0.251791	0.0412568	DAA68
VIT_06s0004g04730	CAX interacting protein 4	no hit	1.19069	0.251802	0.00694791	DAA68
VIT_06s0004g00950	HUB2 (histone mono-ubiquitination 2)	vv60078Other_zf-C3HC4	1.19165	0.252966	0.0197145	DAA68
VIT_11s0052g01370	Micro-fibrillar-associated 1, C-terminal	no hit	1.19175	0.253079	0.0222511	DAA68
VIT_17s0000g09870	MA3 domain-containing protein	no hit	1.1921	0.253507	0.0408629	DAA68
VIT_18s0001g01780	wound-responsive protein	no hit	1.1921	0.253507	0.0384606	DAA68
VIT_14s0068g00640	Acetyl-CoA synthetase	vv10010Glycolysis_vv10620Pyruvate_metabolism_vv10640Propanoate_metabolism_vv10720Reductive_carboxylate_cycle_vv50104Group_translocators	1.19227	0.253709	0.0167438	DAA68
VIT_16s0039g00520	DNA helicase	no hit	1.19285	0.254415	0.0225776	DAA68 & DAA93
VIT_09s0002g01640	KOW domain-containing transcription factor	no hit	1.19302	0.254618	0.028979	DAA68
VIT_09s0002g04870	glycine-rich protein-like	no hit	1.19334	0.255007	0.0495701	DAA68
VIT_13s0084g00310	ACI112	no hit	1.19375	0.255503	0.0261382	DAA68
VIT_05s0094g00900	MAPK (MPK6)	vv30008Ethylene_signaling_vv34626Plant-pathogen_interaction	1.194	0.255798	0.0186621	DAA68
VIT_04s0069g00800	Splicing factor	no hit	1.19447	0.25637	0.0452981	DAA68
VIT_04s0008g03720	Vacuolar sorting-associated protein (Vps27)	vv50111Tethering_factors	1.1946	0.256524	0.0109719	DAA68
VIT_09s0002g00170	proteasome 26S AAA-ATPase subunit (RPT1a)	vv23050Proteasome	1.19468	0.25662	0.0298705	DAA68
VIT_04s0023g02050	inorganic pyrophosphatase	vv10190Oxidative_phosphorylation_vv50133Primary_active_transporter_cat_A9_to_A18	1.19477	0.25673	0.00706688	DAA68 & DAA93
VIT_11s0052g00630	Metallothionein	no hit	1.19504	0.25706	0.012726	DAA68 & DAA93
VIT_08s0058g01410	transcription factor S-II (TFIIS)	vv23022Basal_transcription_factors	1.19519	0.257241	0.019426	DAA68
VIT_17s0000g03040	chaperonin	no hit	1.19533	0.257405	0.0303203	DAA41 & DAA68
VIT_14s0068g01940	protein transport protein SEC61 gamma subunit	vv23060Protein_export_vv24141Protein_processing_in_endoplasmic_reticulum_vv44145Phagosome_vv50111Tethering_factors_vv50132Primary_active_transporter_cat_A5_to_A8	1.1955	0.257617	0.0158023	DAA68
VIT_16s0013g00620	Methionine sulfoxide reductase A	vv10271Methionine_metabolism	1.19555	0.257669	0.00908419	DAA68
VIT_18s0001g11060	Calcineurin phosphoesterase	no hit	1.19589	0.258085	0.0172951	DAA68
VIT_10s0116g01730	soluble starch synthase 3, chloroplast precursor	vv10500Starch_and_sucrose_metabolism	1.19628	0.258554	0.0282089	DAA68
VIT_00s0391g00070	3-deoxy-D-arabino-heptulosonate 7-phosphate synthase	vv10400Phenylalanine_tyrosine_and_tryptophan_biosynthesis	1.1973	0.259783	0.0291189	DAA41 & DAA68 & DAA93
VIT_04s0023g02150	phosphatidic acid phosphatase / PAP2	vv10561Glycerolipid_metabolism_vv10564Glycerophospholipid_metabolism_vv10565Ether_lipid_metabolism_vv10600Sphingolipid_metabolism	1.19798	0.260602	0.0438247	DAA68
VIT_02s0025g04580	hydroxymethylglutaryl-CoA synthase	vv10072Synthesis_and_degradation_of_ketone_bodies_vv10280Valine_leucine_and_isoleucine_degradation_vv10650Butanoate_metabolism	1.19801	0.260637	0.00173235	DAA68
VIT_13s0067g03530	nitrilase	vv10910Nitrogen_metabolism_vv11002Auxin_biosynthesis	1.19816	0.260826	0.0328273	DAA68
VIT_15s0046g00740	tetratricopeptide repeat (TPR)-containing	no hit	1.19843	0.261147	0.0115675	DAA68 & DAA93
VIT_09s0018g01700	Unknown protein	no hit	1.19918	0.262049	0.0364606	DAA68
VIT_16s0098g01860	ClpX, ATPase regulatory subunit	no hit	1.19934	0.262237	0.0303357	DAA68
VIT_15s0046g01290	Carrier protein, Mitochondrial	vv50123Porters_cat_18_to_29	1.19939	0.262301	0.0143641	DAA68 & DAA93
VIT_13s0064g01210	Zf A20 and AN1 domain-containing stress-associated protein 2	vv60077Other_zf-AN1	1.19962	0.262575	0.00598334	DAA68
VIT_05s0051g00720	3-ketoacyl-CoA thiolase PED1	vv10062Fatty_acid_elongation_in_mitochondria_vv10071Fatty_acid_metabolism_vv10280Valine_leucine_and_isoleucine_degradation_vv10592Alpha-linolenic_acid_metabolism_vv11012Iba_metabolism_vv44146Peroxisome	1.20014	0.263197	0.0104217	DAA68
VIT_14s0030g01740	ζ-carotene desaturase (ZDS) (VvZDS1)	vv10906Carotenoid_biosynthesis	1.20017	0.263235	0.0315954	DAA68
VIT_06s0004g05890	ceramidase	vv10600Sphingolipid_metabolism	1.20075	0.263935	0.00706688	DAA68
VIT_07s0151g01010	Pre-mRNA-splicing factor 18	vv23040Spliceosome	1.2008	0.263995	0.0485805	DAA68
VIT_07s0005g00490	UDP-glucuronic acid decarboxylase 1	vv10500Starch_and_sucrose_metabolism_vv10520Nucleotide_sugars_metabolism	1.20122	0.264505	0.0113675	DAA68 & DAA93
VIT_17s0000g09780	Methionine sulfoxide reductase A	vv10271Methionine_metabolism	1.20163	0.264991	0.00879527	DAA68 & DAA93
VIT_06s0004g02680	lysine decarboxylase	vv10300Lysine_biosynthesis	1.20168	0.265049	0.0408282	DAA68 & DAA93
VIT_08s0056g00790	phagocytosis and cell motility protein ELMO1	no hit	1.20172	0.265097	0.0442884	DAA68
VIT_00s0216g00040	ER lumen protein retaining receptor	no hit	1.20183	0.265232	0.0202809	DAA68
VIT_01s0026g02660	negatively light-regulated protein	no hit	1.20231	0.265809	0.0238752	DAA68
VIT_00s0215g00030	autophagy 4a (APG4a)	vv44140Regulation_of_autophagy	1.20234	0.265844	0.0306943	DAA41 & DAA68
VIT_12s0055g00420	bZIP transcription factor	vv60012BZIP	1.20275	0.266338	0.0499486	DAA68
VIT_13s0067g01990	Unknown protein	no hit	1.20365	0.267417	0.0149093	DAA41 & DAA68
VIT_12s0057g00080	Wound-induced	no hit	1.2039	0.26771	0.0183778	DAA68
VIT_04s0023g01650	succinate dehydrogenase flavoprotein subunit,precursor	vv10020Citrate_cycle_vv10190Oxidative_phosphorylation	1.20416	0.268027	0.0206858	DAA68 & DAA93
VIT_14s0060g02260	proteasome 26S AAA-ATPase subunit (RPT5a)	vv23050Proteasome	1.20541	0.269519	0.0167677	DAA68
VIT_18s0001g02020	amino acid permease 3	vv50123Porters_cat_18_to_29	1.20561	0.269758	0.0456876	DAA68
VIT_10s0003g02200	Protein kinase PKN/PRK1	no hit	1.20566	0.269821	0.0445396	DAA68
VIT_13s0019g05130	serine carboxypeptidase III	no hit	1.20666	0.271022	0.00596136	DAA68 & DAA93
VIT_15s0048g02010	shaggy protein kinase theta	no hit	1.20701	0.271436	0.00445646	DAA68
VIT_16s0039g00010	ABC transporter G member 7	vv52010ABC_transporters	1.20791	0.27251	0.00973715	DAA68 & DAA93
VIT_05s0020g01430	vesicle-associated membrane protein 72	vv24130SNARE_interactions_in_vesicular_transport_vv50101Channels_and_pores	1.20816	0.272815	0.0248536	DAA68
VIT_16s0098g00880	Unknown protein	no hit	1.20876	0.273528	0.0303825	DAA68
VIT_03s0038g03050	geranylgeranyl pyrophosphate synthetase, chloroplast precursor	vv10100Biosynthesis_of_steroids_vv10900Terpenoid_biosynthesis	1.2092	0.274052	0.026039	DAA68
VIT_07s0129g00930	Unknown protein	no hit	1.2095	0.274411	0.0066636	DAA68 & DAA93
VIT_01s0127g00260	ATP-citrate synthase	vv10020Citrate_cycle	1.2101	0.275123	0.0118708	DAA41 & DAA68 & DAA93
VIT_01s0026g02100	Unknown protein	no hit	1.21023	0.275284	0.0338559	DAA68
VIT_04s0008g00520	6-phosphofructokinase	vv10051Fructose_and_mannose_metabolism	1.21061	0.275735	0.00834284	DAA68
VIT_03s0063g00680	Zinc metalloprotease pitrilysin sub A	no hit	1.21074	0.275886	0.0255785	DAA68
VIT_14s0066g00610	Unknown protein	no hit	1.21081	0.275968	0.0390651	DAA68 & DAA93
VIT_02s0012g02240	Unknown protein	no hit	1.21081	0.275971	0.0481269	DAA68
VIT_00s0415g00040	glycine-rich protein	no hit	1.21097	0.27616	0.00448364	DAA68
VIT_08s0058g01300	HIGH-LEVEL EXPRESSION OF SUGAR-INDUCIBLE like 1	vv60001ABI3VP1	1.21266	0.27817	0.0121478	DAA68 & DAA93
VIT_16s0013g01140	phosphofructokinase	vv10051Fructose_and_mannose_metabolism	1.21275	0.278285	0.0289937	DAA68
VIT_08s0040g02610	Unknown	no hit	1.21286	0.278413	0.0405124	DAA68 & DAA93
VIT_13s0067g01780	histidine acid phosphatase	vv10740Riboflavin_metabolism	1.21317	0.278787	0.0193702	DAA68
VIT_01s0011g04140	octicosapeptide/Phox/Bem1p (PB1) domain-containing protein	no hit	1.21423	0.280045	0.000710625	DAA68
VIT_11s0037g00130	fip1 motif-containing protein	no hit	1.21472	0.280629	0.0263509	DAA68
VIT_09s0002g02420	Dual-specific kinase DSK1	no hit	1.21535	0.281372	0.0362703	DAA68
VIT_14s0066g00960	Glutaredoxin	no hit	1.21621	0.282387	0.00465391	DAA68 & DAA93
VIT_11s0118g00200	sucrose-phosphate synthase	vv10500Starch_and_sucrose_metabolism	1.21641	0.282631	0.00598585	DAA68
VIT_04s0044g01110	Alcohol dehydrogenase 6	vv10010Glycolysis_vv10071Fatty_acid_metabolism_vv10350Tyrosine_metabolism	1.21656	0.282803	0.0173504	DAA68
VIT_08s0007g04470	vacuolar protein sorting 37C	vv50111Tethering_factors	1.21711	0.283465	0.00729041	DAA68
VIT_14s0060g00900	Unknown protein	no hit	1.21717	0.28353	0.0371063	DAA68
VIT_08s0007g00540	haloacid dehalogenase hydrolase	vv10630Glyoxylate_and_dicarboxylate_metabolism	1.21734	0.283737	0.00282549	DAA41 & DAA68
VIT_05s0077g00860	3-hydroxybutyryl-CoA dehydratase	vv10650Butanoate_metabolism	1.21759	0.284023	0.0210732	DAA68
VIT_15s0046g02010	MAPK (MPK4)	vv30011Jasmonate_signaling_vv34626Plant-pathogen_interaction	1.21759	0.284033	0.00757217	DAA68 & DAA93
VIT_16s0039g02780	poly(A) binding protein	no hit	1.2177	0.284164	0.0369422	DAA68
VIT_11s0052g01400	ribitol kinase	vv10040Pentose_glucuronate_interconversion	1.21786	0.284348	0.0285617	DAA68
VIT_01s0010g03900	MIKC-Type MADS Box Genes Family (VvSEP3)	vv30009Flower_development_vv60042MADS	1.21793	0.284436	0.00156097	DAA68 & DAA93
VIT_17s0000g07550	zinc finger (C3HC4-type RING finger)	vv60078Other_zf-C3HC4	1.21801	0.284527	0.0472077	DAA68
VIT_01s0011g06290	purple acid phosphatase 3 ATPAP3/PAP3	vv10740Riboflavin_metabolism	1.21801	0.28453	0.0196819	DAA68 & DAA93
VIT_04s0023g03420	alcium-dependent protein kinase 16 CPK16	no hit	1.21831	0.284879	0.00352408	DAA68
VIT_17s0000g00340	ATP-dependent Clp protease ATP-binding subunit (CD4B)	vv50109Incompletely_characterized_transport_systems	1.21849	0.285098	0.000477755	DAA68
VIT_19s0014g03130	stem-specific protein TSJT1	no hit	1.2186	0.285227	0.0362283	DAA68 & DAA93
VIT_00s0551g00030	Protein transport protein Sec61 subunit alpha	vv23060Protein_export_vv24141Protein_processing_in_endoplasmic_reticulum_vv44145Phagosome_vv50111Tethering_factors_vv50132Primary_active_transporter_cat_A5_to_A8	1.21884	0.285503	0.0123724	DAA68
VIT_04s0023g00130	Unknown protein	no hit	1.21887	0.285544	0.0185555	DAA68
VIT_07s0141g00520	serine carboxypeptidase 1 precursor	no hit	1.219	0.285703	0.0250801	DAA68 & DAA93
VIT_03s0038g00880	Amidophosphoribosyltransferase 2	vv10230Purine_metabolism_vv10251Glutamate_metabolism	1.21918	0.285912	0.00843575	DAA68
VIT_06s0004g07530	U2B'' (U2 small nuclear ribonucleoprotein B)	vv23040Spliceosome	1.22053	0.287508	0.0129403	DAA68
VIT_18s0001g14730	glutaredoxin	no hit	1.22058	0.287564	0.0441143	DAA68
VIT_18s0001g15400	KOW domain-containing transcription factor family protein	no hit	1.22063	0.287622	0.00250656	DAA68
VIT_04s0023g03520	cold-shock DNA-binding	vv60023CSD	1.22083	0.287868	0.038709	DAA68
VIT_12s0028g02020	Multiprotein-bridging factor 1a MBF1A	vv60043MBF1	1.22122	0.288318	0.00369132	DAA68
VIT_18s0001g07100	pyridoxamine 5'-phosphate oxidase	vv10750Vitamin_B6_metabolism	1.22124	0.288347	0.0081645	DAA68
VIT_11s0052g00880	NADPH-cytochrome P450 oxydoreductase isoform 3	vv10195Photosynthesis	1.22148	0.288635	0.000197539	DAA68
VIT_08s0007g04520	caffeic acid 3-O-methyltransferase	vv10940Phenylpropanoid_biosynthesis	1.22213	0.2894	0.029464	DAA68
VIT_14s0060g01560	PHD finger transcription factor	vv60048PHD	1.22251	0.289851	0.0310043	DAA68
VIT_05s0020g02850	peroxiredoxin-5	no hit	1.22261	0.28997	0.0414233	DAA68
VIT_12s0028g01600	FtsH protease (VAR2)	vv50133Primary_active_transporter_cat_A9_to_A18	1.22325	0.290719	0.00190918	DAA68
VIT_00s0322g00030	alpha-6-galactosyltransferase	vv40006Cell_wall	1.22326	0.290736	0.0364226	DAA68 & DAA93
VIT_04s0008g04480	zinc finger (C3HC4-type RING finger)	vv60078Other_zf-C3HC4	1.22434	0.292005	0.0263985	DAA41 & DAA68
VIT_10s0116g01660	lactoylglutathione lyase	vv10620Pyruvate_metabolism	1.22474	0.292474	0.0289937	DAA68
VIT_18s0001g12460	flavodoxin family protein / radical SAM domain-containing protein	no hit	1.22483	0.292581	0.0231532	DAA68
VIT_01s0010g03750	Unknown protein	no hit	1.22499	0.292772	0.0140329	DAA68
VIT_14s0066g01080	ADP-ribosylation factor A1B	vv50110Protein_coat	1.22508	0.292871	0.00240416	DAA68
VIT_10s0003g01430	MEE62 (maternal effect embryo arrest 62)	no hit	1.22523	0.293055	0.00111141	DAA68
VIT_17s0000g07120	Unknown protein	no hit	1.22536	0.293204	0.0222692	DAA68 & DAA93
VIT_14s0219g00120	PQ-loop repeat / transmembrane	vv50124Porters_cat_30_to_64	1.22622	0.294221	0.0175569	DAA68 & DAA93
VIT_07s0031g02500	RNA polymerase II transcriptional coactivator KIWI	vv60081COAP15	1.22686	0.29497	0.0402616	DAA68
VIT_05s0077g01100	Ubiquitin-conjugating enzyme E2 J1	vv24120Ubiquitin_mediated_proteolysis_vv24141Protein_processing_in_endoplasmic_reticulum	1.22705	0.295195	0.0053396	DAA68
VIT_18s0001g00360	Dehydrin (VvDHN2)	no hit	1.22748	0.295695	0.000523164	DAA41 & DAA68
VIT_00s0780g00010	6-phosphofructokinase 2	vv10051Fructose_and_mannose_metabolism	1.22757	0.29581	0.00112779	DAA68
VIT_19s0014g02860	Cellulase	vv40006Cell_wall	1.228	0.296314	0.00663083	DAA68
VIT_07s0005g00230	U6 snRNA-associated Sm-like protein LSm4	vv23018RNA_degradation_vv23040Spliceosome	1.22815	0.296489	0.0420535	DAA68
VIT_05s0020g04720	Magnesium transporter CorA-like family protein	vv50101Channels_and_pores	1.22816	0.296498	0.0328573	DAA68
VIT_17s0000g06050	ankyrin protein kinase	no hit	1.22897	0.297444	0.0138335	DAA68
VIT_15s0046g02330	Unknown protein	no hit	1.22907	0.29757	0.043267	DAA68
VIT_08s0007g04760	tankyrase 1	vv10760Nicotinate_and_nicotinamide_metabolism_vv50108Accessory_factors_involved_in_transport	1.22926	0.297788	0.0177535	DAA68
VIT_06s0009g00880	axial regulator YABBY2	vv60019C2C2-YABBY	1.22971	0.298324	0.0182753	DAA68 & DAA93
VIT_17s0000g06960	UDP-glucose 6-dehydrogenase	vv10040Pentose_glucuronate_interconversion_vv10500Starch_and_sucrose_metabolism_vv10520Nucleotide_sugars_metabolism_vv40006Cell_wall	1.23038	0.299107	0.00814752	DAA68 & DAA93
VIT_17s0000g08140	MLK/Raf-related protein kinase 1	no hit	1.23052	0.299265	0.00299336	DAA68
VIT_12s0028g03700	two-pore calcium channel (TPC1)	vv50101Channels_and_pores	1.23053	0.299282	0.0187335	DAA68
VIT_18s0122g00460	CP12-3	no hit	1.23056	0.299312	0.022135	DAA68
VIT_11s0118g00570	Tristeza Virus Resistance Gene (Ctv)	no hit	1.23099	0.299818	0.028853	DAA41 & DAA68
VIT_04s0008g05770	CBL-interacting protein kinase 25 (CIPK25)	no hit	1.23129	0.300166	0.0261382	DAA68
VIT_04s0008g06320	Unknown protein	no hit	1.23141	0.300309	0.00641245	DAA68
VIT_07s0129g00620	metal transporter Nramp3	vv50124Porters_cat_30_to_64	1.23197	0.300969	0.00350887	DAA68
VIT_02s0154g00040	Thylakoid lumenal protein	no hit	1.2325	0.301589	0.0368632	DAA68
VIT_04s0023g02820	MIKC-Type MADS Box Genes Family (VvAP3.2)	vv30008Ethylene_signaling_vv30009Flower_development_vv60042MADS	1.23258	0.301686	0.00716203	DAA68 & DAA93
VIT_01s0011g01420	UDP-N-acetylglucosamine pyrophosphorylase	vv10530Aminosugars_metabolism	1.2326	0.301705	0.0125737	DAA68
VIT_19s0015g00760	SEC14 cytosolic factor	vv50122Porters_cat_7_to_17	1.23296	0.30212	0.0343003	DAA68
VIT_13s0067g03660	Unknown protein	no hit	1.23303	0.302207	0.0278843	DAA68
VIT_06s0004g07940	Ribosomal protein S26 (RPS26C) 40S	vv23010Ribosome	1.23305	0.302236	0.0335364	DAA68
VIT_05s0020g03160	transmembrane protein 49	no hit	1.23342	0.302669	0.00486981	DAA68
VIT_16s0022g01770	Phosphopyruvate hydratase.	vv10010Glycolysis	1.23345	0.302701	0.0130379	DAA41 & DAA68
VIT_05s0049g00470	Electron transfer flavoprotein beta-subunit	no hit	1.23348	0.30273	0.0419409	DAA68
VIT_06s0004g03140	isovaleryl-CoA-dehydrogenase (IVD)	vv10280Valine_leucine_and_isoleucine_degradation	1.23386	0.303181	0.00646664	DAA68
VIT_17s0119g00310	Unknown protein	no hit	1.23405	0.303397	0.0485805	DAA68
VIT_15s0046g02230	Heavy-metal-associated domain-containing protein	no hit	1.23416	0.303527	0.00181373	DAA68
VIT_09s0002g05710	ATP:ADP antiporter	vv50122Porters_cat_7_to_17	1.23422	0.303597	0.00892279	DAA41 & DAA68 & DAA93
VIT_14s0030g00400	WD40	no hit	1.23436	0.303762	0.0112818	DAA68
VIT_09s0002g05800	proteasome 26S AAA-ATPase subunit (RPT6a)	vv23050Proteasome	1.23485	0.304339	0.032211	DAA68
VIT_09s0018g01940	pyruvate dehydrogenase E1 component alpha subunit	vv10010Glycolysis_vv10252Alanine_and_aspartate_metabolism_vv10290Valine_leucine_and_isoleucine_biosynthesis_vv10620Pyruvate_metabolism_vv10650Butanoate_metabolism_vv11002Auxin_biosynthesis	1.2358	0.305443	0.014944	DAA68
VIT_11s0016g03390	CRS2-associated factor 1	no hit	1.2363	0.30603	0.0416999	DAA68
VIT_10s0003g00990	pyruvate decarboxylase isozyme 2	vv10010Glycolysis	1.23644	0.306194	0.00338975	DAA68
VIT_18s0001g00190	cell division protease FtsH	vv50133Primary_active_transporter_cat_A9_to_A18	1.23719	0.307071	0.00630553	DAA68
VIT_13s0019g01240	Actin beta/gamma 1	vv44810Regulation_of_actin_cytoskeleton	1.23751	0.307445	0.0381709	DAA68
VIT_14s0060g01990	ATPP2-B15 (Phloem protein 2-B15)	no hit	1.23776	0.307733	0.0196928	DAA68
VIT_08s0007g08290	GTP-binding protein TypA/BipA	no hit	1.23804	0.308055	0.00809216	DAA68 & DAA93
VIT_08s0040g00570	Polyglutamine-binding protein 1	vv23040Spliceosome	1.23812	0.308154	0.0433553	DAA68
VIT_16s0039g01860	RNA recognition motif (RRM)-containing protein	no hit	1.23855	0.308654	0.00182093	DAA68
VIT_19s0014g03500	Unknown protein	no hit	1.23857	0.308675	0.0421981	DAA68
VIT_09s0002g00720	Transcription factor	vv60062Trihelix	1.23887	0.309024	0.0458078	DAA68
VIT_05s0077g02320	hypoxia-responsive	no hit	1.23899	0.309169	0.0431683	DAA68
VIT_07s0104g01250	flavin-containing monooxygenase	vv11000Single_reactions	1.23903	0.30921	0.00975628	DAA41 & DAA68
VIT_12s0057g01470	RAB GTPase RAB2	no hit	1.23966	0.309942	0.0183795	DAA68
VIT_12s0028g00930	Glutathione S-transferase (VvGST3)	vv10480Glutathione_metabolism	1.2405	0.310923	0.00684442	DAA68
VIT_05s0020g03860	homocysteine S-methyltransferase 3	vv10271Methionine_metabolism	1.2408	0.311268	0.0219914	DAA68 & DAA93
VIT_13s0019g03920	Elongation factor 1-alpha 1	vv23013RNA_transport	1.24083	0.311305	0.008572	DAA68
VIT_05s0077g01970	zinc finger (C3HC4-type RING finger)	vv60078Other_zf-C3HC4	1.24093	0.311419	0.0399734	DAA41 & DAA68
VIT_16s0039g02660	Unknown protein	no hit	1.24197	0.312635	0.0320451	DAA68
VIT_18s0001g03580	ubiquitin-fold modifier 1 precursor	no hit	1.24345	0.314344	0.0117733	DAA68
VIT_18s0001g07300	MADS box interactor	no hit	1.24393	0.314906	0.0228068	DAA68
VIT_19s0090g00130	Unknown protein	no hit	1.24425	0.315282	0.016065	DAA68
VIT_15s0048g01920	F-box family protein	no hit	1.24463	0.315715	0.0113768	DAA41 & DAA68
VIT_13s0019g02360	Aldehyde Dehydrogenase (VvALDHI8B1)	vv10220Urea_cycle_and_metabolism_of_amino_groups	1.24464	0.315726	0.00932889	DAA68
VIT_00s0187g00360	uclacyanin I	no hit	1.24485	0.315977	0.0207773	DAA68
VIT_14s0219g00110	Unknown protein	no hit	1.24527	0.316463	0.0153235	DAA68
VIT_00s0370g00020	Clathrin, light polypeptide B	vv50110Protein_coat	1.24528	0.316472	0.00263757	DAA68
VIT_13s0019g04190	Chorismate synthase 1, chloroplast precursor	vv10400Phenylalanine_tyrosine_and_tryptophan_biosynthesis	1.24564	0.316882	0.000463985	DAA68
VIT_12s0028g01050	Helicase in vascular tissue and TAPETUM	vv23040Spliceosome	1.24571	0.316969	0.00625168	DAA68
VIT_14s0036g01020	polyubiquitin (UBQ4)	no hit	1.24596	0.317263	0.000360328	DAA68 & DAA93
VIT_02s0012g02050	PAP/fibrillin family	no hit	1.2464	0.317763	0.00864109	DAA68
VIT_12s0028g02170	ATP synthase protein I	vv10190Oxidative_phosphorylation_vv50131Primary_active_transporter_cat_A2_to_A4	1.24653	0.317923	0.0193293	DAA68
VIT_08s0007g04750	RAB GTPase ARA3	vv50111Tethering_factors	1.247	0.318465	0.00919393	DAA68
VIT_02s0012g00930	Unknown protein	no hit	1.24712	0.318601	0.0126733	DAA68
VIT_19s0090g00390	endoribonuclease L-PSP	no hit	1.24732	0.318827	0.00277521	DAA68
VIT_17s0053g00120	Succinyl-CoA ligase alpha 2 subunit	vv10020Citrate_cycle	1.24745	0.318987	0.0164405	DAA68
VIT_19s0090g00050	pollen Ole e 1 allergen and extensin	no hit	1.24768	0.319251	0.00594006	DAA68
VIT_18s0001g12850	ribosomal protein L31	vv23010Ribosome	1.24817	0.31981	0.0358204	DAA68
VIT_18s0122g01020	Unknown protein	no hit	1.24834	0.320016	0.0156349	DAA68
VIT_09s0002g05940	Ras GTP-binding protein (RAN3)	vv23008Ribosome_biogenesis_in_Eukaryotes_vv23013RNA_transport_vv50112Nuclear_pore_complex	1.24904	0.320825	0.030138	DAA68
VIT_14s0006g01660	Pyridoxal kinase	vv10750Vitamin_B6_metabolism	1.24907	0.320853	0.0264395	DAA68
VIT_01s0113g00560	Unknown protein	no hit	1.24954	0.3214	0.0236193	DAA68
VIT_01s0011g02950	zinc finger (C3HC4-type RING finger)	vv60078Other_zf-C3HC4	1.24956	0.321426	0.0303357	DAA68
VIT_06s0004g04920	RAB5-interacting protein isoform a	no hit	1.24966	0.321533	0.0302773	DAA68
VIT_17s0000g00800	zinc finger (DHHC type)	vv60079Other_zf-DHHC	1.24994	0.321856	0.011117	DAA68
VIT_04s0008g00180	NADP-dependent malic enzyme	vv10620Pyruvate_metabolism_vv10710Carbon_fixation	1.25002	0.321955	0.00662688	DAA68
VIT_05s0051g00870	Glutathione reductase	vv10251Glutamate_metabolism_vv10480Glutathione_metabolism	1.25038	0.322365	0.0106173	DAA68
VIT_17s0000g03490	cysteine desulfurase, (NIFS)	vv10730Thiamine_metabolism_vv24122Sulfur_relay_system	1.25063	0.322656	0.0327265	DAA68
VIT_17s0000g07510	myb family	vv60045MYBrelated	1.25082	0.32287	0.00318251	DAA68 & DAA93
VIT_06s0004g07500	WRKY DNA-binding protein 33	vv34626Plant-pathogen_interaction_vv60066WRKY	1.25099	0.323069	0.00716531	DAA68
VIT_13s0067g01650	glutaredoxin	no hit	1.25129	0.323417	0.00591618	DAA68
VIT_14s0030g00030	glutathione synthetase, chloroplast precursor	vv10251Glutamate_metabolism_vv10480Glutathione_metabolism	1.25134	0.323477	0.0110021	DAA68
VIT_14s0060g01680	TPR3 (topless-related 3)	vv30003Auxin_signaling	1.25208	0.32433	0.0133996	DAA68
VIT_11s0016g04040	Unknown protein	no hit	1.25231	0.324593	0.029464	DAA68
VIT_06s0004g01130	seven in absentia SINA2	vv24120Ubiquitin_mediated_proteolysis	1.25315	0.325562	0.00376291	DAA68 & DAA93
VIT_15s0048g00420	Arginase 1	vv10220Urea_cycle_and_metabolism_of_amino_groups_vv10330Arginine_and_proline_metabolism	1.25328	0.325708	0.00201438	DAA68
VIT_14s0083g00300	RNA polymerase sigma factor	no hit	1.25334	0.325773	0.0124963	DAA68
VIT_08s0040g02130	Syntaxin of plants SYP7	vv24130SNARE_interactions_in_vesicular_transport	1.25413	0.326692	0.0268554	DAA68
VIT_08s0040g01370	Heavy-metal-associated domain-containing protein	no hit	1.2544	0.326994	0.041788	DAA41 & DAA68 & DAA93
VIT_14s0060g00280	RARE-cold-inducible 2B	vv50109Incompletely_characterized_transport_systems	1.25471	0.327359	0.00598699	DAA68 & DAA93
VIT_18s0001g00690	Glutathione S-transferase 8 GSTF8	vv10480Glutathione_metabolism	1.25574	0.328535	0.0489403	DAA68 & DAA93
VIT_01s0011g01160	haloacid dehalogenase hydrolase	vv10630Glyoxylate_and_dicarboxylate_metabolism	1.25587	0.328692	0.00631148	DAA68
VIT_12s0028g00510	Lipase class 3	no hit	1.25633	0.329221	0.0448897	DAA68
VIT_08s0056g01070	MATE efflux family protein	vv50125Porters_cat_66_to_94	1.25644	0.329346	0.0469473	DAA68 & DAA93
VIT_01s0011g06400	Indeterminate(ID)-domain 16	vv60017C2H2	1.25668	0.329619	0.0250801	DAA68 & DAA93
VIT_02s0012g01630	Transmembrane protein 41B	vv50109Incompletely_characterized_transport_systems	1.25695	0.329923	0.0178085	DAA68
VIT_07s0005g00390	Beta Glucosidase 11	no hit	1.25784	0.330948	0.0333494	DAA68
VIT_15s0021g02720	Zinc finger (C2H2 type) family	vv60017C2H2	1.2584	0.33159	0.0121301	DAA68
VIT_17s0000g04540	Enolase	vv10010Glycolysis	1.25862	0.331848	0.0325456	DAA68
VIT_18s0001g00950	prolyl 4-hydroxylase alpha-2 subunit precursor	vv10330Arginine_and_proline_metabolismis	1.25866	0.331892	0.00458467	DAA68
VIT_03s0063g02030	4-hydroxy-3-methylbut-2-enyl diphosphate reductase	vv10100Biosynthesis_of_steroids	1.26081	0.334347	0.000518584	DAA68
VIT_03s0038g04100	3-hydroxy-3-methylglutaryl-coenzyme A reductase 3	vv10100Biosynthesis_of_steroids_vv50121Porters_cat_1_to_6	1.26142	0.335046	0.000123075	DAA68 & DAA93
VIT_03s0038g04750	universal stress protein (USP) family protein	no hit	1.26166	0.335323	0.00152225	DAA68
VIT_19s0015g02690	Glutathione S-transferase 25 GSTU25	vv10480Glutathione_metabolism	1.26168	0.335348	0.0185237	DAA68 & DAA93
VIT_18s0001g09460	GASA5	vv30010Gibberellin_signaling	1.2617	0.335368	0.00448364	DAA68
VIT_07s0031g00670	Heat shock transcription factor 4	vv60037HSF	1.26189	0.33559	0.00319548	DAA68
VIT_05s0049g01770	Translation initiation factor eIF-4E	vv23013RNA_transport_vv34150mTOR_signaling_pathway	1.26227	0.33602	0.014944	DAA68
VIT_18s0001g05080	SEC14 cytosolic factor, putative	vv50122Porters_cat_7_to_17	1.26388	0.337856	0.0122872	DAA68
VIT_06s0004g04440	Osmotin	no hit	1.26406	0.33807	0.0403626	DAA68 & DAA93
VIT_16s0013g01930	acid phosphatase	vv10740Riboflavin_metabolism	1.2645	0.338562	0.00777188	DAA68
VIT_08s0007g05270	no hit	no hit	1.26464	0.338725	0.00706688	DAA68
VIT_08s0105g00340	NLI interacting factor (NIF)	vv50132Primary_active_transporter_cat_A5_to_A8	1.26541	0.339606	0.0360754	DAA68
VIT_01s0010g03940	Sphingosine-1-phosphate lyase	vv10600Sphingolipid_metabolism	1.26561	0.339836	0.0176014	DAA68
VIT_04s0023g02700	Thioredoxin H	no hit	1.26602	0.340303	0.00280866	DAA68 & DAA93
VIT_14s0066g01700	calmodulin binding protein	no hit	1.26613	0.340425	0.0415261	DAA68
VIT_18s0001g09850	myb domain protein R1	vv60044MYB	1.26617	0.340471	0.00131937	DAA68
VIT_11s0016g03890	short-chain dehydrogenase/reductase (SDR)	no hit	1.26685	0.34124	0.0101983	DAA68
VIT_12s0059g00590	Allergenic protein Pt2L4	no hit	1.26687	0.341271	0.00993441	DAA68 & DAA93
VIT_01s0011g01290	N-carbamyl-L-amino acid amidohydrolase	vv10240Pyrimidine_metabolism_vv10410Beta-alanine_metabolism_vv10770Pantothenate_and_CoA_biosynthesis	1.26755	0.342042	0.000972652	DAA68
VIT_11s0016g02380	1-aminocyclopropane-1-carboxylate oxidase 2	vv10640Propanoate_metabolism_vv30008Ethylene_signaling	1.26831	0.342905	0.00900059	DAA68 & DAA93
VIT_08s0040g02160	zinc finger (C3HC4-type RING finger)	vv60078Other_zf-C3HC4	1.26886	0.343529	0.000489042	DAA68
VIT_01s0127g00420	naphthoate synthase	vv10130Ubiquinone_biosynthesis	1.26892	0.343603	0.0181032	DAA41 & DAA68
VIT_11s0078g00250	Phosphoethanolamine cytidylyltransferase	vv10564Glycerophospholipid_metabolism	1.26949	0.34425	0.000184388	DAA68
VIT_18s0122g00180	Calmodulin CML37	vv34020Calcium_signaling_pathway_vv34626Plant-pathogen_interaction	1.26979	0.344595	0.0437586	DAA68 & DAA93
VIT_08s0040g01860	Unknown protein	no hit	1.26997	0.344792	0.0205499	DAA68 & DAA93
VIT_08s0007g04160	Uridylate kinase	vv10240Pyrimidine_metabolism_vv60062Trihelix	1.27053	0.345426	0.00298009	DAA68
VIT_18s0122g00870	zinc finger (C3HC4-type RING finger)	vv60078Other_zf-C3HC4	1.27109	0.346063	0.0402428	DAA68 & DAA93
VIT_10s0003g05380	cytochrome b5-like Fatty acid hydroxylase	no hit	1.27114	0.346125	0.00255242	DAA68 & DAA93
VIT_00s0291g00050	octicosapeptide/Phox/Bem1p (PB1) domain-containing protein	no hit	1.27146	0.346485	0.00221429	DAA41 & DAA68
VIT_05s0077g00550	SFR2 (SENSITIVE TO FREEZING 2)	no hit	1.2719	0.346985	0.000418327	DAA68
VIT_14s0108g01140	Emp24/gp25L/p24 family protein	vv50110Protein_coat	1.2723	0.347438	0.0032	DAA68 & DAA93
VIT_04s0008g05270	ATPase AFG1	no hit	1.27307	0.348316	0.0176014	DAA68
VIT_18s0001g01640	UDP-sugar pyrophospharylase	vv10530Aminosugars_metabolism	1.27331	0.348588	0.0014022	DAA68 & DAA93
VIT_14s0068g01050	GCN5 N-acetyltransferase (GNAT)	vv60082GNAT	1.27342	0.348705	0.0301648	DAA68
VIT_11s0016g03720	Aspartate aminotransferase, cytoplasmic (Transaminase A)	vv10252Alanine_and_aspartate_metabolism_vv10272Cysteine_metabolism_vv10330Arginine_and_proline_metabolism_vv10350Tyrosine_metabolism_vv10360Phenylalanine_metabolism_vv10400Phenylalanine_tyrosine_and_tryptophan_biosynthesis_vv10710Carbon_fixation_vv10950Alkaloid_biosynthesis_I	1.27379	0.349123	6.71427e-05	DAA41 & DAA68
VIT_19s0090g01200	Unknown protein	no hit	1.27411	0.349487	0.0298284	DAA68
VIT_02s0025g01320	no hit	no hit	1.27532	0.350854	0.00131775	DAA68
VIT_13s0067g02890	Unknown protein	no hit	1.27572	0.351308	0.0219292	DAA68
VIT_07s0151g00200	Quinone-oxidoreductase, Chloroplast	vv10190Oxidative_phosphorylation_vv50134Primary_active_transporter_cat_D1	1.2765	0.35219	0.0423644	DAA68
VIT_18s0001g03950	Pm27 protein	no hit	1.27664	0.352348	0.00228223	DAA68
VIT_18s0001g01120	proteasome 26S regulatory subunit S3 (RPN3)	vv23050Proteasome	1.27696	0.352717	0.00207433	DAA68
VIT_06s0004g03390	TET3 (tetraspanin3)	no hit	1.27716	0.352934	0.0424211	DAA68 & DAA93
VIT_12s0059g02370	Translation initiation factor eIF-1	vv23013RNA_transport	1.27752	0.35334	0.0125391	DAA68
VIT_05s0029g01220	Unknown protein	no hit	1.2777	0.353552	0.020716	DAA68
VIT_15s0021g02790	ATELC/ELC	vv50111Tethering_factors	1.27825	0.354176	0.0215591	DAA68
VIT_13s0067g02510	protein phosphatase	no hit	1.27888	0.35488	0.00338408	DAA68 & DAA93
VIT_15s0046g01220	no hit	no hit	1.28022	0.356389	0.0472077	DAA68
VIT_02s0025g04560	copper amine oxidase	vv10220Urea_cycle_and_metabolism_of_amino_groups_vv10340Histidine_metabolism_vv10350Tyrosine_metabolism_vv10360Phenylalanine_metabolism_vv11002Auxin_biosynthesis	1.28111	0.357396	2.69165e-05	DAA68
VIT_12s0059g00880	WRKY DNA-binding protein 6	vv60066WRKY	1.28113	0.357421	0.01233	DAA68
VIT_14s0171g00090	Uracil phosphoribosyltransferase.	vv10240Pyrimidine_metabolism	1.28118	0.357477	0.00923859	DAA68 & DAA93
VIT_18s0001g02460	Unknown protein	no hit	1.28122	0.357519	0.00193967	DAA68
VIT_18s0075g00480	R protein L6	vv34627R_proteins_from_Plant-pathogen_interaction	1.28134	0.357655	0.0104453	DAA68 & DAA93
VIT_04s0023g02720	RTE1 (REVERSION-TO-ETHYLENE SENSITIVITY1)	vv30008Ethylene_signaling	1.28162	0.357971	0.0409922	DAA68
VIT_18s0001g07240	14-3-3 protein GF14 kappa (GRF8)	no hit	1.28181	0.358178	6.01049e-05	DAA68
VIT_11s0016g05620	TPR4/WSIP2 (topless-related 4)	vv30003Auxin_signaling	1.2821	0.358511	0.000378686	DAA68
VIT_05s0077g02140	fatty acid multifunctional protein (MFP2)	vv10062Fatty_acid_elongation_in_mitochondria_vv10071Fatty_acid_metabolism_vv10280Valine_leucine_and_isoleucine_degradation_vv10380Tryptophan_metabolism_vv10410Beta-alanine_metabolism_vv10640Propanoate_metabolism_vv10650Butanoate_metabolism	1.28225	0.358678	0.00177048	DAA68
VIT_13s0019g03420	C2 domain-containing protein	no hit	1.28228	0.358712	0.041788	DAA68
VIT_17s0000g01910	Glutamine synthetase cytosolic isozyme 1	vv10251Glutamate_metabolism_vv10550Peptidoglycan_biosynthesis_vv10910Nitrogen_metabolism	1.28259	0.359064	0.000212608	DAA68
VIT_11s0016g04390	Unknown protein	no hit	1.2826	0.359067	0.00169549	DAA68
VIT_16s0022g01440	transketolase, chloroplast precursor	vv10030Pentose_phosphate_vv10710Carbon_fixation	1.28295	0.35947	4.49026e-06	DAA68
VIT_08s0032g01020	MD-2 lipid recognition domain-containing protein	no hit	1.2835	0.360087	0.000452683	DAA68
VIT_09s0018g00780	HcrVf1 protein	no hit	1.28361	0.360209	0.0384531	DAA68 & DAA93
VIT_01s0026g02620	Expansin (VvEXPA1)	vv30003Auxin_signaling	1.28416	0.360822	8.21404e-05	DAA41 & DAA68
VIT_07s0104g00090	basic helix-loop-helix (VvMyc1)	vv60011BHLH	1.28519	0.361982	0.0281554	DAA68
VIT_01s0011g02310	Unknown protein	no hit	1.28523	0.362025	0.0111034	DAA68
VIT_06s0080g00030	aldo/keto reductase	vv10040Pentose_glucuronate_interconversion_vv10051Fructose_and_mannose_metabolism_vv10052Galactose_metabolism_vv10561Glycerolipid_metabolism_vv10620Pyruvate_metabolism	1.28586	0.362729	0.012092	DAA68
VIT_19s0014g02870	Cellulase	vv40006Cell_wall	1.28606	0.362957	0.000960477	DAA68
VIT_05s0020g04570	CBL-interacting protein kinase 7 (CIPK7)	no hit	1.28636	0.36329	0.00325294	DAA68 & DAA93
VIT_02s0033g01330	acyl-CoA binding protein	no hit	1.2865	0.363452	0.00107673	DAA68 & DAA93
VIT_14s0066g01400	MLK/Raf-related protein kinase 1	no hit	1.2866	0.363567	0.0418273	DAA68
VIT_13s0156g00550	S-receptor kinase	no hit	1.28676	0.363741	0.00716531	DAA41 & DAA68
VIT_04s0008g03770	Aspartate aminotransferase P1	vv10252Alanine_and_aspartate_metabolism_vv10272Cysteine_metabolism_vv10330Arginine_and_proline_metabolism_vv10350Tyrosine_metabolism_vv10360Phenylalanine_metabolism_vv10400Phenylalanine_tyrosine_and_tryptophan_biosynthesis_vv10710Carbon_fixation_vv10950Alkaloid_biosynthesis_I	1.2868	0.363792	0.00188429	DAA68
VIT_00s0531g00050	acetyl-CoA acetyltransferase, cytosolic 1	vv10071Fatty_acid_metabolism_vv10072Synthesis_and_degradation_of_ketone_bodies_vv10280Valine_leucine_and_isoleucine_degradation_vv10380Tryptophan_metabolism_vv10620Pyruvate_metabolism_vv10650Butanoate_metabolism	1.28694	0.36394	0.000892583	DAA41 & DAA68
VIT_14s0068g02190	Chloride channel protein B	vv50124Porters_cat_30_to_64	1.28708	0.364101	0.0206507	DAA68
VIT_03s0091g00480	zinc finger (C3HC4-type RING finger)	vv60078Other_zf-C3HC4	1.28739	0.36445	0.0478976	DAA68
VIT_18s0001g09490	metal transporter Nramp2	vv50124Porters_cat_30_to_64	1.28745	0.364517	0.00159828	DAA68
VIT_17s0000g07520	ribosomal-protein S6 kinase p70	vv34150mTOR_signaling_pathway	1.2877	0.364796	0.0020071	DAA68
VIT_19s0014g00180	Ribokinase	vv10030Pentose_phosphate	1.28774	0.364844	0.000186093	DAA68
VIT_08s0007g00830	lectin protein kinase	no hit	1.28791	0.365035	0.0466034	DAA68
VIT_04s0008g04700	histone H2A variant 3 HTA9	no hit	1.28814	0.365288	0.00659338	DAA68
VIT_16s0013g01940	Kinase-like protein TMKL1	no hit	1.28824	0.3654	0.0362681	DAA68 & DAA93
VIT_13s0067g02130	dehydration-induced protein (ERD15)	vv30001ABA_signaling	1.28839	0.365572	0.00382663	DAA68 & DAA93
VIT_16s0098g01570	acyl-CoA binding protein 2 (ACBP2)	no hit	1.28857	0.365773	0.00111335	DAA68
VIT_08s0056g00290	Calcium-binding protein CML	vv34626Plant-pathogen_interaction	1.28871	0.365929	0.0013303	DAA41 & DAA68 & DAA93
VIT_18s0001g09990	Cysteine protease CP1	no hit	1.28917	0.366439	3.5609e-05	DAA68
VIT_06s0004g05460	protein phosphatase 2C DBP	vv30001ABA_signaling_vv60024DBP	1.2893	0.366584	0.0311705	DAA68 & DAA93
VIT_08s0007g07310	no hit	no hit	1.28957	0.366892	0.00706479	DAA68
VIT_13s0067g03650	histone H4	no hit	1.29001	0.367379	0.0448897	DAA68
VIT_06s0004g06220	Na+/Pi transporter	vv50123Porters_cat_18_to_29	1.29023	0.367633	0.0438247	DAA68
VIT_01s0011g04210	Amino acid permease	vv50123Porters_cat_18_to_29	1.29049	0.367918	0.00223826	DAA68 & DAA93
VIT_12s0028g02960	no hit	no hit	1.2907	0.368152	0.00857342	DAA68
VIT_12s0028g00320	LHB1B1	vv10196Photosynthesis_antenna_proteins_vv50105Transport_electron_carriers_vv50113Thylakoid_targeting_pathway	1.29105	0.36854	0.00296864	DAA68
VIT_12s0057g00700	glucan endo-1,3-beta-glucosidase 3 precursor	vv10500Starch_and_sucrose_metabolism	1.29115	0.368659	0.00588029	DAA68
VIT_03s0180g00010	Cysteine proteinase	no hit	1.29117	0.368683	0.000698703	DAA68
VIT_14s0128g00360	Nucleolar GTPase	no hit	1.29125	0.368764	0.000231784	DAA68
VIT_13s0019g00350	ARF GTPase activator, ARF-GAP Domain 13	vv50110Protein_coat	1.29225	0.369884	0.00499756	DAA41 & DAA68 & DAA93
VIT_05s0020g04850	H1flk	no hit	1.2925	0.370165	2.01192e-05	DAA68
VIT_05s0062g01190	pirin	no hit	1.29278	0.37048	0.0162218	DAA68
VIT_01s0244g00010	basic helix-loop-helix (bHLH) family (VvCEB1)	vv60011BHLH	1.29379	0.371599	0.000449432	DAA68 & DAA93
VIT_03s0063g00120	wax synthase	vv11000Single_reactions	1.29446	0.372354	0.000890059	DAA68 & DAA93
VIT_13s0019g00330	Aquaporin TIP1;3	vv50101Channels_and_pores	1.29465	0.372562	0.00375007	DAA68
VIT_08s0007g07330	no hit	no hit	1.29539	0.373389	0.0143276	DAA68 & DAA93
VIT_04s0023g03230	Auxin-responsive SAUR9	vv30003Auxin_signaling	1.29572	0.373752	0.0317353	DAA68 & DAA93
VIT_08s0105g00400	GT-1-like transcription factor	vv60062Trihelix	1.29587	0.373926	0.00874295	DAA68
VIT_11s0016g05770	alkaline alpha galactosidase 2	vv10052Galactose_metabolism_vv10561Glycerolipid_metabolism	1.29651	0.374633	0.0172957	DAA68
VIT_06s0004g08230	Root phototropism protein 2	no hit	1.29664	0.374781	0.000339855	DAA41 & DAA68 & DAA93
VIT_03s0038g03120	isocitrate dehydrogenase subunit 1	vv10020Citrate_cycle	1.2967	0.374845	0.00590938	DAA68 & DAA93
VIT_18s0001g01030	protein disulfide isomerase	no hit	1.29683	0.374994	0.00588029	DAA68
VIT_09s0002g07530	Tetratricopeptide helical	no hit	1.29746	0.375693	0.000114874	DAA68
VIT_17s0000g02290	GTPase activating protein	no hit	1.29868	0.377041	0.0184853	DAA68
VIT_18s0001g00900	EMB1793	no hit	1.29896	0.377359	0.0208455	DAA68
VIT_16s0050g00090	cytochrome B561	vv50105Transport_electron_carriers	1.29903	0.377432	0.000178813	DAA68
VIT_04s0023g02810	Aldehyde Dehydrogenase (VvALDH3F1)	vv10010Glycolysis_vv10071Fatty_acid_metabolism_vv10220Urea_cycle_and_metabolism_of_amino_groups_vv10280Valine_leucine_and_isoleucine_degradation_vv10340Histidine_metabolism_vv10410Beta-alanine_metabolism_vv10561Glycerolipid_metabolism_vv10620Pyruvate_metabolism	1.29906	0.377465	0.00694757	DAA68 & DAA93
VIT_11s0016g05430	Unknown protein	no hit	1.29978	0.378267	0.0294091	DAA68
VIT_12s0055g00900	RAE1 RNA export 1 homolog	vv23013RNA_transport_vv50109Incompletely_characterized_transport_systems	1.30051	0.379077	0.0145334	DAA68
VIT_04s0044g01130	alcohol dehydrogenase 2 [Vitis vinifera]	vv10010Glycolysis_vv10071Fatty_acid_metabolism_vv10350Tyrosine_metabolism	1.30062	0.379194	0.00364092	DAA68
VIT_17s0000g00400	phosphate carrier protein	vv50123Porters_cat_18_to_29	1.30087	0.379475	5.30578e-05	DAA68
VIT_17s0000g07260	glucan endo-1,3-beta-glucosidase 3 precursor	vv10500Starch_and_sucrose_metabolism	1.30147	0.380139	0.00178258	DAA68
VIT_04s0008g04210	GLB3 (2-on-2 hemoglobin like gene 3)	no hit	1.30151	0.380184	0.00463962	DAA68
VIT_18s0041g00740	UDP-glucose: anthocyanidin 5,3-O-glucosyltransferase	vv10942Anthocyanin_biosynthesis	1.30177	0.38048	0.000449839	DAA68
VIT_15s0046g00480	wax synthase	vv11000Single_reactions	1.30179	0.380497	0.000518584	DAA68 & DAA93
VIT_04s0079g00610	early nodulin ENOD18 protein	no hit	1.30181	0.380522	0.0003994	DAA68 & DAA93
VIT_04s0008g02050	hydrolase, alpha/beta fold	no hit	1.30219	0.380935	9.76115e-05	DAA68
VIT_14s0006g00430	carboxylesterase	no hit	1.30277	0.381581	0.00711999	DAA68
VIT_11s0118g00390	Oxidoreductase, 2OG-Fe(II) oxygenase	no hit	1.30279	0.381601	0.00406732	DAA68
VIT_13s0064g00920	Zinc finger (CCCH-type) family protein	vv60018C3H	1.30292	0.381746	0.000128928	DAA68 & DAA93
VIT_06s0004g05730	universal stress protein (USP) family protein	no hit	1.30295	0.381787	0.000489042	DAA68
VIT_10s0071g00810	binding	no hit	1.30531	0.384391	0.00929804	DAA68
VIT_02s0025g02530	RabGAP/TBC domain-containing protein	no hit	1.30534	0.384427	0.00107995	DAA68
VIT_03s0038g02500	SKP1	vv24120Ubiquitin_mediated_proteolysis_vv24141Protein_processing_in_endoplasmic_reticulum_vv44110Cell_cycle	1.30541	0.384505	0.00100643	DAA68
VIT_16s0039g02500	shikimate kinase	vv10400Phenylalanine_tyrosine_and_tryptophan_biosynthesis	1.30548	0.384582	0.0201397	DAA68
VIT_16s0100g00570	dehydration-responsive protein	no hit	1.3059	0.385042	0.0102124	DAA68
VIT_14s0108g01550	calmodulin-binding protein	no hit	1.30612	0.385289	0.0195393	DAA68
VIT_11s0016g03200	gibberellin oxidase	vv10904Diterpenoid_biosynthesis	1.30648	0.385686	0.00181373	DAA68
VIT_14s0066g02170	Prolyl 4-hydroxylase	vv10330Arginine_and_proline_metabolismis	1.3065	0.385707	0.000377431	DAA68
VIT_04s0008g02830	Galactokinase like protein	vv10052Galactose_metabolism	1.30653	0.385737	0.0158686	DAA68
VIT_07s0151g00510	GCN5 N-acetyltransferase (GNAT)	vv60082GNAT	1.30725	0.386535	0.00628748	DAA68
VIT_08s0007g06520	Actin beta/gamma 1	vv44810Regulation_of_actin_cytoskeleton	1.30726	0.386541	0.0194531	DAA68
VIT_16s0039g01580	Carbohydrate kinase	vv10030Pentose_phosphate	1.3074	0.386699	8.63926e-05	DAA68
VIT_00s0189g00050	no hit	no hit	1.30828	0.387675	0.0165035	DAA68
VIT_11s0016g03880	receptor protein kinase PERK1	no hit	1.30831	0.387709	1.11896e-05	DAA68 & DAA93
VIT_14s0108g00510	nucleosome assembly protein (NAP-related) NRP2	no hit	1.30832	0.387719	1.71613e-05	DAA68 & DAA93
VIT_00s0265g00080	ribosomal protein L21	vv23010Ribosome	1.30834	0.387733	0.0361649	DAA68
VIT_04s0023g01810	ribosomal protein L6	vv23010Ribosome	1.30961	0.38914	0.011038	DAA68
VIT_08s0056g00250	Harpin-induced 1	no hit	1.30991	0.389466	0.00244745	DAA68
VIT_07s0129g00430	acyl-CoA binding protein	no hit	1.31008	0.389653	0.000320016	DAA68 & DAA93
VIT_07s0031g02610	NAC domain-containing protein (VvNAC39)	vv60046NAC	1.31022	0.389806	0.00695693	DAA68
VIT_12s0059g01820	Protein phosphatase 1D	no hit	1.31041	0.390017	0.00195171	DAA68
VIT_11s0016g02830	gamma-glutamyltranspeptidase	vv10272Cysteine_metabolism_vv10450Selenoamino_acid_metabolism_vv10480Glutathione_metabolism	1.31052	0.390137	0.0003994	DAA68
VIT_01s0011g04640	Auxin Efflux Carrier	vv50004Auxin_transport_vv50125Porters_cat_66_to_94	1.31053	0.390149	5.37962e-05	DAA68
VIT_12s0035g00380	AAA-type ATPase	no hit	1.31059	0.390215	0.000143674	DAA68 & DAA93
VIT_18s0072g00670	GT2-like trihelix DNA-binding protein	vv60062Trihelix	1.31066	0.390294	1.17951e-05	DAA68
VIT_04s0044g01120	alcohol dehydrogenase 2 [Vitis vinifera]	vv10010Glycolysis_vv10071Fatty_acid_metabolism_vv10350Tyrosine_metabolism	1.31086	0.390512	0.00537583	DAA41 & DAA68 & DAA93
VIT_11s0016g02840	Adaptor-related protein complex 4, sigma 1 sub	vv50110Protein_coat	1.31107	0.390747	0.00937027	DAA68
VIT_06s0009g03190	Unknown protein	no hit	1.31123	0.390917	0.0284472	DAA68 & DAA93
VIT_04s0023g03780	Cell cycle checkpoint protein RAD17 (AtRAD17)	no hit	1.31159	0.391312	0.0218016	DAA68
VIT_00s0194g00110	4-nitrophenylphosphatase	vv10630Glyoxylate_and_dicarboxylate_metabolism	1.3118	0.391552	0.0155028	DAA68
VIT_02s0025g01180	Carrier protein, Mitochondrial	vv50123Porters_cat_18_to_29	1.31253	0.392354	0.00060374	DAA68
VIT_13s0074g00770	Copper chaperone ATX1	vv50131Primary_active_transporter_cat_A2_to_A4	1.31263	0.392459	0.000536496	DAA68
VIT_13s0074g00700	ABC transporter G member 22	vv52010ABC_transporters	1.31309	0.392967	0.0211286	DAA68
VIT_03s0017g00650	GTP cyclohydrolase II	vv10740Riboflavin_metabolism	1.3145	0.394509	1.33768e-05	DAA68 & DAA93
VIT_06s0009g02640	hydroxymethylglutaryl-CoA lyase	vv10072Synthesis_and_degradation_of_ketone_bodies_vv10280Valine_leucine_and_isoleucine_degradation_vv10650Butanoate_metabolism_vv44146Peroxisome	1.31513	0.395208	0.00170491	DAA68
VIT_17s0000g06430	Peptidyl-prolyl cis-trans isomerase NIMA-interacting 4	no hit	1.31524	0.395322	0.000371439	DAA68
VIT_14s0083g00880	Phosphatidylinositol 4-kinase type-II	vv10562Inositol_phosphate_metabolism_vv34070Phosphatidylinositol_signaling_system	1.3157	0.395832	0.000267427	DAA68
VIT_05s0062g00890	Alpha-glucan water dikinase isoform 3, Chloroplast	vv50108Accessory_factors_involved_in_transport	1.31696	0.397216	2.40113e-05	DAA68
VIT_16s0100g00510	F-box family protein	no hit	1.31719	0.397465	0.000104492	DAA68
VIT_14s0006g02620	Cgi67 serine protease	no hit	1.31747	0.397771	0.00237527	DAA68
VIT_18s0072g01010	Peptide chain release factor eRF subunit 1	vv23015mRNA_surveillance_pathway	1.31753	0.397838	0.013403	DAA68
VIT_05s0062g00900	Alpha-glucan water dikinase isoform 3, Chloroplast	vv50108Accessory_factors_involved_in_transport	1.31809	0.398452	0.00131556	DAA68
VIT_01s0010g01680	glutaredoxin	no hit	1.31817	0.398539	0.000347086	DAA68
VIT_11s0016g05600	Zinc finger (ubiquitin-hydrolase) domain-containing	vv60080Other_zf	1.3188	0.399229	0.00574349	DAA68
VIT_00s0174g00320	Unknown protein	no hit	1.31924	0.399706	0.00785567	DAA68
VIT_12s0028g03900	no hit	no hit	1.31928	0.399748	0.0100424	DAA68 & DAA93
VIT_06s0004g07930	Nucleotidyltransferase family	no hit	1.31973	0.400246	0.00138536	DAA68
VIT_07s0005g06290	Cytochrome b5 isoform Cb5-C	no hit	1.32001	0.400549	3.05486e-06	DAA68
VIT_08s0007g03690	inosine-uridine preferring nucleoside hydrolase family protein	vv10230Purine_metabolism_vv10760Nicotinate_and_nicotinamide_metabolism	1.32089	0.401508	0.0104453	DAA68 & DAA93
VIT_08s0007g08590	pentatricopeptide (PPR) repeat-containing protein	no hit	1.32137	0.402029	0.0117268	DAA68
VIT_13s0156g00150	Unknown	no hit	1.32162	0.402303	0.00264935	DAA68
VIT_18s0001g00130	Unknown protein	no hit	1.32342	0.40427	0.0081092	DAA68
VIT_06s0004g00960	unknown	no hit	1.32346	0.404313	0.000340147	DAA68
VIT_02s0025g03220	Trihelix DNA-binding protein (GT2)	vv60062Trihelix	1.32368	0.40456	0.000247385	DAA68
VIT_02s0012g00760	haloacid dehalogenase hydrolase	vv10630Glyoxylate_and_dicarboxylate_metabolism	1.32383	0.404721	0.00213081	DAA68
VIT_18s0001g07770	Unknown protein	no hit	1.32471	0.405678	0.0442856	DAA68 & DAA93
VIT_17s0000g04890	D-aminoacyl-tRNA deacylase GEKO1	no hit	1.32498	0.405973	9.38956e-05	DAA68 & DAA93
VIT_16s0098g00800	Copper-binding family protein	no hit	1.3255	0.406533	0.00975628	DAA68
VIT_14s0128g00720	Acyl-CoA synthetase long-chain member 7	vv10071Fatty_acid_metabolism_vv44146Peroxisome_vv50104Group_translocators	1.32552	0.406556	0.00153501	DAA68
VIT_08s0040g01190	3-oxoacyl-reductase, chloroplast precursor	vv10061Fatty_acid_biosynthesis_vv11040Biosynthesis_of_unsaturated_fatty_acids	1.32588	0.406952	9.63887e-06	DAA68
VIT_08s0007g08170	Unknown protein	no hit	1.32783	0.409068	0.000906722	DAA68
VIT_12s0057g00070	Wound-induced	no hit	1.32895	0.410283	0.00955967	DAA68
VIT_01s0011g04240	zinc finger (B-box type)	vv60073Orphans_zf-b_box	1.32986	0.411275	0.0248536	DAA41 & DAA68
VIT_14s0060g00420	pyruvate dehydrogenase kinase	vv10010Glycolysis_vv10252Alanine_and_aspartate_metabolism_vv10290Valine_leucine_and_isoleucine_biosynthesis_vv10620Pyruvate_metabolism	1.33066	0.412139	0.0309177	DAA68
VIT_01s0127g00410	CRS2-associated factor 2	no hit	1.33168	0.413246	0.0240913	DAA68
VIT_05s0020g03870	MLK/Raf-related protein kinase 1	no hit	1.33184	0.413424	0.0164207	DAA68
VIT_18s0122g01440	AMP-dependent synthetase and ligase	no hit	1.33199	0.413586	0.000631746	DAA68
VIT_08s0007g08840	Glycosyl transferaseHGA1	no hit	1.33244	0.414068	0.000119719	DAA68
VIT_03s0063g00060	IMP dehydrogenase	vv10230Purine_metabolism	1.33276	0.414414	0.00464854	DAA68
VIT_15s0046g01500	Translation initiation factor eIF-1A	vv23013RNA_transport	1.33288	0.414551	0.010743	DAA68 & DAA93
VIT_02s0012g01390	Unknown	no hit	1.33299	0.414667	0.0281997	DAA68 & DAA93
VIT_01s0026g01460	Thioredoxin H-type 2 (Trx-H-2)	no hit	1.33388	0.415632	0.00210056	DAA68
VIT_11s0016g05060	choline/ethanolamine kinase	vv10260Glycine_serine_and_threonine_metabolism_vv10564Glycerophospholipid_metabolism	1.33434	0.416128	0.0243856	DAA68 & DAA93
VIT_09s0002g04300	Hydroxyphenylpyruvate reductase (HPPR)	vv10350Tyrosine_metabolism_vv10360Phenylalanine_metabolism	1.33447	0.416263	2.04735e-06	DAA68
VIT_18s0001g09290	Unknown protein	no hit	1.33461	0.41642	0.000275828	DAA68
VIT_12s0059g02520	fringe	no hit	1.33519	0.417042	0.0369205	DAA68 & DAA93
VIT_00s0662g00010	Acyl-CoA oxidase (ACX2)	vv10071Fatty_acid_metabolism_vv10592Alpha-linolenic_acid_metabolism_vv11040Biosynthesis_of_unsaturated_fatty_acids_vv44146Peroxisome	1.33622	0.418157	0.0160537	DAA68
VIT_07s0031g00660	Unknown protein	no hit	1.33685	0.418843	0.00175038	DAA68 & DAA93
VIT_18s0001g15010	F-box and leucine-rich repeat protein 1	vv24120Ubiquitin_mediated_proteolysis	1.33727	0.419292	3.73818e-05	DAA68
VIT_18s0001g09230	Salt tolerance zinc finger	vv60017C2H2	1.33737	0.419395	0.0150161	DAA41 & DAA68
VIT_07s0005g01710	WRKY DNA-binding protein 23	vv60066WRKY	1.33774	0.419796	4.772e-05	DAA68
VIT_11s0016g00470	Sucrose synthase	vv10500Starch_and_sucrose_metabolism	1.33791	0.419984	0.000394469	DAA68 & DAA93
VIT_17s0000g00010	mtN19	no hit	1.33796	0.420034	0.00348869	DAA68
VIT_19s0014g02440	MATE efflux family protein	vv50125Porters_cat_66_to_94	1.33824	0.42034	0.00258563	DAA68 & DAA93
VIT_17s0000g06710	Leucine-rich repeat transmembrane protein kinase	no hit	1.33879	0.42093	0.032211	DAA68
VIT_15s0046g03780	no hit	no hit	1.33911	0.421279	0.000433824	DAA68 & DAA93
VIT_14s0006g02510	plastid movement impaired 15 (PMI15)	no hit	1.33938	0.421569	0.0389632	DAA68
VIT_16s0022g02230	Leucine-rich repeat receptor protein kinase EXS	no hit	1.34053	0.422803	0.000433511	DAA68
VIT_10s0071g00840	Unknown protein	no hit	1.34217	0.424569	0.000173375	DAA41 & DAA68
VIT_11s0016g04080	Multiprotein-bridging factor 1c MBF1C	vv30008Ethylene_signaling_vv60043MBF1	1.34257	0.424994	0.00615095	DAA68 & DAA93
VIT_14s0060g01660	Pre-mRNA-splicing factor 38A	vv23040Spliceosome	1.34258	0.425006	3.92701e-05	DAA68
VIT_13s0147g00200	L-aminoadipate-semialdehyde dehydrogenase-phosphopantetheinyltransferase	vv10300Lysine_biosynthesis	1.34309	0.425561	0.0121478	DAA68
VIT_13s0074g00720	Neutral/alkaline invertase	vv10052Galactose_metabolism_vv10500Starch_and_sucrose_metabolism	1.3435	0.426001	0.000342395	DAA68
VIT_00s0625g00040	Polyadenylate-binding protein 2	vv23015mRNA_surveillance_pathway	1.34385	0.426374	4.00096e-05	DAA68
VIT_13s0019g02200	protein phosphatase 2CA AHG3 PP2CA	vv30001ABA_signaling	1.346	0.428679	0.00172041	DAA41 & DAA68
VIT_16s0013g01120	ERF/AP2 Gene Family (VvERF092)	vv30008Ethylene_signaling_vv60003AP2_EREBP	1.34662	0.429346	0.000608495	DAA41 & DAA68
VIT_14s0060g00720	CCR4-NOT complex subunit CAF16	vv23018RNA_degradation_vv52010ABC_transporters	1.3489	0.431783	0.00813155	DAA68 & DAA93
VIT_14s0060g00090	SNARE YKT6 1	vv24130SNARE_interactions_in_vesicular_transport	1.34925	0.432162	0.011422	DAA68
VIT_01s0150g00430	Unknown protein	no hit	1.34942	0.432336	0.0451943	DAA68
VIT_11s0016g04340	Unknown protein	no hit	1.34963	0.432566	0.00985807	DAA68
VIT_05s0020g03050	Unknown	no hit	1.35012	0.433083	0.00204928	DAA68 & DAA93
VIT_04s0023g02880	GATA transcription factor 14	vv60016C2C2-GATA	1.35052	0.433518	0.0150896	DAA68
VIT_00s0187g00040	Cystatin	no hit	1.35065	0.433653	0.00556183	DAA68 & DAA93
VIT_11s0052g01630	Flavonoid 3-O-glucosyltransferase	vv10942Anthocyanin_biosynthesis	1.35066	0.433661	0.0399254	DAA68 & DAA93
VIT_01s0010g00530	UDP-glucoronosyl and UDP-glucosyl transferase	no hit	1.35078	0.433797	0.0365219	DAA68
VIT_08s0058g01100	armadillo/beta-catenin repeat / U-box domain-containing protein	no hit	1.3508	0.433815	0.000328921	DAA68
VIT_18s0001g08160	no hit	no hit	1.35103	0.434062	0.0159403	DAA68
VIT_09s0002g06970	Palmitoyl-monogalactosyldiacylglycerol delta-7 desaturase, chloroplast	vv10071Fatty_acid_metabolism	1.35162	0.434686	0.0010208	DAA68 & DAA93
VIT_02s0012g01240	PHD finger transcription factor	vv60048PHD	1.35203	0.435126	0.00178754	DAA68
VIT_11s0016g03130	ceramide glucosyltransferase	vv10600Sphingolipid_metabolism	1.35234	0.435455	0.010652	DAA68 & DAA93
VIT_02s0109g00230	early-responsive to dehydration protein / ERD protein	no hit	1.3526	0.435738	0.00148269	DAA68 & DAA93
VIT_00s0233g00180	flavin-containing monooxygenase 3	vv11000Single_reactions	1.35261	0.435746	0.00294827	DAA68
VIT_14s0060g01320	universal stress protein (USP) family protein	no hit	1.35291	0.43607	1.73284e-05	DAA68 & DAA93
VIT_02s0025g02800	no hit	no hit	1.35393	0.437157	0.0254703	DAA68 & DAA93
VIT_05s0077g00690	galactokinase (GAL1)	vv10052Galactose_metabolism	1.35409	0.437323	0.000363578	DAA68 & DAA93
VIT_06s0009g00340	Unknown protein	no hit	1.35421	0.437454	0.0399017	DAA68
VIT_08s0007g02570	CCR4-NOT transcription complex subunit 7	vv23018RNA_degradation_vv60086OFP	1.35508	0.438373	3.70931e-06	DAA68
VIT_02s0025g04660	senescence-inducible chloroplast stay-green protein 1	no hit	1.35528	0.43859	0.000439804	DAA68
VIT_14s0066g01210	carbonic anhydrase, chloroplast precursor	vv10910Nitrogen_metabolism_vv50124Porters_cat_30_to_64	1.35755	0.441009	0.00443735	DAA68
VIT_03s0038g02160	thaumatin	no hit	1.35838	0.441885	0.0070492	DAA68
VIT_00s0225g00090	copper amine oxidase	vv10220Urea_cycle_and_metabolism_of_amino_groups_vv10340Histidine_metabolism_vv10350Tyrosine_metabolism_vv10360Phenylalanine_metabolism_vv11002Auxin_biosynthesis	1.35966	0.443249	6.91211e-05	DAA41 & DAA68
VIT_14s0068g00300	ABRC5	no hit	1.3602	0.443815	0.0129829	DAA68
VIT_01s0127g00680	SRO2 (SIMILAR TO RCD ONE 2)	vv10760Nicotinate_and_nicotinamide_metabolism	1.36051	0.444147	0.000225242	DAA68
VIT_15s0021g01500	RWD domain-containing protein	no hit	1.36091	0.444576	0.0225348	DAA68
VIT_14s0030g01260	CRK1 protein	no hit	1.36145	0.445146	5.01032e-05	DAA68
VIT_16s0050g02310	no hit	no hit	1.36236	0.44611	0.00695693	DAA68 & DAA93
VIT_07s0191g00250	exo-1,3-beta-glucanase	vv10500Starch_and_sucrose_metabolism	1.36245	0.446208	0.0103089	DAA68
VIT_00s0477g00030	MATE efflux family protein ripening responsive	vv50125Porters_cat_66_to_94	1.36259	0.446348	0.0275893	DAA68
VIT_13s0047g01130	Zfwd2 protein (ZFWD2)	vv60018C3H	1.36368	0.44751	0.0272294	DAA68
VIT_07s0130g00320	Esterase/lipase/thioesterase	no hit	1.36409	0.447934	0.00268947	DAA68
VIT_01s0127g00590	Protein disulfide isomerase	no hit	1.36427	0.448133	8.27045e-06	DAA68 & DAA93
VIT_08s0040g03280	HCF152 (HIGH CHLOROPHYLL FLUORESCENCE 152)	no hit	1.36505	0.448958	0.014316	DAA68
VIT_06s0004g04180	zinc finger (C2H2 type) protein (ZAT11)	vv60017C2H2	1.36514	0.44905	0.00206598	DAA41 & DAA68
VIT_18s0075g00340	sucrose-phosphate synthase - like protein	vv10500Starch_and_sucrose_metabolism	1.36555	0.44948	0.0264116	DAA68 & DAA93
VIT_07s0031g00450	Basic helix-loop-helix protein SPATULA	vv60011BHLH	1.3661	0.450064	0.0149292	DAA68 & DAA93
VIT_19s0014g01640	Malate dehydrogenase	vv10020Citrate_cycle_vv10620Pyruvate_metabolism_vv10630Glyoxylate_and_dicarboxylate_metabolism_vv10710Carbon_fixation_vv10720Reductive_carboxylate_cycle	1.36634	0.45032	0.000439775	DAA68
VIT_08s0007g06760	cation efflux family protein MTPc3	vv50121Porters_cat_1_to_6	1.36645	0.450435	2.9305e-05	DAA68
VIT_00s0404g00040	ARF GTPase activator, ARF-GAP Domain 5	vv50110Protein_coat	1.36671	0.450704	0.000387751	DAA68
VIT_00s0705g00010	CYP81E1 Isoflavone 2'-hydroxylase	vv10943Isoflavonoid_biosynthesis	1.36684	0.450842	0.030288	DAA68
VIT_17s0000g04450	phospholipid-transporting ATPase	vv50131Primary_active_transporter_cat_A2_to_A4	1.36755	0.45159	0.00181569	DAA41 & DAA68 & DAA93
VIT_19s0014g01800	Homogentisate 1,2-dioxygenase	vv10350Tyrosine_metabolism	1.36779	0.451846	3.11027e-05	DAA68
VIT_10s0116g00550	oligosaccharide transporter OST3/OST6	vv50121Porters_cat_1_to_6	1.36808	0.452152	0.000328921	DAA68
VIT_17s0000g09190	octicosapeptide/Phox/Bem1p (PB1) domain-containing protein	no hit	1.36858	0.452675	6.38121e-05	DAA41 & DAA68
VIT_02s0025g04060	Rab/Ypt GTPase Ara4-interacting protein	no hit	1.36868	0.452783	0.00236006	DAA68 & DAA93
VIT_07s0005g00750	Sucrose synthase	vv10500Starch_and_sucrose_metabolism	1.36903	0.453159	7.9227e-07	DAA68
VIT_19s0014g02450	ALF5 (Aberrant lateral root formation 5)	vv50125Porters_cat_66_to_94	1.36941	0.453559	0.0014486	DAA68 & DAA93
VIT_09s0002g04340	Glabra2	vv44110Cell_cycle_vv60034HB	1.37001	0.454184	0.000236908	DAA68
VIT_19s0093g00190	Glutathione S-transferase 25 GSTU25	vv10480Glutathione_metabolism	1.371	0.455226	9.87624e-06	DAA41 & DAA68 & DAA93
VIT_06s0004g06850	MAPKKK14	no hit	1.37167	0.45593	0.000204592	DAA68 & DAA93
VIT_15s0048g02230	Calcineurin phosphoesterase	no hit	1.37192	0.456201	0.00129237	DAA68
VIT_11s0118g00240	Purple acid phosphatase 26	vv10740Riboflavin_metabolism	1.37198	0.456262	4.31355e-06	DAA68
VIT_05s0029g00140	ERF/AP2 Gene Family (VvERF005)	vv30008Ethylene_signaling_vv60003AP2_EREBP	1.37232	0.456622	0.000256967	DAA68
VIT_13s0084g00050	Cysteine proteinase inhibitor	no hit	1.37241	0.456712	1.48785e-06	DAA68
VIT_18s0001g13930	Auxin response factor 5 (Transcription factor MONOPTEROS)	vv30003Auxin_signaling_vv60004ARF	1.37251	0.456819	0.00201189	DAA68
VIT_05s0077g01140	bZIP transcription factor BZIP53	vv60012BZIP	1.3727	0.457015	0.0250801	DAA68 & DAA93
VIT_14s0030g01950	Transferase	no hit	1.37284	0.457167	9.9606e-05	DAA68
VIT_01s0011g03110	myb family	vv60029G2-like	1.37411	0.458498	0.0360754	DAA41 & DAA68 & DAA93
VIT_00s0286g00130	S-locus lectin protein kinase	no hit	1.37414	0.458533	0.00451943	DAA68
VIT_13s0067g02300	hypoxia-responsive	no hit	1.37432	0.458718	0.00273129	DAA68 & DAA93
VIT_16s0022g00540	glycerol 3-phosphate permease	vv50121Porters_cat_1_to_6	1.37451	0.458913	3.26525e-05	DAA68
VIT_01s0137g00340	Unknown protein	no hit	1.37552	0.459973	0.00641245	DAA68
VIT_16s0098g00940	Plastid-specific 30S ribosomal protein 1	no hit	1.37553	0.459993	0.0127119	DAA41 & DAA68
VIT_04s0008g01490	Heat shock protein 17.6 kDa class II	vv24141Protein_processing_in_endoplasmic_reticulum	1.37624	0.460733	0.0260041	DAA68
VIT_04s0023g03120	Histone H3	no hit	1.37658	0.461088	2.25942e-05	DAA68
VIT_06s0004g06070	Unknown protein	no hit	1.37693	0.461458	0.00669073	DAA68
VIT_06s0009g01410	no hit	no hit	1.37738	0.46193	0.034714	DAA68 & DAA93
VIT_13s0064g00020	GCN5 N-acetyltransferase (GNAT)	vv60082GNAT	1.37933	0.463967	1.04792e-06	DAA68
VIT_15s0048g02720	fatty acid elongase	vv10061Fatty_acid_biosynthesis	1.37971	0.464366	0.000366388	DAA68 & DAA93
VIT_04s0023g01080	Lys Motif-Type Receptor-Like Kinase LYK4	no hit	1.37984	0.4645	0.0189681	DAA68
VIT_18s0001g00750	zinc finger (DNL type)	vv60080Other_zf	1.38061	0.465306	2.22701e-05	DAA68
VIT_13s0067g02090	Unknown protein	no hit	1.38209	0.466852	0.00440989	DAA68 & DAA93
VIT_00s0347g00030	zinc finger (B-box type)	vv60073Orphans_zf-b_box	1.38259	0.467378	0.00358122	DAA68
VIT_08s0007g02350	harpin-induced protein	no hit	1.38282	0.467612	5.87642e-05	DAA68
VIT_16s0039g01670	cinnamoyl-CoA reductase	vv10940Phenylpropanoid_biosynthesis	1.38334	0.468153	0.000175872	DAA68
VIT_04s0023g00050	sterol glucosyltransferase	vv10100Biosynthesis_of_steroids	1.3834	0.468213	0.000337699	DAA68 & DAA93
VIT_11s0118g00580	unknown	no hit	1.38395	0.468789	0.0193773	DAA68
VIT_07s0031g02630	Aldehyde Dehydrogenase (VvALDH3H5)	vv10010Glycolysis_vv10071Fatty_acid_metabolism_vv10220Urea_cycle_and_metabolism_of_amino_groups_vv10280Valine_leucine_and_isoleucine_degradation_vv10340Histidine_metabolism_vv10410Beta-alanine_metabolism_vv10561Glycerolipid_metabolism_vv10620Pyruvate_metabolism	1.38413	0.468978	1.49332e-06	DAA68
VIT_04s0008g03930	RD22	no hit	1.38415	0.469005	3.28537e-07	DAA68 & DAA93
VIT_13s0074g00390	CYP77A2	no hit	1.38465	0.469524	0.00216563	DAA68 & DAA93
VIT_19s0014g02650	glycosyl transferase family 14 protein	no hit	1.38494	0.469825	1.85856e-05	DAA68
VIT_02s0025g04860	CYP76B1	no hit	1.38837	0.473393	0.000706329	DAA68 & DAA93
VIT_08s0056g01300	cupin, RmlC-type	no hit	1.38925	0.474307	0.00240212	DAA68
VIT_05s0051g00660	Octicosapeptide/Phox/Bem1p; Protein kinase	no hit	1.39122	0.476348	0.0111384	DAA68
VIT_10s0003g00390	glutaredoxin	no hit	1.39159	0.47673	0.0233212	DAA41 & DAA68
VIT_14s0066g01240	L-aspartate oxidase	vv10252Alanine_and_aspartate_metabolism_vv10760Nicotinate_and_nicotinamide_metabolism	1.39176	0.476909	0.0103512	DAA68 & DAA93
VIT_03s0063g01960	non-symbiotic hemoglobin class 1	vv10860Porphyrin_and_chlorophyll_metabolism	1.39187	0.477024	0.00124382	DAA68
VIT_03s0091g00420	no hit	no hit	1.39339	0.478594	0.00692643	DAA68
VIT_16s0022g00960	invertase/pectin methylesterase inhibitor	vv40006Cell_wall	1.39419	0.479425	0.000264122	DAA68 & DAA93
VIT_05s0049g00760	no hit	no hit	1.39426	0.4795	0.00112779	DAA68 & DAA93
VIT_18s0041g00430	patellin-1	no hit	1.39577	0.481056	5.80404e-08	DAA41 & DAA68
VIT_05s0020g02720	7S globulin precursor, basic	no hit	1.39635	0.481656	0.0121762	DAA68
VIT_09s0002g05150	IAA19	vv30003Auxin_signaling_vv60008AUXIAA	1.39635	0.481661	5.89364e-06	DAA68
VIT_04s0023g01110	PQ-loop repeat protein	no hit	1.39862	0.484	0.0015329	DAA68 & DAA93
VIT_13s0064g00010	F-box family protein / WD-40 repeat family protein	no hit	1.3998	0.485222	0.00498141	DAA68
VIT_18s0001g14480	Thaumatin SCUTL1	no hit	1.40013	0.485559	0.0254493	DAA41 & DAA68
VIT_16s0050g00930	anthocyanin permease (VvAnthoMATE1)	vv50125Porters_cat_66_to_94	1.4023	0.487793	4.55156e-06	DAA68
VIT_04s0023g03130	Histone H1	no hit	1.40233	0.487831	1.48118e-05	DAA68
VIT_14s0006g01030	Calmodulin-binding heat-shock protein	no hit	1.40454	0.490096	4.64736e-05	DAA68 & DAA93
VIT_18s0001g06950	purine permease 1 (PUP1)	vv10908Zeatin_biosynthesis_vv50122Porters_cat_7_to_17	1.40462	0.490177	0.00558125	DAA68
VIT_19s0014g00960	Spg1p (septum-promoting GTPase)	no hit	1.40717	0.492798	0.0153235	DAA68
VIT_14s0068g01360	GEM-like protein 5	no hit	1.40726	0.492891	0.013899	DAA68
VIT_01s0026g02710	NAC domain-containing protein (VvNAC26)	vv60046NAC	1.4083	0.49395	0.00778855	DAA68
VIT_01s0011g03200	Transmembrane protein FT27/PFT27	vv50109Incompletely_characterized_transport_systems	1.40864	0.494303	5.80953e-07	DAA68
VIT_19s0015g02590	Glutathione S-transferase 25 GSTU25	vv10480Glutathione_metabolism	1.40913	0.494807	0.000124056	DAA68
VIT_09s0002g06420	lactoylglutathione lyase	vv10620Pyruvate_metabolism	1.41086	0.496578	1.18289e-05	DAA41 & DAA68
VIT_17s0000g06380	YGL010w	no hit	1.41087	0.496586	3.13929e-05	DAA68 & DAA93
VIT_17s0000g05960	pectinesterase family	vv40006Cell_wall	1.41152	0.497254	0.000242011	DAA68
VIT_02s0025g03600	phospholipid hydroperoxide glutathione peroxidase	vv10480Glutathione_metabolism	1.41158	0.49731	2.54383e-06	DAA68
VIT_17s0000g03200	Unknown protein	no hit	1.41164	0.49737	0.0139729	DAA68
VIT_08s0040g01770	Cyclic nucleotide-gated ion channel 15	vv34626Plant-pathogen_interaction_vv50101Channels_and_pores	1.4136	0.499374	0.0434598	DAA68
VIT_18s0089g01270	Heat shock protein precursor 22.0 kDa class IV	vv24141Protein_processing_in_endoplasmic_reticulum	1.41389	0.499673	0.000962372	DAA68
VIT_08s0040g01820	no hit	no hit	1.41439	0.500179	0.000609722	DAA68
VIT_11s0016g05070	choline/ethanolamine kinase	vv10260Glycine_serine_and_threonine_metabolism_vv10564Glycerophospholipid_metabolism	1.41524	0.50105	0.013372	DAA68 & DAA93
VIT_03s0063g00750	Carboxylesterase CXE	no hit	1.41531	0.501114	0.00794053	DAA68
VIT_08s0007g01470	copper transporter 3	vv50101Channels_and_pores	1.41608	0.501904	0.0245518	DAA68
VIT_13s0067g02930	Expansin (VvEXPA14)	vv30003Auxin_signaling	1.41699	0.502832	0.00324846	DAA68 & DAA93
VIT_07s0005g00360	Glycosyl hydrolase family 1	no hit	1.41704	0.502884	0.000132517	DAA68
VIT_05s0020g02200	inosine-uridine preferring nucleoside hydrolase	vv10230Purine_metabolism_vv10760Nicotinate_and_nicotinamide_metabolism	1.4181	0.50396	0.000359418	DAA41 & DAA68
VIT_13s0084g00240	Steroid sulfotransferase	vv11000Single_reactions	1.42037	0.506269	8.73126e-05	DAA68
VIT_14s0081g00030	Pathogenesis-related protein-4 (Chitinase )	vv10530Aminosugars_metabolism	1.42119	0.507096	0.00511559	DAA68 & DAA93
VIT_11s0016g02850	phosphofructokinase	vv10051Fructose_and_mannose_metabolism	1.42139	0.507302	1.23813e-08	DAA68
VIT_12s0028g01160	transparent testa 12 protein	vv50125Porters_cat_66_to_94	1.4218	0.507723	5.03962e-05	DAA41 & DAA68
VIT_06s0061g00550	xyloglucan endotransglucosylase/hydrolase 32	vv40006Cell_wall	1.42449	0.510446	7.1259e-05	DAA68
VIT_02s0033g01390	no hit	no hit	1.42717	0.513153	0.0194553	DAA68 & DAA93
VIT_18s0001g08300	tubulin alpha-6 chain	vv44145Phagosome_vv44810Regulation_of_actin_cytoskeleton	1.42857	0.51457	0.045791	DAA68
VIT_01s0010g02200	zinc finger (C3HC4-type RING finger)	vv60078Other_zf-C3HC4	1.43373	0.519776	0.0117738	DAA68
VIT_06s0004g07560	ribosomal protein S29 28S	vv23010Ribosome	1.43468	0.520728	9.45004e-06	DAA68
VIT_08s0007g05580	embryo-abundant protein	no hit	1.43548	0.521533	0.0113675	DAA68
VIT_09s0002g05250	aminotransferase class I and II	vv10252Alanine_and_aspartate_metabolism_vv10272Cysteine_metabolism_vv10330Arginine_and_proline_metabolism_vv10350Tyrosine_metabolism_vv10360Phenylalanine_metabolism_vv10400Phenylalanine_tyrosine_and_tryptophan_biosynthesis_vv10710Carbon_fixation_vv10950Alkaloid_biosynthesis_I	1.43614	0.522199	4.39775e-05	DAA68
VIT_19s0093g00160	Glutathione S-transferase 8 GSTU19	vv10480Glutathione_metabolism	1.43711	0.523167	8.0458e-07	DAA68
VIT_15s0046g00150	DOF affecting germination 1	vv60015C2C2-DOF	1.43788	0.52394	0.00024501	DAA68
VIT_02s0025g04850	CYP76B1	no hit	1.43893	0.524995	0.000316006	DAA68 & DAA93
VIT_01s0010g02030	gamma-thionin precursor	no hit	1.43974	0.525807	0.0030863	DAA68 & DAA93
VIT_16s0098g01780	soluble starch synthase 1, chloroplast precursor	vv10500Starch_and_sucrose_metabolism	1.43985	0.525918	3.59001e-06	DAA68
VIT_14s0060g01010	basic helix-loop-helix (bHLH) family	vv60011BHLH	1.44009	0.52616	6.3713e-08	DAA68
VIT_14s0108g01070	NAC domain-containing protein (VvNAC11)	vv60046NAC	1.44097	0.527041	0.000696358	DAA68 & DAA93
VIT_13s0019g05170	Zinc finger (C2H2 type) family	vv60017C2H2	1.44383	0.529906	0.00696957	DAA68 & DAA93
VIT_18s0001g06070	Unknown protein	no hit	1.4442	0.530274	3.23441e-06	DAA41 & DAA68
VIT_01s0011g04250	zinc finger (B-box type)	vv60073Orphans_zf-b_box	1.44485	0.530924	0.000951626	DAA68
VIT_15s0046g03360	Unknown protein	no hit	1.44491	0.530984	0.00915229	DAA68
VIT_05s0020g03190	haloacid dehalogenase hydrolase	vv10630Glyoxylate_and_dicarboxylate_metabolism	1.44534	0.531411	0.000266112	DAA68 & DAA93
VIT_02s0033g01340	Unknown protein	no hit	1.44638	0.532451	0.000480891	DAA68
VIT_11s0118g00250	IMP dehydrogenase/GMP reductase	vv10230Purine_metabolism	1.44685	0.532917	1.94481e-06	DAA68 & DAA93
VIT_12s0028g00580	Unknown protein	no hit	1.44704	0.5331	0.000482115	DAA68
VIT_13s0067g02560	Unknown protein	no hit	1.44732	0.533388	0.0125737	DAA68 & DAA93
VIT_02s0025g04890	CYP76B1	no hit	1.44796	0.534025	0.00481147	DAA68
VIT_16s0013g02160	no hit	no hit	1.45006	0.536113	0.0226002	DAA68 & DAA93
VIT_03s0038g01930	peptidyl-prolyl cis-trans isomerase ROC5 (ROTAMASE CYP 5)	no hit	1.45208	0.538119	0.000113112	DAA68
VIT_04s0008g02250	beta-ketoacyl-CoA synthase	vv10061Fatty_acid_biosynthesis	1.45321	0.539246	2.34192e-07	DAA68
VIT_11s0118g00180	HHP1 (heptahelical protein 1)	no hit	1.45333	0.53936	0.0106044	DAA68
VIT_01s0137g00520	CYP71B35	vv10940Phenylpropanoid_biosynthesis	1.45357	0.539598	0.0347346	DAA68
VIT_11s0118g00490	Octicosapeptide/Phox/Bem1p (PB1) domain-containing protein	vv50132Primary_active_transporter_cat_A5_to_A8	1.4558	0.541813	0.0306943	DAA68
VIT_03s0088g01150	squalene monooxygenase	vv10100Biosynthesis_of_steroids_vv10900Terpenoid_biosynthesis	1.45791	0.543904	5.11897e-08	DAA68 & DAA93
VIT_02s0025g04880	geraniol 10-hydroxylase	vv10902Monoterpenoid_biosynthesis	1.45844	0.544422	1.83007e-05	DAA41 & DAA68
VIT_14s0066g01920	cellular repressor of E1A-stimulated genes (CREG)	no hit	1.45889	0.544868	3.48813e-06	DAA68
VIT_04s0069g00790	cyclic nucleotide-regulated ion channel (CNGC14)	vv34626Plant-pathogen_interaction_vv50101Channels_and_pores	1.45945	0.54542	7.69592e-09	DAA68 & DAA93
VIT_09s0002g03450	Taurine dioxygenase	vv10272Cysteine_metabolism	1.46016	0.546123	3.64779e-07	DAA68 & DAA93
VIT_05s0020g02770	Unknown protein	no hit	1.46033	0.546296	0.000388424	DAA68 & DAA93
VIT_18s0001g12840	ADP-glucose pyrophosphorylase large subunit CagpL2	vv10500Starch_and_sucrose_metabolism	1.46056	0.546526	0.00411535	DAA68
VIT_06s0004g01510	lipoxygenase (LOX2)	vv10592alpha-Linolenic_acid_metabolism	1.4647	0.5506	2.71067e-07	DAA68
VIT_03s0063g00730	CXE carboxylesterase CXE10	no hit	1.46573	0.551616	0.0274985	DAA68
VIT_05s0051g00640	purple acid phosphatase 23- ATPAP23/PAP23	vv10740Riboflavin_metabolism	1.46578	0.55167	1.37677e-06	DAA68
VIT_01s0011g04830	Extensin	vv40006Cell_wall	1.4662	0.552086	2.86522e-06	DAA68
VIT_03s0091g00810	Beta-1,4-xylosidase	vv10500Starch_and_sucrose_metabolism_vv10520Nucleotide_sugars_metabolism	1.46675	0.552622	0.0328519	DAA41 & DAA68
VIT_01s0026g00850	Zinc finger protein 5	vv60017C2H2	1.46677	0.552642	0.0182602	DAA68 & DAA93
VIT_18s0001g01060	zinc finger (C3HC4-type RING finger)	vv60078Other_zf-C3HC4	1.46765	0.553505	0.00821542	DAA68 & DAA93
VIT_03s0038g03570	monocopper oxidase SKS5 (SKU5 Similar 5)	vv50109Incompletely_characterized_transport_systems	1.46971	0.555532	1.11425e-09	DAA41 & DAA68 & DAA93
[truncated: 449 more rows]

## Sheet: C. 93_DAA_DE_genes
Gene ID	Grimplet annotation gene function	Grimplet annotation molecular pathways	FC	log2FC	padj	Venn
VIT_04s0044g00310	Nodulin MtN21 family	vv50122Porters_cat_7_to_17	4.35991	-2.1243	3.35012e-05	DAA93
VIT_08s0007g00440	Expansin (VvEXPA11)	vv30003Auxin_signaling	4.0945	-2.03369	5.86653e-09	DAA68 & DAA93
VIT_11s0052g01200	xyloglucan endotransglucosylase/hydrolase 23	vv40006Cell_wall	3.9105	-1.96735	5.05918e-26	DAA68 & DAA93
VIT_01s0011g02260	metal-nicotianamine transporter YSL7	vv50125Porters_cat_66_to_94	3.68616	-1.88212	3.80392e-13	DAA68 & DAA93
VIT_09s0002g02940	Myo-inositol oxygenase 1	vv10562Inositol_phosphate_metabolism	3.66715	-1.87466	2.52688e-08	DAA93
VIT_10s0003g01990	RKF1 (receptor-like kinase in flowers 1)	no hit	3.65401	-1.86948	5.63791e-18	DAA68 & DAA93
VIT_18s0001g02790	Unknown protein	no hit	3.62815	-1.85924	8.47776e-09	DAA93
VIT_07s0005g05960	cytokinin dehydrogenase 5 precursor	vv10908Zeatin_biosynthesis	3.60659	-1.85064	0.000220789	DAA93
VIT_08s0040g00800	nodulin MtN21	vv50122Porters_cat_7_to_17	3.52305	-1.81683	3.55463e-06	DAA68 & DAA93
VIT_01s0011g02930	DNA-binding protein, chloroplast nucleoid	no hit	3.37785	-1.75611	1.54291e-08	DAA93
VIT_18s0164g00100	Laccase	vv11000Single_reactions_vv50109Incompletely_characterized_transport_systems	3.3091	-1.72644	5.29911e-12	DAA93
VIT_00s0253g00080	Methyl jasmonate esterase	vv10592alpha-Linolenic_acid_metabolism	3.30249	-1.72355	9.74798e-05	DAA68 & DAA93
VIT_00s0804g00020	Unknown protein	no hit	3.09206	-1.62857	1.16794e-15	DAA68 & DAA93
VIT_02s0087g00910	(9,10) (9`,10`) cleavage dioxygenase (CCD4) (VvCCD4a)	vv10906Carotenoid_biosynthesis_vv11013ABA_biosynthesis_vv30001ABA_signaling	3.08863	-1.62696	1.1957e-08	DAA93
VIT_14s0068g00510	Unknown	no hit	3.0847	-1.62513	1.10506e-09	DAA41 & DAA93
VIT_11s0052g01310	Xyloglucan endotransglycosylase 6	vv40006Cell_wall	2.97552	-1.57314	0.00164398	DAA93
VIT_18s0001g08500	Lipase family	no hit	2.93037	-1.55108	0.00361183	DAA93
VIT_05s0049g00840	no hit	no hit	2.92051	-1.54622	2.78603e-09	DAA68 & DAA93
VIT_17s0000g02390	Leucine Rich Repeat receptor-like kinase	no hit	2.85813	-1.51507	0.000245252	DAA93
VIT_05s0020g04130	perakine reductase aldo/keto reductase	no hit	2.85077	-1.51135	0.000623234	DAA68 & DAA93
VIT_15s0021g02670	Expansin (VvEXPB3)	vv30003Auxin_signaling	2.81957	-1.49547	9.91646e-16	DAA68 & DAA93
VIT_08s0056g00140	Unknown protein	no hit	2.80069	-1.48578	3.14644e-07	DAA93
VIT_15s0021g02700	Expansin (VvEXPB4)	vv30003Auxin_signaling	2.79994	-1.4854	3.60969e-06	DAA41 & DAA68 & DAA93
VIT_02s0012g01450	Basic helix-loop-helix BHLH071	vv60011BHLH	2.79257	-1.4816	0.00112284	DAA41 & DAA68 & DAA93
VIT_18s0089g00160	1,4-beta-mannan endohydrolase	vv10051Fructose_and_mannose_metabolism	2.78708	-1.47875	0.0013647	DAA93
VIT_19s0015g02680	Glutathione S-transferase 25 GSTU25	vv10480Glutathione_metabolism	2.78052	-1.47536	2.44548e-19	DAA41 & DAA93
VIT_06s0004g04110	Unknown protein	no hit	2.7796	-1.47488	3.41861e-06	DAA68 & DAA93
VIT_05s0051g00590	pectate lyase	vv40006Cell_wall	2.74808	-1.45842	0.00923663	DAA93
VIT_08s0040g00130	Copper-binding family protein	no hit	2.72462	-1.44606	0.000220625	DAA68 & DAA93
VIT_01s0150g00380	Unknown protein	no hit	2.71946	-1.44332	8.71914e-07	DAA93
VIT_01s0011g05140	Major latex-like protein ripening protein [grip61]	no hit	2.71615	-1.44156	5.5803e-15	DAA93
VIT_06s0004g06830	Asparagine synthetase	vv10910Nitrogen_metabolism	2.7136	-1.44021	2.93863e-12	DAA93
VIT_01s0011g03480	cinnamoyl CoA reductase	vv10940Phenylpropanoid_biosynthesis	2.71128	-1.43897	6.43875e-12	DAA93
VIT_15s0046g01430	aldose 1-epimerase	vv10010Glycolysis	2.70672	-1.43655	1.4741e-17	DAA68 & DAA93
VIT_19s0090g00510	unknown protein	no hit	2.69714	-1.43143	0.000441185	DAA68 & DAA93
VIT_00s0225g00230	alliin lyase precursor	vv10272Cysteine_metabolism	2.67659	-1.42039	0.000846363	DAA93
VIT_18s0001g05840	RNA recognition motif (RRM)-containing protein	no hit	2.66422	-1.41371	0.0202553	DAA93
VIT_17s0000g02370	Receptor protein kinase	no hit	2.63361	-1.39704	1.34906e-13	DAA68 & DAA93
VIT_15s0021g01280	Cyclin-U4-1 (CycU4;1) CYCP4;1	vv44110Cell_cycle	2.61853	-1.38875	7.01352e-06	DAA93
VIT_09s0002g04290	hydroxyphenylpyruvate reductase (HPPR)	vv10350Tyrosine_metabolism_vv10360Phenylalanine_metabolism	2.60295	-1.38015	3.70052e-06	DAA93
VIT_11s0016g05830	no hit	no hit	2.55852	-1.35531	0.00654387	DAA68 & DAA93
VIT_06s0004g04640	Metallothionein 2b	no hit	2.55585	-1.3538	0.00178623	DAA41 & DAA68 & DAA93
VIT_18s0001g12880	jasmonate O-methyltransferase	vv10592alpha-Linolenic_acid_metabolism	2.54479	-1.34754	3.0055e-08	DAA93
VIT_08s0058g00970	cationic peroxidase	vv10360Phenylalanine_metabolism_vv10680Methane_metabolism	2.54001	-1.34483	0.00933403	DAA68 & DAA93
VIT_11s0052g01270	Xyloglucan endotransglycosylase 6	vv40006Cell_wall	2.53571	-1.34239	3.20798e-12	DAA93
VIT_05s0020g02810	Unknown protein	no hit	2.50561	-1.32516	0.000907945	DAA93
VIT_19s0014g00450	PMR5 (powdery mildew resistant 5)	no hit	2.50186	-1.323	9.99677e-05	DAA93
VIT_14s0060g00350	aspartic protease	no hit	2.48801	-1.31499	2.888e-11	DAA93
VIT_05s0049g00770	no hit	no hit	2.47468	-1.30724	0.000105859	DAA68 & DAA93
VIT_09s0002g00580	lipase GDSL 3	no hit	2.47081	-1.30499	0.000265731	DAA68 & DAA93
VIT_18s0001g10160	WUSCHEL homeobox 4	vv60034HB	2.46534	-1.30179	0.0246898	DAA68 & DAA93
VIT_04s0023g03230	Auxin-responsive SAUR9	vv30003Auxin_signaling	2.46264	-1.30021	1.29557e-13	DAA68 & DAA93
VIT_08s0007g01040	aldo-keto reductase	vv10040Pentose_glucuronate_interconversion_vv10051Fructose_and_mannose_metabolism_vv10052Galactose_metabolism_vv10561Glycerolipid_metabolism_vv10620Pyruvate_metabolism	2.44782	-1.2915	1.78691e-09	DAA41 & DAA93
VIT_02s0012g01120	glycine cleavage system H protein, mitochondrial	vv10260Glycine_serine_and_threonine_metabolism	2.44777	-1.29147	2.32955e-05	DAA41 & DAA93
VIT_01s0011g05180	Bet v I allergen	no hit	2.4464	-1.29066	9.94488e-08	DAA41 & DAA68 & DAA93
VIT_08s0007g02760	IAA-amino acid hydrolase 1 (ILR1)	vv11002Auxin_biosynthesis	2.41337	-1.27105	6.00228e-19	DAA93
VIT_19s0014g01780	bZIP transcription factor	vv60012BZIP	2.39303	-1.25884	0.00135146	DAA68 & DAA93
VIT_01s0011g05110	major latex protein 22	no hit	2.387	-1.2552	5.50559e-14	DAA93
VIT_13s0019g03610	RNA recognition motif (RRM)-containing protein	no hit	2.38698	-1.25518	0.00739781	DAA93
VIT_11s0052g01280	xyloglucan endotransglucosylase/hydrolase 23	vv40006Cell_wall	2.35204	-1.23391	0.0119421	DAA68 & DAA93
VIT_17s0000g02360	Receptor protein kinase	no hit	2.34039	-1.22675	3.02219e-11	DAA93
VIT_11s0016g04720	blight-associated protein p12 precursor	no hit	2.33998	-1.2265	9.44006e-05	DAA93
VIT_17s0000g05110	CYP78A4	no hit	2.32641	-1.21811	3.63317e-14	DAA41 & DAA93
VIT_01s0010g01390	phototropic-responsive NPH3	no hit	2.31035	-1.20811	0.000241102	DAA68 & DAA93
VIT_14s0030g01790	Ndr family protein	no hit	2.30396	-1.20412	0.000144008	DAA68 & DAA93
VIT_02s0025g02600	glyoxal oxidase	no hit	2.30334	-1.20373	2.85015e-07	DAA41 & DAA68 & DAA93
VIT_19s0014g02730	cytochrome c oxidase subunit XVII assembly protein	vv10190Oxidative_phosphorylation_vv50135Primary_active_transporter_cat_D3_to_E2	2.29108	-1.19603	3.82846e-15	DAA68 & DAA93
VIT_05s0020g02290	Endonuclease	no hit	2.29012	-1.19543	3.00517e-05	DAA68 & DAA93
VIT_00s0203g00170	myb domain protein 92	vv60044MYB	2.28966	-1.19513	0.00100947	DAA93
VIT_19s0090g00600	no hit	no hit	2.28876	-1.19457	1.78709e-06	DAA93
VIT_02s0025g03610	phosphoribosylanthranilate transferase	vv10400Phenylalanine_tyrosine_and_tryptophan_biosynthesis	2.26626	-1.18031	0.0229563	DAA93
VIT_08s0007g00580	no hit	no hit	2.25477	-1.17298	0.0187812	DAA93
VIT_14s0108g00630	Amino acid permease	vv50123Porters_cat_18_to_29	2.24567	-1.16714	0.00143661	DAA68 & DAA93
VIT_05s0094g00300	Chitinase class IV	vv10530Aminosugars_metabolism	2.23266	-1.15876	2.40271e-08	DAA93
VIT_00s0394g00040	Alliinase EGF	vv10272Cysteine_metabolism	2.22729	-1.15529	0.00586958	DAA93
VIT_16s0039g00260	pectate lyase	vv40006Cell_wall	2.22559	-1.15419	0.00100917	DAA93
VIT_18s0122g00390	laccase	vv11000Single_reactions_vv50109Incompletely_characterized_transport_systems	2.21581	-1.14783	0.00657727	DAA68 & DAA93
VIT_06s0004g05430	tropinone reductase	vv10220Urea_cycle_and_metabolism_of_amino_groups	2.21251	-1.14568	5.57861e-06	DAA68 & DAA93
VIT_14s0030g00140	CC-NBS-LRR class	no hit	2.20995	-1.14401	7.09056e-05	DAA93
VIT_05s0049g00780	no hit	no hit	2.20087	-1.13807	0.0239729	DAA93
VIT_19s0014g02740	Metallothionein	no hit	2.19632	-1.13509	1.97297e-10	DAA68 & DAA93
VIT_18s0001g06060	UDP-glycosyltransferase 85A1	no hit	2.19393	-1.13351	1.57653e-13	DAA93
VIT_08s0007g04780	aquaporin GAMMA-TIP	vv50101Channels_and_pores	2.19276	-1.13275	2.23419e-10	DAA93
VIT_05s0094g01250	allyl alcohol dehydrogenase	no hit	2.1901	-1.131	4.29827e-06	DAA93
VIT_18s0001g05990	UDP-glycosyltransferase 85A1	no hit	2.1811	-1.12505	9.86361e-09	DAA93
VIT_19s0177g00030	gibberellin 2-beta-dioxygenase 7	vv10904Diterpenoid_biosynthesis	2.17267	-1.11947	0.0068564	DAA68 & DAA93
VIT_01s0011g04300	receptor serine/threonine kinase PR5K	no hit	2.17069	-1.11815	0.000552439	DAA93
VIT_06s0004g02680	lysine decarboxylase	vv10300Lysine_biosynthesis	2.15663	-1.10878	5.27513e-12	DAA68 & DAA93
VIT_02s0025g02960	naringenin,2-oxoglutarate 3-dioxygenase	vv10941Flavonoid_biosynthesis	2.1487	-1.10346	1.22144e-12	DAA68 & DAA93
VIT_04s0023g02290	S-adenosyl-L-methionine:salicylic acid carboxyl methyltransferase	vv10360Phenylalanine_metabolism	2.14722	-1.10247	0.000558483	DAA68 & DAA93
VIT_18s0001g06790	Protein TRANSPARENT TESTA 12 (DDTFR18)	vv50125Porters_cat_66_to_94	2.13336	-1.09312	0.00206738	DAA93
VIT_02s0025g04920	Phosphate translocator protein2, Plastidic	vv50122Porters_cat_7_to_17	2.13041	-1.09113	1.90438e-08	DAA93
VIT_03s0038g03410	NAC domain-containing protein (VvNAC41)	vv60046NAC	2.12721	-1.08896	0.0053825	DAA93
VIT_11s0016g02760	no hit	no hit	2.11895	-1.08335	4.42042e-07	DAA68 & DAA93
VIT_10s0003g05480	SEC14 cytosolic factor	no hit	2.1182	-1.08284	0.0305337	DAA93
VIT_08s0007g01520	TPR-containing protein kinase	no hit	2.10347	-1.07277	7.35931e-08	DAA41 & DAA68 & DAA93
VIT_06s0004g05380	tropinone reductase	vv10220Urea_cycle_and_metabolism_of_amino_groups	2.10046	-1.0707	0.000679686	DAA41 & DAA93
VIT_07s0005g02070	no hit	no hit	2.09169	-1.06467	0.000469449	DAA93
VIT_05s0049g00800	Unknown protein	no hit	2.09106	-1.06423	2.61137e-06	DAA68 & DAA93
VIT_07s0104g00410	endo-1,3;1,4-beta-D-glucanase precursor	no hit	2.08791	-1.06206	0.0410995	DAA68 & DAA93
VIT_19s0093g00190	Glutathione S-transferase 25 GSTU25	vv10480Glutathione_metabolism	2.08086	-1.05718	7.90088e-14	DAA41 & DAA68 & DAA93
VIT_12s0055g00090	F-type H+-transporting ATPase subunit c	vv10190Oxidative_phosphorylation_vv50131Primary_active_transporter_cat_A2_to_A4	2.08063	-1.05702	0.0484149	DAA93
VIT_12s0057g01020	fasciclin-like arabinogalactan protein FLA2	vv40006Cell_wall	2.07203	-1.05105	0.00905567	DAA93
VIT_07s0005g01140	Unknown protein	no hit	2.06496	-1.04611	3.93805e-17	DAA93
VIT_14s0068g00940	Receptor protein kinase	no hit	2.06465	-1.04589	1.17797e-06	DAA68 & DAA93
VIT_05s0077g00900	no hit	no hit	2.06274	-1.04456	0.0132091	DAA68 & DAA93
VIT_13s0019g04030	serine carboxypeptidase SCPL27	vv10460Cyanoamino_acid_metabolism	2.05727	-1.04073	4.30457e-15	DAA93
VIT_05s0020g02280	Unknown protein	no hit	2.0547	-1.03893	0.00845875	DAA93
VIT_03s0091g01050	Nucleobase-ascorbate transporter 4 (NAT4)	vv50124Porters_cat_30_to_64	2.0506	-1.03605	2.85047e-06	DAA68 & DAA93
VIT_00s0313g00070	MIKC-Type MADS Box Genes Family (VvSVP1)	vv30009Flower_development_vv60042MADS	2.04987	-1.03553	9.97126e-16	DAA93
VIT_02s0025g01380	Endo-1,4-beta-glucanase	vv40006Cell_wall	2.04887	-1.03483	1.01259e-07	DAA68 & DAA93
VIT_00s0388g00060	Receptor serine/threonine kinase	no hit	2.03021	-1.02163	0.0388215	DAA93
VIT_17s0000g06630	Unknown protein	no hit	2.02698	-1.01933	0.00238785	DAA93
VIT_16s0013g00630	Cyclin-U4-1 (CycU4;1) CYCP4;1	vv44110Cell_cycle	2.01007	-1.00724	0.0403785	DAA93
VIT_17s0000g01160	Nodulin	no hit	2.00308	-1.00222	3.21173e-08	DAA41 & DAA68 & DAA93
VIT_18s0001g12510	5' nucleotidase	vv10230Purine_metabolism_vv10240Pyrimidine_metabolism_vv10760Nicotinate_and_nicotinamide_metabolism	1.99188	-0.994131	1.04646e-07	DAA93
VIT_08s0007g07480	Aldose 1-epimerase	vv10010Glycolysis	1.99012	-0.992853	0.0275926	DAA93
VIT_16s0039g00990	Glutathione S-transferase 8 GSTU8	vv10480Glutathione_metabolism	1.9897	-0.992549	6.03407e-07	DAA68 & DAA93
VIT_04s0044g01410	Photosystem I reaction center subunit N (PSAN)	vv10195Photosynthesis_vv50105Transport_electron_carriers	1.98595	-0.989826	0.000339351	DAA41 & DAA93
VIT_02s0025g00820	cation/hydrogen exchanger (CHX18)	vv50124Porters_cat_30_to_64	1.98131	-0.986455	3.82846e-15	DAA93
VIT_05s0094g01570	MLO1	no hit	1.97619	-0.982724	4.93293e-16	DAA68 & DAA93
VIT_18s0001g12500	Unknown protein	no hit	1.9714	-0.979223	1.51324e-12	DAA93
VIT_04s0044g01000	pectinesterase family	vv40006Cell_wall	1.9687	-0.977241	6.76091e-06	DAA68 & DAA93
VIT_10s0003g00410	MLO6 (MILDEW RESISTANCE LOCUS O 6)	no hit	1.96854	-0.977124	1.56952e-05	DAA93
VIT_01s0026g01020	binding	no hit	1.965	-0.974526	4.91708e-11	DAA41 & DAA93
VIT_01s0127g00870	Polygalacturonase JP630	vv40006Cell_wall	1.96023	-0.971022	0.0485067	DAA93
VIT_15s0048g01000	2'-hydroxy isoflavone/dihydroflavonol reductase	vv10943Isoflavonoid_biosynthesis	1.95858	-0.969805	1.93054e-06	DAA93
VIT_11s0052g01560	MATE efflux family protein	vv50125Porters_cat_66_to_94	1.95601	-0.967912	0.0229902	DAA68 & DAA93
VIT_03s0038g02860	Amino acid permease	vv50123Porters_cat_18_to_29	1.95422	-0.966596	2.03058e-09	DAA93
VIT_04s0044g00020	catalase [Vitis vinifera]	vv10680Methane_metabolism_vv44146Peroxisome	1.95174	-0.964762	3.85582e-08	DAA41 & DAA68 & DAA93
VIT_12s0142g00160	Unknown protein	no hit	1.9489	-0.962664	8.69382e-06	DAA93
VIT_11s0052g01180	xyloglucan endotransglucosylase/hydrolase 23	vv40006Cell_wall	1.94046	-0.956397	5.50559e-14	DAA93
VIT_05s0020g03980	calmodulin-binding region IQD19	no hit	1.94009	-0.956125	2.61958e-05	DAA93
VIT_01s0137g00740	Unknown protein	no hit	1.93938	-0.955598	2.29825e-06	DAA93
VIT_18s0072g00540	unknown	no hit	1.93774	-0.954378	0.026496	DAA93
VIT_01s0011g04290	receptor serine/threonine kinase PR5K	no hit	1.93251	-0.950479	7.44218e-07	DAA93
VIT_04s0008g05010	Unknown protein	no hit	1.9278	-0.946954	0.0152858	DAA68 & DAA93
VIT_18s0001g06170	Phosphate-induced protein 1	no hit	1.92545	-0.945193	1.46408e-08	DAA93
VIT_18s0075g00250	Unknown protein	no hit	1.92192	-0.942546	3.45091e-10	DAA93
VIT_15s0045g00040	Copper-binding family protein	no hit	1.91892	-0.940293	0.00339304	DAA93
VIT_14s0083g00080	Unknown protein	no hit	1.90759	-0.931749	0.000383352	DAA68 & DAA93
VIT_08s0007g08020	no hit	no hit	1.90386	-0.928924	1.06184e-06	DAA93
VIT_02s0154g00080	multi-copper oxidase (SKU5)	vv50109Incompletely_characterized_transport_systems	1.90277	-0.928102	6.16783e-06	DAA68 & DAA93
VIT_13s0067g01980	Proteinase inhibitor (LUTI)	no hit	1.90149	-0.927133	5.45122e-08	DAA68 & DAA93
VIT_17s0000g00060	no hit	no hit	1.89992	-0.925938	0.0481032	DAA93
VIT_17s0000g08290	Dof zinc finger protein DOF5.6	vv60015C2C2-DOF	1.89631	-0.923195	9.25251e-05	DAA68 & DAA93
VIT_03s0038g01050	Phenylalanine-tRNA ligase	vv10400Phenylalanine_tyrosine_and_tryptophan_biosynthesis_vv20970Aminoacyl-tRNA_biosynthesis	1.89174	-0.919714	0.00436553	DAA68 & DAA93
VIT_12s0059g01320	glucan endo-1,3-beta-glucosidase 7 precursor	vv10500Starch_and_sucrose_metabolism	1.89085	-0.919037	9.0686e-18	DAA93
VIT_14s0066g01330	no hit	no hit	1.88753	-0.916496	0.0192916	DAA93
VIT_10s0003g04350	photosystem I subunit X (PSAK)	vv10195Photosynthesis_vv50105Transport_electron_carriers	1.88746	-0.91645	0.00123217	DAA68 & DAA93
VIT_03s0091g00680	NPY2 (naked pins in yuc mutants 2)	no hit	1.88232	-0.912516	2.70142e-06	DAA68 & DAA93
VIT_04s0023g03240	transcription factor TFIIF	vv23022Basal_transcription_factors	1.88021	-0.910891	9.51104e-06	DAA93
VIT_06s0004g05680	Glutathione S-transferase 25 GSTU7	vv10480Glutathione_metabolism	1.87961	-0.910436	3.50072e-06	DAA41 & DAA68 & DAA93
VIT_01s0011g01280	zinc transporter ZIP5	vv50121Porters_cat_1_to_6	1.87788	-0.909102	0.0215272	DAA68 & DAA93
VIT_03s0063g01770	no hit	no hit	1.87692	-0.90837	8.1539e-06	DAA41 & DAA93
VIT_07s0191g00050	Peroxidase 17	vv10360Phenylalanine_metabolism_vv10680Methane_metabolism	1.87306	-0.905394	5.01345e-11	DAA68 & DAA93
VIT_05s0062g00780	Rho GDP-dissociation inhibitor 2	no hit	1.86812	-0.901586	0.0379177	DAA41 & DAA93
VIT_06s0004g02550	Kiwellin Ripening-related protein grip22	no hit	1.86778	-0.901321	0.0351212	DAA68 & DAA93
VIT_17s0119g00110	GRAM domain-containing protein / ABA-responsive	no hit	1.86541	-0.899493	0.0258009	DAA93
VIT_14s0083g01110	Brassinosteroid-6-oxidase	vv10905Brassinosteroid_biosynthesis	1.86412	-0.898492	1.11572e-05	DAA93
VIT_03s0132g00100	ATHVA22A (Arabidopsis thaliana HVA22 homologue A)	vv30001ABA_signaling	1.86375	-0.898207	0.000815519	DAA41 & DAA68 & DAA93
VIT_02s0025g01150	no hit	no hit	1.8634	-0.89794	0.00130993	DAA93
VIT_04s0044g01860	auxin efflux carrier	vv50004Auxin_transport_vv50125Porters_cat_66_to_94	1.85528	-0.891638	1.38898e-11	DAA93
VIT_04s0008g06150	no hit	no hit	1.85476	-0.891229	0.00384216	DAA41 & DAA93
VIT_18s0001g05570	Hexose transporter HT2	vv50121Porters_cat_1_to_6	1.85359	-0.890326	4.43616e-05	DAA41 & DAA93
VIT_05s0094g00350	Chitinase class IV	vv10530Aminosugars_metabolism	1.85335	-0.890138	4.88932e-06	DAA68 & DAA93
VIT_08s0007g00470	rhomboid ATRBL1	no hit	1.85218	-0.889228	1.69556e-05	DAA93
VIT_01s0011g05790	microtubule associated protein (MAP70-1)	vv44810Regulation_of_actin_cytoskeleton	1.85199	-0.889074	2.23193e-15	DAA68 & DAA93
VIT_01s0026g01950	homeobox-leucine zipper protein HB13	vv60034HB	1.85129	-0.888528	0.00609976	DAA68 & DAA93
VIT_17s0053g00990	Expansin (VvEXPA18)	vv30003Auxin_signaling	1.8479	-0.885889	0.0350718	DAA93
VIT_18s0122g00370	laccase	vv11000Single_reactions_vv50109Incompletely_characterized_transport_systems	1.84757	-0.885631	0.00459988	DAA68 & DAA93
VIT_13s0019g04280	aquaporin PIP2B	vv50101Channels_and_pores	1.84304	-0.882087	1.09069e-07	DAA93
VIT_08s0058g00450	substrate carrier, Mitochondrial	vv50123Porters_cat_18_to_29	1.84121	-0.880654	4.33991e-05	DAA68 & DAA93
VIT_05s0020g01080	unknown	no hit	1.83954	-0.879346	0.000793758	DAA93
VIT_01s0150g00140	ORTH2/VIM1 (variant in methylation 1)	vv60056SET_PCG	1.83635	-0.87684	0.000493327	DAA93
VIT_13s0047g00840	Serine hydroxymethyltransferase 3	vv10260Glycine_serine_and_threonine_metabolism_vv10670One_carbon_pool_by_folate_vv10680Methane_metabolism	1.83622	-0.876736	0.0350718	DAA93
VIT_05s0020g00640	Methyltransferase	no hit	1.83566	-0.876296	6.94727e-06	DAA93
VIT_02s0087g00840	ABC transporter G member 3	vv52010ABC_transporters	1.83118	-0.872773	0.0379851	DAA68 & DAA93
VIT_14s0081g00720	basic helix-loop-helix (bHLH) family	vv60011BHLH	1.82879	-0.870891	0.000406593	DAA68 & DAA93
VIT_04s0008g01210	delta-8 sphingolipid desaturase	no hit	1.82659	-0.869151	1.15327e-07	DAA93
VIT_02s0025g00210	fringe protein	no hit	1.82402	-0.867118	0.0097373	DAA68 & DAA93
VIT_02s0025g04130	rhomboid ATRBL2	no hit	1.82371	-0.866879	5.24191e-12	DAA68 & DAA93
VIT_12s0057g00110	Wound-induced	no hit	1.81997	-0.863915	0.00359045	DAA41 & DAA93
VIT_08s0007g03870	Phytosulfokines PSK1	no hit	1.81789	-0.862267	8.85152e-07	DAA68 & DAA93
VIT_07s0031g02480	Beta-galactosidase	vv10052Galactose_metabolism_vv10511N-Glycan_degradation_vv10600Sphingolipid_metabolism	1.81638	-0.861066	0.00177729	DAA68 & DAA93
VIT_04s0008g04020	RD22 [Vitis vinifera]	no hit	1.81404	-0.859207	3.11299e-05	DAA68 & DAA93
VIT_05s0094g01210	amine oxidase	vv10220Urea_cycle_and_metabolism_of_amino_groups_vv10340Histidine_metabolism_vv10350Tyrosine_metabolism_vv10360Phenylalanine_metabolism_vv11002Auxin_biosynthesis	1.81309	-0.858448	7.81568e-05	DAA93
VIT_00s0199g00070	pleckstriny (PH) domain-containing protein	vv50109Incompletely_characterized_transport_systems	1.81253	-0.858001	0.0358083	DAA93
VIT_13s0067g00990	Heat shock protein-related	no hit	1.81175	-0.857385	0.000658004	DAA68 & DAA93
VIT_02s0025g03570	DNA binding / hydrolase, acting on ester bonds	no hit	1.81142	-0.857123	7.01758e-08	DAA93
VIT_12s0028g01670	Trehalose-phosphatase	vv10500Starch_and_sucrose_metabolism	1.80926	-0.855401	0.00164398	DAA93
VIT_02s0012g01270	Abscisic acid receptor PYL1 RCAR12	vv30001ABA_signaling	1.80506	-0.852048	0.0170495	DAA41 & DAA93
VIT_08s0007g03690	inosine-uridine preferring nucleoside hydrolase family protein	vv10230Purine_metabolism_vv10760Nicotinate_and_nicotinamide_metabolism	1.80353	-0.85082	1.95662e-07	DAA68 & DAA93
VIT_00s0259g00140	Oligopeptide transporter OPT3	vv50125Porters_cat_66_to_94	1.803	-0.850398	0.0479559	DAA93
VIT_00s0524g00010	armadillo/beta-catenin repeat protein / U-box domain-containing protein	no hit	1.80253	-0.85002	0.0140339	DAA93
VIT_10s0003g05380	cytochrome b5-like Fatty acid hydroxylase	no hit	1.80158	-0.84926	1.57871e-14	DAA68 & DAA93
VIT_19s0014g04980	Cinnamyl alcohol dehydrogenase	vv10940Phenylpropanoid_biosynthesis	1.79773	-0.846173	4.68488e-06	DAA93
VIT_18s0117g00050	R protein L6	vv34627R_proteins_from_Plant-pathogen_interaction	1.79166	-0.841299	5.40763e-08	DAA93
VIT_13s0067g02930	Expansin (VvEXPA14)	vv30003Auxin_signaling	1.78549	-0.836324	2.31994e-14	DAA68 & DAA93
VIT_16s0013g01940	Kinase-like protein TMKL1	no hit	1.78293	-0.834253	0.000342237	DAA68 & DAA93
VIT_06s0080g01060	calcium-binding EF hand	no hit	1.78157	-0.833149	0.000160957	DAA68 & DAA93
VIT_00s0698g00010	Catalase	vv10680Methane_metabolism_vv44146Peroxisome	1.77869	-0.830815	1.73495e-07	DAA41 & DAA93
VIT_04s0069g00790	cyclic nucleotide-regulated ion channel (CNGC14)	vv34626Plant-pathogen_interaction_vv50101Channels_and_pores	1.77418	-0.827151	1.05721e-14	DAA68 & DAA93
VIT_11s0052g01190	xyloglucan endotransglucosylase-hydrolase XTH3	vv40006Cell_wall	1.76801	-0.822123	1.28883e-10	DAA93
VIT_13s0047g00200	subtilisin	no hit	1.7667	-0.821056	0.00135486	DAA68 & DAA93
VIT_06s0004g02560	Kiwellin Ripening-related protein grip22	no hit	1.76571	-0.820248	0.0328221	DAA68 & DAA93
VIT_04s0023g03030	zinc finger (B-box type)	vv60073Orphans_zf-b_box	1.76309	-0.818106	2.34211e-05	DAA41 & DAA93
VIT_06s0004g06660	phosphoinositide-specific phospholipase C	vv10562Inositol_phosphate_metabolism_vv30001ABA_signaling_vv34070Phosphatidylinositol_signaling_system	1.76149	-0.816799	0.000112406	DAA68 & DAA93
VIT_10s0116g01820	Unknown protein	no hit	1.76115	-0.816519	0.00218091	DAA93
VIT_07s0005g02710	Unknown protein	no hit	1.76009	-0.815647	1.82915e-05	DAA93
VIT_11s0016g05010	lactoylglutathione lyase	vv10620Pyruvate_metabolism	1.75562	-0.811984	0.000796103	DAA93
VIT_19s0090g00960	unknown	no hit	1.75513	-0.811577	4.81362e-05	DAA93
VIT_09s0054g01690	Transcription factor	no hit	1.75475	-0.811266	6.93745e-05	DAA93
VIT_02s0025g02020	Abl interactor 3 (ABIL3)	no hit	1.75465	-0.811183	0.000303052	DAA68 & DAA93
VIT_01s0146g00260	nodulin MtN3	no hit	1.75375	-0.810443	4.80441e-06	DAA93
VIT_14s0108g00810	MINI ZINC FINGER 2 MIF2	vv60068Zf-HD	1.75239	-0.809324	1.81256e-11	DAA93
VIT_11s0016g03540	Auxin-responsive protein IAA27	vv30003Auxin_signaling_vv60008AUXIAA	1.75146	-0.808558	0.000132629	DAA41 & DAA68 & DAA93
VIT_00s0246g00210	no hit	no hit	1.74962	-0.807038	0.00869836	DAA93
VIT_02s0025g02970	Flavanone 3-hydroxylase (F3H)	vv10941Flavonoid_biosynthesis	1.74948	-0.806925	0.00532309	DAA93
VIT_12s0055g00810	cationic peroxidase	vv10360Phenylalanine_metabolism_vv10680Methane_metabolism	1.74374	-0.802184	0.00983427	DAA93
VIT_18s0041g00580	proton-dependent oligopeptide transport (POT) family protein	vv50122Porters_cat_7_to_17	1.74173	-0.800518	9.83212e-06	DAA93
VIT_01s0011g03910	protein phosphatase 2C	no hit	1.73824	-0.797624	2.6961e-05	DAA93
VIT_19s0027g01070	R protein disease resistance protein	vv34627R_proteins_from_Plant-pathogen_interaction	1.73588	-0.79567	0.00167423	DAA41 & DAA93
VIT_03s0132g00070	ATHVA22A (Arabidopsis thaliana HVA22 homologue A)	vv30001ABA_signaling	1.73485	-0.794814	2.59464e-10	DAA68 & DAA93
VIT_02s0012g00090	Phosphatidylinositol-4-phosphate 5-kinase	vv10562Inositol_phosphate_metabolism_vv34070Phosphatidylinositol_signaling_system_vv44810Regulation_of_actin_cytoskeleton_vv50110Protein_coat	1.72963	-0.790462	4.32167e-07	DAA93
VIT_05s0049g00040	cellulose synthase CSLG2	vv40006Cell_wall	1.72588	-0.787333	0.00724959	DAA93
VIT_02s0087g01020	CRK10 (cysteine-rich RLK10)	no hit	1.72555	-0.787055	0.00980573	DAA93
VIT_00s0332g00050	cytochrome b6/f complex subunit IV petD	vv10195Photosynthesis_vv50135Primary_active_transporter_cat_D3_to_E2	1.72538	-0.786912	0.0118434	DAA93
VIT_11s0052g00630	Metallothionein	no hit	1.72471	-0.78635	0.00037161	DAA68 & DAA93
VIT_09s0002g00570	lipase GDSL 1	no hit	1.724	-0.785762	0.00060457	DAA68 & DAA93
VIT_18s0089g00600	R protein L6	vv34627R_proteins_from_Plant-pathogen_interaction	1.72318	-0.785077	1.77785e-07	DAA41 & DAA93
VIT_11s0016g02920	unknown protein	no hit	1.72199	-0.784081	8.92948e-06	DAA68 & DAA93
VIT_16s0050g02330	Regulator of nonsense transcripts 1	vv23013RNA_transport_vv23015mRNA_surveillance_pathway	1.72094	-0.7832	0.00912205	DAA68 & DAA93
VIT_03s0063g01690	flavonoid 3-monooxygenase	vv10941Flavonoid_biosynthesis	1.71976	-0.782208	0.00596192	DAA93
VIT_18s0117g00060	R protein L6	vv34627R_proteins_from_Plant-pathogen_interaction	1.71721	-0.78007	4.37043e-09	DAA93
VIT_05s0049g01220	Protein kinase MK6	no hit	1.7149	-0.778125	3.43862e-08	DAA93
VIT_10s0116g01790	Unknown	no hit	1.71478	-0.77802	0.0473218	DAA68 & DAA93
VIT_00s0487g00050	R protein disease resistance protein	vv34627R_proteins_from_Plant-pathogen_interaction	1.71427	-0.777594	0.0057812	DAA93
VIT_02s0025g01330	Polygalacturonase GH28	vv40006Cell_wall	1.70869	-0.772887	1.61723e-05	DAA68 & DAA93
VIT_01s0011g04770	armadillo/beta-catenin repeat / U-box domain-containing protein	no hit	1.70592	-0.770553	1.97669e-06	DAA93
VIT_10s0003g02060	ankyrin protein kinase	no hit	1.70568	-0.770346	6.8788e-06	DAA93
VIT_07s0129g00960	Protein kinase pto	vv34626Plant-pathogen_interaction	1.70305	-0.768124	0.00997376	DAA41 & DAA93
VIT_14s0128g00570	germin	no hit	1.70111	-0.766473	0.00108987	DAA68 & DAA93
VIT_14s0060g00280	RARE-cold-inducible 2B	vv50109Incompletely_characterized_transport_systems	1.70017	-0.76568	9.94488e-08	DAA68 & DAA93
VIT_05s0049g00420	E8 protein	vv30008Ethylene_signaling	1.69979	-0.76536	0.00448091	DAA93
VIT_07s0031g01160	Hyperosmotically inducible periplasmic protein	vv50131Primary_active_transporter_cat_A2_to_A4	1.69934	-0.764975	1.79139e-13	DAA93
VIT_03s0091g01060	cyclin delta-2	vv44110Cell_cycle	1.69659	-0.762635	0.0102992	DAA68 & DAA93
VIT_07s0197g00090	R protein disease resistance protein	vv34627R_proteins_from_Plant-pathogen_interaction	1.6951	-0.761368	0.00119644	DAA68 & DAA93
VIT_08s0007g07330	no hit	no hit	1.69385	-0.760305	0.000425341	DAA68 & DAA93
VIT_17s0000g05210	LNG1 (LONGIFOLIA1)	no hit	1.68856	-0.755796	0.000119967	DAA68 & DAA93
VIT_12s0035g02080	Unknown protein	no hit	1.68712	-0.754563	0.0100525	DAA68 & DAA93
VIT_05s0020g03030	Leucine-rich repeat family protein	no hit	1.68426	-0.752118	4.23481e-05	DAA93
VIT_14s0066g01140	Unknown protein	no hit	1.68264	-0.750722	5.11121e-05	DAA68 & DAA93
VIT_07s0104g00120	Unknown protein	no hit	1.68042	-0.748825	2.34543e-07	DAA93
VIT_02s0025g01020	BZip transcription factor G- box binding factor 3	vv60012BZIP	1.68038	-0.748787	0.000108127	DAA93
VIT_00s0710g00010	GCR2-like 1 ABA receptor	no hit	1.67954	-0.748065	0.00398712	DAA68 & DAA93
VIT_00s0438g00020	ATPase subunit 9	vv10190Oxidative_phosphorylation_vv50131Primary_active_transporter_cat_A2_to_A4	1.67747	-0.746287	0.00601825	DAA93
VIT_02s0033g00700	nitrilase	vv10460Cyanoamino_acid_metabolism_vv10910Nitrogen_metabolism_vv11002Auxin_biosynthesis	1.67456	-0.743781	0.000650822	DAA93
VIT_04s0008g04390	no hit	no hit	1.67444	-0.743683	0.00215149	DAA93
VIT_11s0016g05130	Signal peptidase, endoplasmic reticulum-type	vv23060Protein_export	1.67421	-0.74348	0.0024332	DAA68 & DAA93
VIT_13s0139g00360	Unknown protein	no hit	1.67411	-0.743395	4.33824e-05	DAA93
VIT_14s0030g01150	no hit	no hit	1.67315	-0.742565	0.00208151	DAA93
VIT_01s0010g03620	LHCA2 (Photosystem I light harvesting complex gene 2)	vv10196Photosynthesis_antenna_proteins_vv50105Transport_electron_carriers	1.67173	-0.741341	0.00212706	DAA93
VIT_06s0004g01870	No transmitting tract	vv60017C2H2	1.67026	-0.740073	0.0197013	DAA93
VIT_16s0100g00380	ERF/AP2 Gene Family (VvERF022)	vv30008Ethylene_signaling_vv60003AP2_EREBP	1.6698	-0.739678	0.0254358	DAA93
VIT_10s0092g00760	Unknown protein	no hit	1.66628	-0.736628	0.000491488	DAA93
VIT_10s0071g00320	GRAM domain-containing protein / ABA-responsive	no hit	1.66571	-0.736139	3.49802e-07	DAA93
VIT_18s0001g09430	tetratricopeptide repeat (TPR)-containing	no hit	1.66422	-0.734849	0.00832187	DAA93
VIT_13s0156g00610	S-receptor kinase	no hit	1.66422	-0.734849	0.00644347	DAA68 & DAA93
VIT_17s0000g06680	Unknown protein	no hit	1.66318	-0.733941	0.0190766	DAA93
VIT_05s0049g00750	no hit	no hit	1.66177	-0.732723	0.0220202	DAA93
VIT_17s0000g06200	MINI ZINC FINGER 1 MIF1	vv60068Zf-HD	1.66137	-0.732369	0.00130047	DAA93
VIT_06s0061g00350	ABC transporter G member 7	vv52010ABC_transporters	1.65867	-0.730023	0.00761646	DAA68 & DAA93
VIT_08s0007g08980	Unknown	no hit	1.65676	-0.728362	0.00373075	DAA41 & DAA93
VIT_05s0049g01830	CCT motif CONSTANS-LIKE	vv60070Orphans_CCT	1.65598	-0.727682	0.0431668	DAA68 & DAA93
VIT_00s0271g00110	flavodoxin-like quinone reductase 1	vv30003Auxin_signaling	1.65472	-0.726591	0.000325611	DAA93
VIT_19s0015g02690	Glutathione S-transferase 25 GSTU25	vv10480Glutathione_metabolism	1.65458	-0.726462	0.00634957	DAA68 & DAA93
VIT_17s0000g03280	Alcohol dehydrogenase 7	vv10010Glycolysis_vv10071Fatty_acid_metabolism_vv10350Tyrosine_metabolism	1.65356	-0.725575	0.000104035	DAA93
VIT_05s0049g00050	cellulose synthase CSLG2	vv40006Cell_wall	1.65226	-0.724444	0.000365671	DAA93
VIT_11s0037g01230	basic helix-loop-helix (bHLH) family	vv60011BHLH	1.64971	-0.722213	1.44404e-05	DAA93
VIT_14s0219g00210	ubiquitin family	no hit	1.64535	-0.718399	0.000151554	DAA68 & DAA93
VIT_08s0056g01240	no hit	no hit	1.64419	-0.717376	1.01871e-06	DAA68 & DAA93
VIT_14s0060g01430	Unknown protein	no hit	1.64407	-0.717274	0.000108127	DAA93
VIT_13s0084g00090	nodulin MtN21 family	vv50122Porters_cat_7_to_17	1.64332	-0.716617	0.0473218	DAA41 & DAA93
VIT_19s0014g01470	Thioredoxin TTL1 (Tetratricopetide-repeat thioredoxin-like 1)	vv50132Primary_active_transporter_cat_A5_to_A8	1.64087	-0.714463	0.0322206	DAA68 & DAA93
VIT_06s0080g00170	Aluminium-tolerance ALMT1	vv50125Porters_cat_66_to_94	1.64025	-0.713916	0.0373577	DAA93
VIT_07s0104g00420	endo-1,3;1,4-beta-D-glucanase precursor	no hit	1.64017	-0.713842	0.000111514	DAA41 & DAA68 & DAA93
VIT_14s0108g00830	myb domain protein 94	vv60044MYB	1.63994	-0.713645	0.00172646	DAA93
VIT_17s0000g00710	DNA-binding protein	no hit	1.63655	-0.710661	0.00829593	DAA68 & DAA93
VIT_17s0000g09570	CYP71A26	vv10902Monoterpenoid_biosynthesis	1.63613	-0.710291	4.90353e-06	DAA93
VIT_17s0000g09640	RGLG2 (ring Domain LIGASE2)	vv50004Auxin_transport	1.63605	-0.710213	6.00713e-06	DAA93
VIT_08s0007g02190	LHCB4 chlorophyll A-B binding protein CP29	vv10196Photosynthesis_antenna_proteins_vv50105Transport_electron_carriers	1.63566	-0.709873	0.000231057	DAA93
VIT_05s0049g00970	no hit	no hit	1.63461	-0.708944	3.68528e-09	DAA68 & DAA93
VIT_18s0001g12830	1,4-beta-mannan endohydrolase	vv10051Fructose_and_mannose_metabolism	1.63437	-0.708737	1.32936e-06	DAA41 & DAA93
VIT_11s0052g00700	Serine/theronine protein kinase 2	no hit	1.63436	-0.708723	0.000203028	DAA93
VIT_14s0108g00740	GASA4	vv30010Gibberellin_signaling	1.63127	-0.706	0.00339304	DAA93
VIT_01s0011g03180	lysine and histidine specific transporter	vv50123Porters_cat_18_to_29	1.6312	-0.705931	0.00563139	DAA68 & DAA93
VIT_02s0025g01670	Unknown protein	no hit	1.63076	-0.705548	0.00547327	DAA93
VIT_17s0000g01110	ATFP3 (Arabidopsis thaliana farnesylated protein 3	no hit	1.63068	-0.705473	9.40896e-10	DAA68 & DAA93
VIT_07s0005g04400	Photosystem II reaction centre W (PsbW)	vv10195Photosynthesis_vv50135Primary_active_transporter_cat_D3_to_E2	1.62927	-0.704226	0.0116584	DAA93
VIT_01s0010g01870	salicylic acid-induced fragment 1 protein	no hit	1.62826	-0.703331	0.0351869	DAA93
VIT_08s0032g00760	Translation initiation factor eIF-2 beta subunit	vv23013RNA_transport	1.61847	-0.69463	0.000262383	DAA68 & DAA93
VIT_15s0046g03180	Remorin	no hit	1.61835	-0.694528	1.60751e-14	DAA93
VIT_04s0023g03040	lactoylglutathione lyase	vv10620Pyruvate_metabolism	1.6143	-0.690907	0.0337091	DAA68 & DAA93
VIT_18s0001g05530	annexin 1 (ANN1)	vv50101Channels_and_pores	1.61313	-0.689865	1.78544e-05	DAA93
VIT_03s0063g02020	Tic Complex Tic62 Subunit	vv50133Primary_active_transporter_cat_A9_to_A18	1.61283	-0.689592	0.0132456	DAA93
VIT_01s0026g00850	Zinc finger protein 5	vv60017C2H2	1.61249	-0.68929	1.05108e-06	DAA68 & DAA93
VIT_11s0016g05060	choline/ethanolamine kinase	vv10260Glycine_serine_and_threonine_metabolism_vv10564Glycerophospholipid_metabolism	1.61107	-0.68802	0.000214567	DAA68 & DAA93
VIT_04s0023g00410	photosystem I subunit XI (PSAL)	vv10195Photosynthesis_vv50105Transport_electron_carriers	1.61014	-0.68719	0.00923648	DAA41 & DAA93
VIT_18s0001g14040	Endo-1,4-beta-glucanase	vv40006Cell_wall	1.6101	-0.687151	0.000949567	DAA68 & DAA93
VIT_10s0003g03190	RNA recognition motif (RRM)-containing	no hit	1.60995	-0.687018	1.70232e-05	DAA68 & DAA93
VIT_07s0031g02240	MLO-like protein 8	no hit	1.60902	-0.686184	8.89182e-10	DAA93
VIT_14s0083g00910	Auxin-independent growth promoter	no hit	1.60772	-0.685017	0.00109388	DAA68 & DAA93
VIT_06s0004g08110	no hit	no hit	1.60696	-0.684332	1.63232e-06	DAA93
VIT_07s0031g00190	ERF/AP2 Gene Family (VvERF007)	vv30008Ethylene_signaling_vv60003AP2_EREBP	1.60659	-0.684002	0.00236757	DAA93
VIT_03s0063g00860	serine carboxypeptidase	no hit	1.606	-0.683473	0.00173524	DAA41 & DAA68 & DAA93
VIT_10s0071g00390	GRAM domain-containing protein / ABA-responsive	no hit	1.60256	-0.680377	0.0447154	DAA93
VIT_07s0095g00660	Curculin (mannose-binding) lectin	no hit	1.60082	-0.678807	0.0239916	DAA93
VIT_05s0049g01180	ankyrin	no hit	1.59879	-0.676983	3.12071e-07	DAA68 & DAA93
VIT_13s0067g00660	steroid 23-alpha-hydroxylase	vv10905Brassinosteroid_biosynthesis	1.59767	-0.675967	0.00115714	DAA68 & DAA93
VIT_01s0026g00810	Leaf senescence protein	no hit	1.59762	-0.675926	0.0284493	DAA93
VIT_00s0259g00120	Oligopeptide transporter OPT3	vv50125Porters_cat_66_to_94	1.59747	-0.675787	0.00259079	DAA93
VIT_19s0014g04600	S-locus protein kinase	no hit	1.59676	-0.675145	0.0488859	DAA93
VIT_04s0023g02050	inorganic pyrophosphatase	vv10190Oxidative_phosphorylation_vv50133Primary_active_transporter_cat_A9_to_A18	1.59648	-0.674893	0.000468753	DAA68 & DAA93
VIT_01s0026g00960	Unknown protein	no hit	1.59539	-0.673909	1.31994e-05	DAA68 & DAA93
VIT_01s0146g00020	Unknown protein	no hit	1.59537	-0.673893	0.000407632	DAA93
VIT_06s0009g01320	L-ascorbate oxidase	vv10053Ascorbate_and_aldarate_metabolism_vv50109Incompletely_characterized_transport_systems	1.59513	-0.673674	0.00274267	DAA93
VIT_00s0313g00050	RAB GDP DISSOCIATION INHIBITOR 1 ATGD1	no hit	1.59294	-0.671692	0.0161746	DAA93
VIT_08s0040g00380	Zinc finger (DHHC type) family	vv60079Other_zf-DHHC	1.59198	-0.670821	5.50137e-07	DAA93
VIT_10s0003g01360	Cysteine protease (PhCAC16.5)	no hit	1.59165	-0.67052	3.43802e-05	DAA93
VIT_18s0001g12440	no hit	no hit	1.59121	-0.670122	0.0133088	DAA41 & DAA93
VIT_01s0011g00370	SP1L2 (SPIRAL2)	vv44810Regulation_of_actin_cytoskeleton	1.59072	-0.669683	2.16304e-08	DAA68 & DAA93
VIT_12s0059g00530	EDM2	vv60048PHD	1.59065	-0.669612	0.00297384	DAA68 & DAA93
VIT_15s0046g03600	(+)-neomenthol dehydrogenase	vv10902Monoterpenoid_biosynthesis	1.58862	-0.667774	0.0016488	DAA93
VIT_04s0023g03610	MLO4 (MILDEW RESISTANCE LOCUS O 4)	no hit	1.58821	-0.6674	0.0176086	DAA93
VIT_08s0058g00680	integral membrane protein, putative	no hit	1.58802	-0.667231	0.00260839	DAA93
VIT_08s0007g01900	proton-dependent oligopeptide transport (POT) family protein	vv50122Porters_cat_7_to_17	1.58793	-0.667152	0.0223972	DAA68 & DAA93
VIT_12s0035g00350	AAA-type ATPase	no hit	1.58729	-0.666562	6.48075e-05	DAA68 & DAA93
VIT_14s0083g00320	cinnamoyl-CoA reductase	vv10940Phenylpropanoid_biosynthesis	1.58705	-0.66635	9.67046e-05	DAA93
VIT_14s0006g02820	mannose-6-phosphate isomerase	vv10051Fructose_and_mannose_metabolism	1.58689	-0.666202	1.77785e-07	DAA93
VIT_01s0010g02030	gamma-thionin precursor	no hit	1.58556	-0.664993	4.45413e-05	DAA68 & DAA93
VIT_07s0005g02120	cyclase/dehydrase	no hit	1.58554	-0.664973	0.0103844	DAA93
VIT_18s0001g08080	no hit	no hit	1.58409	-0.66365	0.0150944	DAA93
VIT_14s0081g00030	Pathogenesis-related protein-4 (Chitinase )	vv10530Aminosugars_metabolism	1.58056	-0.660435	0.00120348	DAA68 & DAA93
VIT_08s0007g00120	ubiquitin-conjugating enzyme 13 (UBC13), E2	vv24120Ubiquitin_mediated_proteolysis_vv24141Protein_processing_in_endoplasmic_reticulum	1.58044	-0.660324	8.60795e-06	DAA93
VIT_01s0011g00830	Nodulin	no hit	1.57983	-0.659771	0.00127248	DAA41 & DAA68 & DAA93
VIT_12s0134g00170	no hit	no hit	1.57881	-0.658837	0.0111557	DAA93
VIT_00s0229g00050	C2H2 zinc-finger protein ZPT3-3	vv60017C2H2	1.57733	-0.657488	0.00101512	DAA93
VIT_12s0028g01090	reticulon family protein (RTNLB5)	no hit	1.5759	-0.656178	3.61697e-05	DAA93
VIT_18s0001g12980	cyclin-dependent protein kinase CYCT1;4	vv44110Cell_cycle	1.57466	-0.655045	0.00161592	DAA93
VIT_13s0084g00800	Transcription factor	vv60062Trihelix	1.57291	-0.653437	0.00325972	DAA93
VIT_12s0035g00380	AAA-type ATPase	no hit	1.5714	-0.652055	0.000277365	DAA68 & DAA93
VIT_05s0077g01980	Unknown protein	no hit	1.57077	-0.651468	1.37139e-07	DAA68 & DAA93
VIT_00s0203g00050	receptor-interacting protein	no hit	1.57006	-0.650819	0.00109343	DAA41 & DAA93
VIT_18s0089g01170	LHCB5 (light harvesting complex of photosystem ii 5)	vv10196Photosynthesis_antenna_proteins_vv50105Transport_electron_carriers	1.56974	-0.650526	0.00255061	DAA93
VIT_18s0001g11520	flavonoid 3-monooxygenase	vv10941Flavonoid_biosynthesis	1.56766	-0.648613	0.000366926	DAA93
VIT_18s0001g01130	Expansin (VvEXPA19)	vv30003Auxin_signaling	1.56383	-0.645079	0.000745024	DAA93
VIT_00s1667g00010	LEM3 (ligand-effect modulator 3) family protein	vv50108Accessory_factors_involved_in_transport	1.56345	-0.644736	0.0408516	DAA93
VIT_02s0087g00160	Unknown	no hit	1.56283	-0.644159	0.00531868	DAA93
VIT_17s0000g00410	no hit	no hit	1.56282	-0.644151	0.000129449	DAA93
VIT_19s0090g00570	salicylic acid-induced fragment 1 protein	no hit	1.56279	-0.64412	0.016314	DAA93
VIT_05s0102g00450	MSS3 (multicopy suppressors of snf4 deficiency in yeast 3)	vv34626Plant-pathogen_interaction	1.56167	-0.643087	7.93373e-08	DAA68 & DAA93
VIT_03s0017g01240	2-nitropropane dioxygenase	vv10910Nitrogen_metabolism	1.55987	-0.641425	0.00346786	DAA93
VIT_02s0025g03620	Glutathione S-transferase 1 GSTT1	vv10480Glutathione_metabolism	1.55936	-0.640954	1.02495e-07	DAA93
VIT_08s0007g08040	no hit	no hit	1.55654	-0.63834	3.60969e-06	DAA93
VIT_08s0032g00800	carotenoid isomerase (CISO2) (VvCISO1)	vv10906Carotenoid_biosynthesis	1.55595	-0.637797	5.9231e-05	DAA93
VIT_06s0080g00310	esterase/lipase/thioesterase family protein	no hit	1.55414	-0.636114	3.69257e-07	DAA93
VIT_14s0006g00520	glucan endo-1,3-beta-glucosidase 3 precursor	vv10500Starch_and_sucrose_metabolism	1.55242	-0.634521	0.0387165	DAA93
VIT_04s0023g01110	PQ-loop repeat protein	no hit	1.55152	-0.633678	0.00341519	DAA68 & DAA93
VIT_08s0040g01340	Cellulose synthase CSLA09	vv40006Cell_wall	1.55108	-0.633275	0.0115274	DAA68 & DAA93
VIT_02s0109g00230	early-responsive to dehydration protein / ERD protein	no hit	1.55093	-0.633133	0.00124216	DAA68 & DAA93
VIT_12s0057g01000	Unknown protein	no hit	1.55012	-0.632376	0.00105367	DAA93
VIT_08s0007g00420	Protein kinase APK1B	no hit	1.54598	-0.628518	0.00094642	DAA93
VIT_05s0020g03320	copper amine oxidase	vv10220Urea_cycle_and_metabolism_of_amino_groups_vv10340Histidine_metabolism_vv10350Tyrosine_metabolism_vv10360Phenylalanine_metabolism_vv11002Auxin_biosynthesis	1.54385	-0.626531	0.00808318	DAA93
VIT_09s0002g00150	strubbelig receptor family 6	no hit	1.54239	-0.625166	0.000319722	DAA68 & DAA93
VIT_08s0007g07540	HNH endonuclease domain-containing protein	no hit	1.54056	-0.623451	0.000650066	DAA93
VIT_00s0371g00050	mannitol dehydrogenase	vv10051Fructose_and_mannose_metabolism	1.53975	-0.622693	0.000427259	DAA93
VIT_07s0031g02310	leucine-rich repeat-containing protein 40	no hit	1.53934	-0.622314	0.01045	DAA93
VIT_18s0089g00570	acetyl-CoA acetyltransferase, cytosolic 2	vv10071Fatty_acid_metabolism_vv10072Synthesis_and_degradation_of_ketone_bodies_vv10280Valine_leucine_and_isoleucine_degradation_vv10380Tryptophan_metabolism_vv10620Pyruvate_metabolism_vv10650Butanoate_metabolism	1.53927	-0.622246	0.0208768	DAA93
VIT_07s0141g00600	Unknown protein	no hit	1.53878	-0.621787	0.000428288	DAA68 & DAA93
VIT_18s0001g08090	IAA9	vv30003Auxin_signaling_vv60008AUXIAA	1.53801	-0.621068	1.95603e-05	DAA68 & DAA93
VIT_17s0000g02970	MATE efflux family protein	vv50125Porters_cat_66_to_94	1.53764	-0.620721	0.0273312	DAA68 & DAA93
VIT_07s0031g02440	amino acid permease 3	vv50123Porters_cat_18_to_29	1.53722	-0.620327	0.0228596	DAA93
VIT_14s0108g01510	Membrane-anchored ubiquitin-fold protein 2	no hit	1.5361	-0.619276	0.000136443	DAA93
VIT_12s0028g03610	Cellulase	vv40006Cell_wall	1.53562	-0.618818	7.47217e-05	DAA93
VIT_03s0180g00070	cyclase	no hit	1.5351	-0.618328	0.000214567	DAA68 & DAA93
VIT_18s0122g00990	glutamate receptor Ionotropic	vv50101Channels_and_pores	1.5314	-0.614856	0.010319	DAA93
VIT_05s0049g00980	cofilin	vv44810Regulation_of_actin_cytoskeleton	1.53112	-0.614591	7.50302e-08	DAA68 & DAA93
VIT_04s0023g00830	calreticulin 3 (CRT3)	no hit	1.53059	-0.614089	0.000377187	DAA68 & DAA93
VIT_13s0064g00680	Retroelement pol polyprotein	no hit	1.53042	-0.613929	0.0123084	DAA93
VIT_08s0040g02740	pectate lyase	vv40006Cell_wall	1.5297	-0.61325	2.6014e-06	DAA41 & DAA93
VIT_13s0139g00010	R protein MLA10	vv34627R_proteins_from_Plant-pathogen_interaction	1.52901	-0.612601	0.0396437	DAA93
VIT_16s0098g00690	Major Facilitator Superfamily	vv50121Porters_cat_1_to_6	1.52788	-0.611531	0.00319447	DAA41 & DAA93
VIT_11s0118g00420	heparanase protein 3 precursor	vv10040Pentose_glucuronate_interconversion_vv10500Starch_and_sucrose_metabolism	1.52745	-0.611122	7.44218e-07	DAA68 & DAA93
VIT_05s0049g01400	alcohol oxidase	vv10680Methane_metabolism	1.52671	-0.610428	0.0114566	DAA93
VIT_00s0469g00050	cellulose synthase CSLE1	vv40006Cell_wall	1.52618	-0.609926	0.0487113	DAA93
VIT_11s0052g01260	xyloglucan endotransglucosylase/hydrolase 23	vv40006Cell_wall	1.52601	-0.609765	4.44196e-06	DAA93
VIT_09s0002g04280	dynein light chain LC6, flagellar outer arm	vv44810Regulation_of_actin_cytoskeleton	1.5249	-0.608717	0.00625414	DAA93
VIT_11s0016g03210	NADP-dependent malic enzyme	vv10620Pyruvate_metabolism_vv10710Carbon_fixation	1.52411	-0.607971	7.5366e-07	DAA68 & DAA93
VIT_13s0139g00030	R protein MLA10	vv34627R_proteins_from_Plant-pathogen_interaction	1.52279	-0.60672	0.0431668	DAA41 & DAA93
VIT_05s0124g00450	Unknown protein	no hit	1.52177	-0.605752	0.021885	DAA93
VIT_08s0040g01920	Crinkly4	no hit	1.52105	-0.60507	0.0408776	DAA93
VIT_03s0063g02290	Unknown protein	no hit	1.52025	-0.604311	0.000815128	DAA93
VIT_11s0016g05070	choline/ethanolamine kinase	vv10260Glycine_serine_and_threonine_metabolism_vv10564Glycerophospholipid_metabolism	1.51936	-0.603467	0.018508	DAA68 & DAA93
VIT_19s0090g00430	ubiquitin-like 5 UBL5	no hit	1.51911	-0.603224	0.000446	DAA93
VIT_00s0615g00030	mannitol dehydrogenase (ELI3-1)	vv10051Fructose_and_mannose_metabolism	1.51848	-0.602628	0.0278795	DAA68 & DAA93
VIT_15s0024g00040	LHCA3 (Photosystem I light harvesting complex gene 3)	vv10196Photosynthesis_antenna_proteins_vv50105Transport_electron_carriers	1.5175	-0.601699	0.00598111	DAA41 & DAA93
VIT_00s0375g00050	no hit	no hit	1.51628	-0.600536	0.0151537	DAA93
VIT_14s0108g00430	ABC transporter B member 16	vv52010ABC_transporters	1.51545	-0.599748	0.00198545	DAA93
VIT_11s0052g00710	Unknown protein	no hit	1.51527	-0.599577	0.0142696	DAA93
VIT_18s0089g00520	R protein L6	vv34627R_proteins_from_Plant-pathogen_interaction	1.51367	-0.598052	4.03594e-06	DAA93
VIT_14s0030g00950	SOD Cu/Zn superoxide dismutase	vv44146Peroxisome	1.51208	-0.596539	0.00124769	DAA93
VIT_08s0007g02770	IAA-amino acid hydrolase 1 (ILR1)	vv11002Auxin_biosynthesis	1.51207	-0.596521	0.00757849	DAA93
VIT_19s0015g00690	nitrate-responsive NOI protein	no hit	1.50817	-0.592803	0.000270185	DAA68 & DAA93
VIT_11s0016g03900	AAA-type ATPase	no hit	1.5078	-0.592448	0.000360037	DAA93
VIT_18s0001g14520	Unknown protein	no hit	1.50776	-0.59241	0.000945709	DAA93
VIT_05s0062g00850	auxin-responsive protein	vv30003Auxin_signaling	1.50737	-0.592031	7.41955e-07	DAA93
VIT_14s0171g00180	Leucine-rich repeat transmembrane protein kinase	no hit	1.50706	-0.591738	0.000115019	DAA93
VIT_08s0040g02530	no hit	no hit	1.50699	-0.591667	0.0327289	DAA93
VIT_17s0000g07470	Binding	no hit	1.50657	-0.591265	8.28477e-06	DAA93
VIT_04s0008g02590	selenoprotein	no hit	1.50633	-0.591033	0.0142917	DAA93
VIT_03s0038g00350	kinesin protein (MKRP2)	vv44810Regulation_of_actin_cytoskeleton	1.50468	-0.589457	0.000332113	DAA93
VIT_10s0116g01340	Copper-binding family protein	no hit	1.50397	-0.588775	0.0431668	DAA93
VIT_18s0001g11570	CYP82C1p	no hit	1.50349	-0.588317	0.0358083	DAA93
VIT_17s0000g08000	ribonuclease III	no hit	1.50235	-0.587223	2.85431e-08	DAA68 & DAA93
VIT_05s0029g00410	Werner Syndrome exonuclease (WEX)	no hit	1.5023	-0.587177	0.00705564	DAA93
VIT_03s0038g01770	disease resistance protein (CC-NBS-LRR class)	no hit	1.50215	-0.587027	0.0225804	DAA93
VIT_18s0117g00340	TCP family transcription factor TCP14	vv60061TCP	1.50205	-0.586934	0.0198481	DAA93
VIT_14s0068g00500	indole-3-acetate beta-glucosyltransferase	vv11002Auxin_biosynthesis	1.50102	-0.58594	0.00196894	DAA68 & DAA93
VIT_06s0004g01380	S-receptor kinase	no hit	1.50099	-0.58591	0.00441229	DAA68 & DAA93
VIT_01s0026g00840	ARL1 (ARG1-like 1)	vv50132Primary_active_transporter_cat_A5_to_A8	1.50065	-0.585589	6.58555e-06	DAA68 & DAA93
VIT_18s0001g04150	avr9 elicitor response protein	no hit	1.50051	-0.585452	4.22197e-08	DAA93
VIT_06s0080g00260	seed maturation protein PM38	no hit	1.5003	-0.585254	0.0433329	DAA68 & DAA93
VIT_10s0116g01850	Unknown protein	no hit	1.49989	-0.584856	0.000727724	DAA68 & DAA93
VIT_03s0091g00050	triacylglycerol/steryl ester hydrolase	vv10561Glycerolipid_metabolism	1.49874	-0.58375	0.00257398	DAA93
VIT_18s0075g00340	sucrose-phosphate synthase - like protein	vv10500Starch_and_sucrose_metabolism	1.49841	-0.583431	0.00419506	DAA68 & DAA93
VIT_15s0046g03780	no hit	no hit	1.49799	-0.583027	0.00160735	DAA68 & DAA93
VIT_03s0091g00260	Zinc finger protein 4	vv60017C2H2	1.49632	-0.58142	0.005058	DAA93
VIT_03s0038g04110	AT-hook DNA-binding protein	no hit	1.49523	-0.580368	0.0202965	DAA93
VIT_05s0049g00760	no hit	no hit	1.49486	-0.580007	7.34499e-05	DAA68 & DAA93
VIT_01s0011g05000	auxin-independent growth promoter	no hit	1.49362	-0.578817	0.000256645	DAA93
VIT_17s0000g05580	Isopiperitenol dehydrogenase	vv10902Monoterpenoid_biosynthesis	1.49348	-0.57868	5.28254e-05	DAA68 & DAA93
VIT_17s0000g07640	mannose-1-phosphate guanyltransferase	vv10530Aminosugars_metabolism	1.49156	-0.576821	0.000311154	DAA68 & DAA93
VIT_00s0524g00030	armadillo/beta-catenin repeat protein / U-box domain-containing protein	no hit	1.49084	-0.576123	7.78886e-08	DAA68 & DAA93
VIT_01s0026g00290	no hit	no hit	1.48887	-0.574218	0.0262605	DAA93
VIT_08s0040g02610	Unknown	no hit	1.48731	-0.572705	0.0169942	DAA68 & DAA93
VIT_14s0128g00100	aminotransferase class IV	vv10280Valine_leucine_and_isoleucine_degradation_vv10290Valine_leucine_and_isoleucine_biosynthesis_vv10770Pantothenate_and_CoA_biosynthesis	1.48699	-0.572393	0.000758413	DAA93
VIT_17s0000g07950	Unknown protein	no hit	1.48672	-0.572134	0.00927573	DAA68 & DAA93
VIT_04s0008g06000	ERF/AP2 Gene Family (VvERF045)	vv30008Ethylene_signaling_vv60003AP2_EREBP	1.48641	-0.571833	1.886e-05	DAA41 & DAA93
VIT_07s0141g00290	IAA16	vv30003Auxin_signaling_vv60008AUXIAA	1.48588	-0.571316	0.000444429	DAA41 & DAA93
VIT_13s0019g00870	Unknown protein	no hit	1.4857	-0.571146	0.00211333	DAA93
VIT_18s0089g00410	Sucrose-phosphate synthase 1	vv10500Starch_and_sucrose_metabolism	1.48538	-0.570831	0.00168542	DAA41 & DAA68 & DAA93
VIT_16s0098g00790	Copper-binding family protein	no hit	1.48395	-0.569439	0.00910108	DAA93
VIT_10s0116g00690	no hit	no hit	1.4833	-0.568808	0.00200292	DAA68 & DAA93
VIT_13s0139g00110	Polygalacturonase GH28	vv40006Cell_wall	1.48276	-0.568286	0.00767349	DAA93
VIT_14s0030g01930	Peptide-N4-(N-acetyl-beta-glucosaminyl)asparagine amidase	vv24141Protein_processing_in_endoplasmic_reticulum	1.48269	-0.568214	5.47999e-05	DAA93
VIT_16s0098g01100	Ribosomal protein L24 60S	vv23010Ribosome	1.48111	-0.56668	0.000267594	DAA93
VIT_11s0016g05350	RabGAP/TBC domain-containing protein	no hit	1.48071	-0.566285	0.00480933	DAA93
VIT_06s0004g07660	Alanine--glyoxylate aminotransferase 2 2, mitochondrial	vv10252Alanine_and_aspartate_metabolism_vv10260Glycine_serine_and_threonine_metabolism	1.48064	-0.566224	5.31322e-09	DAA68 & DAA93
VIT_11s0052g00200	R protein PRF disease resistance protein	vv34627R_proteins_from_Plant-pathogen_interaction	1.48045	-0.566032	0.00318949	DAA93
VIT_04s0069g00780	Cellulose synthase CSLC05	vv40006Cell_wall	1.47911	-0.564729	0.0346854	DAA93
VIT_17s0000g09650	glyoxal oxidase	no hit	1.4786	-0.564232	0.00266249	DAA93
VIT_08s0040g01830	integral membrane protein	no hit	1.47826	-0.563903	0.00467776	DAA93
VIT_17s0000g05540	H(+)-ATPASE 11 AHA11	vv10190Oxidative_phosphorylation_vv50131Primary_active_transporter_cat_A2_to_A4	1.47808	-0.563724	0.00137627	DAA68 & DAA93
VIT_07s0129g00210	BT4 (BTB AND TAZ DOMAIN PROTEIN 4)	vv60060TAZ	1.47674	-0.562416	0.00223539	DAA93
VIT_18s0001g13570	calcium ion binding protein	no hit	1.47607	-0.561765	0.000346313	DAA68 & DAA93
VIT_15s0046g03590	(+)-neomenthol dehydrogenase	vv10902Monoterpenoid_biosynthesis	1.47545	-0.561153	0.00119665	DAA93
VIT_12s0057g00940	glucose-6-phosphate 1-dehydrogenase 2, chloroplast precursor	vv10030Pentose_phosphate_vv10480Glutathione_metabolism	1.47486	-0.560576	0.0151246	DAA93
VIT_13s0019g04450	ATSYTA/NTMC2T1.1/NTMC2TYPE1.1/SYTA	vv50109Incompletely_characterized_transport_systems	1.47426	-0.559992	0.000425341	DAA93
VIT_07s0031g01540	4-alpha-glucanotransferase	vv10500Starch_and_sucrose_metabolism	1.47422	-0.559954	7.92994e-05	DAA68 & DAA93
VIT_07s0005g01690	no hit	no hit	1.47418	-0.559913	0.0221843	DAA93
VIT_13s0106g00690	no hit	no hit	1.4732	-0.558955	0.0491381	DAA68 & DAA93
VIT_12s0034g01090	Lung seven transmembrane receptor	no hit	1.47299	-0.55875	0.000428288	DAA68 & DAA93
VIT_04s0008g04710	beta-ketoacyl-CoA synthase	vv10061Fatty_acid_biosynthesis	1.47117	-0.556968	0.000747756	DAA41 & DAA93
VIT_14s0030g00340	Sugar transporter ERD6-like 8	vv50121Porters_cat_1_to_6	1.47056	-0.556366	0.00128662	DAA93
VIT_17s0000g06370	Thioredoxin 2	no hit	1.47049	-0.556297	2.75822e-05	DAA41 & DAA93
VIT_18s0001g06940	purine permease 1 (PUP1)	vv10908Zeatin_biosynthesis_vv50122Porters_cat_7_to_17	1.46931	-0.555144	0.0333574	DAA41 & DAA93
VIT_12s0028g03900	no hit	no hit	1.46912	-0.554953	0.000314354	DAA68 & DAA93
VIT_06s0004g01400	S-receptor kinase	no hit	1.46884	-0.55468	0.0391334	DAA93
VIT_08s0007g04790	zinc finger (C3HC4-type RING finger)	vv60078Other_zf-C3HC4	1.46666	-0.552532	0.00913174	DAA93
VIT_00s0322g00030	alpha-6-galactosyltransferase	vv40006Cell_wall	1.4665	-0.552375	0.000714773	DAA68 & DAA93
VIT_06s0009g00690	NIMA-related kinase NEK6	no hit	1.46641	-0.552288	3.97244e-05	DAA93
VIT_16s0050g02320	Regulator of nonsense transcripts 1	vv23013RNA_transport_vv23015mRNA_surveillance_pathway	1.466	-0.551887	0.0428476	DAA68 & DAA93
VIT_13s0067g03070	ARR17 typeA	vv30007Cytokinin_signaling_vv60072Orphans_Response_reg	1.46506	-0.550958	0.0117813	DAA93
VIT_17s0000g08240	HT1 (high leaf temperature 1)	no hit	1.46397	-0.549884	0.0143888	DAA68 & DAA93
VIT_09s0018g02130	calcium-transporting ATPase 9 ACA9	vv34020Calcium_signaling_pathway_vv50131Primary_active_transporter_cat_A2_to_A4	1.46395	-0.549864	1.70291e-05	DAA41 & DAA68 & DAA93
VIT_08s0007g05210	Amino acid permease	vv50123Porters_cat_18_to_29	1.46393	-0.549843	3.43802e-05	DAA93
VIT_18s0001g04760	Ribosomal protein L30 (RPL30B) 60S	vv23010Ribosome	1.46377	-0.549685	0.0258853	DAA93
VIT_12s0035g00750	disease resistance protein	no hit	1.4635	-0.549424	7.36507e-06	DAA93
VIT_11s0037g01280	GCN5 N-acetyltransferase (GNAT)	vv60082GNAT	1.46264	-0.548579	0.00529882	DAA93
VIT_02s0012g01880	Unknown protein	no hit	1.4623	-0.548242	0.0175472	DAA93
VIT_18s0001g08260	xylulose kinase	vv10040Pentose_glucuronate_interconversion	1.46151	-0.547459	0.000470499	DAA41 & DAA93
VIT_02s0236g00130	SNF1-related protein kinase SRK2F	vv30001ABA_signaling	1.46094	-0.546899	0.0250075	DAA93
VIT_18s0001g09330	Unknown protein	no hit	1.46052	-0.546481	4.65381e-09	DAA93
VIT_18s0001g08920	no hit	no hit	1.45914	-0.545114	0.0492612	DAA93
VIT_06s0080g01050	Unknown protein	no hit	1.45868	-0.54466	1.13387e-06	DAA93
VIT_18s0001g07780	ABA-responsive protein (HVA22a)	vv30001ABA_signaling	1.45807	-0.544055	0.0201551	DAA93
VIT_09s0002g00810	S-2-hydroxy-acid oxidase, peroxisomal	vv10630Glyoxylate_and_dicarboxylate_metabolism_vv44146Peroxisome	1.45794	-0.543931	0.000445586	DAA41 & DAA93
VIT_11s0016g03130	ceramide glucosyltransferase	vv10600Sphingolipid_metabolism	1.45731	-0.543311	0.00124772	DAA68 & DAA93
VIT_06s0004g05080	zinc finger (C3HC4-type RING finger)	vv60078Other_zf-C3HC4	1.45717	-0.543167	0.00796045	DAA93
VIT_18s0089g00100	R protein L6	vv34627R_proteins_from_Plant-pathogen_interaction	1.45667	-0.54267	7.38772e-07	DAA93
VIT_01s0026g00730	Unknown protein	no hit	1.45637	-0.54238	0.00714924	DAA68 & DAA93
VIT_17s0000g07920	Hypoxia-responsive	no hit	1.45563	-0.541641	1.41057e-05	DAA93
VIT_01s0150g00350	zinc finger (DHHC type)	vv60079Other_zf-DHHC	1.45523	-0.541251	4.22131e-05	DAA93
VIT_14s0068g01300	Serine palmitoyltransferase	vv10600Sphingolipid_metabolism	1.45501	-0.541033	0.0014095	DAA41 & DAA93
VIT_01s0011g02470	Calcium-binding protein CML	vv34626Plant-pathogen_interaction	1.455	-0.541019	0.00514319	DAA93
VIT_18s0089g00590	Glyceraldehyde-3-phosphate dehydrogenase, cytosolic	vv10010Glycolysis	1.45377	-0.539801	0.00024158	DAA93
VIT_11s0052g00020	Balbiani ring 1	no hit	1.45346	-0.53949	1.06355e-07	DAA68 & DAA93
VIT_12s0034g01760	Unknown protein	no hit	1.45318	-0.539212	0.000581927	DAA93
VIT_04s0210g00060	mucin-like protein	no hit	1.45314	-0.539174	0.00716206	DAA93
VIT_07s0031g01930	myb TKI1 (TSL-KINASE INTERACTING PROTEIN 1)	vv60045MYBrelated	1.45076	-0.536811	0.000479592	DAA68 & DAA93
VIT_18s0122g00850	Tonoplast monosaccharide transporter2	vv50121Porters_cat_1_to_6	1.44854	-0.534602	9.40215e-05	DAA93
VIT_04s0023g02690	Beta-galactosidase	vv10052Galactose_metabolism_vv10511N-Glycan_degradation_vv10600Sphingolipid_metabolism	1.44837	-0.534432	0.0261306	DAA68 & DAA93
VIT_18s0089g00550	TIR-NBS-TIR type disease resistance protein	no hit	1.44832	-0.534384	0.0216515	DAA93
VIT_18s0001g08580	cellulose synthase CSLC12	vv40006Cell_wall	1.44826	-0.534325	3.60969e-06	DAA93
VIT_07s0005g02170	Unknown protein	no hit	1.44759	-0.533652	0.000115455	DAA93
VIT_08s0007g08960	Ca2+-transporting ATPase type 2 ISOFORM 4	vv34020Calcium_signaling_pathway_vv50131Primary_active_transporter_cat_A2_to_A4	1.44752	-0.533582	4.69453e-05	DAA93
VIT_08s0040g03320	glutamate N-acetyltransferase	vv10220Urea_cycle_and_metabolism_of_amino_groups	1.44742	-0.533488	0.00012537	DAA68 & DAA93
VIT_00s0347g00040	Avr9/Cf-9 rapidly elicited protein 20	no hit	1.44669	-0.532757	0.0364465	DAA68 & DAA93
VIT_09s0002g04480	kinesin family member 2/24	vv44810Regulation_of_actin_cytoskeleton	1.44653	-0.532592	0.000138937	DAA68 & DAA93
VIT_12s0035g00970	evolutionarily conserved C-terminal region 11 ECT11	no hit	1.44619	-0.532254	0.00400383	DAA68 & DAA93
VIT_01s0011g06560	potassium transporter (KUP1)	vv50125Porters_cat_66_to_94	1.44511	-0.531175	0.00637846	DAA93
VIT_06s0004g08410	bis(5'-adenosyl)-triphosphatase	vv10230Purine_metabolism	1.44489	-0.530959	1.63562e-05	DAA93
VIT_18s0001g06370	L-ascorbate peroxidase, chloroplast	vv10053Ascorbate_and_aldarate_metabolism	1.44461	-0.53068	0.0231326	DAA41 & DAA93
VIT_18s0089g00080	TIR-NBS-TIR type disease resistance protein	no hit	1.4444	-0.530474	0.00462573	DAA93
VIT_17s0000g00430	basic helix-loop-helix (bHLH) family	vv60011BHLH	1.44308	-0.529152	0.00046305	DAA93
VIT_01s0026g00820	IAA-amino acid hydrolase 1 (ILR1)	vv11002Auxin_biosynthesis	1.44265	-0.528725	1.67392e-06	DAA41 & DAA68 & DAA93
VIT_02s0025g00080	Unknown protein	no hit	1.44264	-0.528709	0.0124292	DAA93
VIT_01s0146g00410	GEM-like protein 5	no hit	1.44184	-0.527911	0.000259624	DAA93
VIT_17s0000g00830	nodulin MtN3 family	no hit	1.44106	-0.527135	0.0215272	DAA41 & DAA93
VIT_07s0031g01660	CYP86A2	no hit	1.44074	-0.526812	0.00811671	DAA93
VIT_13s0067g00260	nematode-resistance protein	no hit	1.43913	-0.525199	0.0368843	DAA41 & DAA93
VIT_19s0093g00220	Glutathione S-transferase 8 GSTU19	vv10480Glutathione_metabolism	1.43846	-0.524526	0.0299411	DAA68 & DAA93
VIT_13s0101g00060	no hit	no hit	1.43792	-0.523986	0.00108575	DAA93
VIT_08s0007g01450	IMP dehydrogenase	vv10230Purine_metabolism	1.43789	-0.52395	1.54108e-05	DAA93
VIT_07s0191g00080	GCR2-like 1 ABA receptor	no hit	1.43616	-0.522214	0.00135766	DAA68 & DAA93
VIT_13s0158g00090	Unknown	no hit	1.43604	-0.522098	0.0306794	DAA41 & DAA93
VIT_08s0007g02790	Unknown protein	no hit	1.43548	-0.52153	0.000321189	DAA68 & DAA93
VIT_14s0060g00820	3-beta hydroxysteroid dehydrogenase	vv10140C21-Steroid_hormone_metabolism	1.4344	-0.520446	0.0146528	DAA93
VIT_05s0020g03180	Photosystem I reaction center subunit II, chloroplast precursor	vv10195Photosynthesis_vv50105Transport_electron_carriers	1.43428	-0.520327	0.00829593	DAA41 & DAA93
VIT_12s0028g01110	Phytochrome- interacting factor 5 PIL6	vv34710Circadian_rhythm_vv60011BHLH	1.43331	-0.519354	0.00832187	DAA41 & DAA93
VIT_19s0177g00360	transport protein particle (TRAPP) component Bet3	vv50110Protein_coat	1.43318	-0.519217	2.03949e-06	DAA93
VIT_03s0038g00320	Unknown protein	no hit	1.43264	-0.518675	0.0359729	DAA93
VIT_19s0014g04540	S-locus protein kinase	no hit	1.43186	-0.517888	0.00294455	DAA93
VIT_12s0059g00750	prephenate dehydratase	vv10400Phenylalanine_tyrosine_and_tryptophan_biosynthesis	1.43183	-0.517859	0.000520777	DAA93
VIT_13s0067g00110	CYP72A1	vv10902Monoterpenoid_biosynthesis	1.43116	-0.517188	0.0280665	DAA41 & DAA68 & DAA93
VIT_13s0064g01260	DNA-damage-repair/toleration protein (DRT100)	no hit	1.4311	-0.517124	0.0155416	DAA93
VIT_18s0001g13610	abhydrolase domain-containing protein 5	no hit	1.43089	-0.51691	0.00012537	DAA93
VIT_00s0291g00100	ABC transporter B member 5	vv52010ABC_transporters	1.43061	-0.516634	0.00206216	DAA93
VIT_13s0073g00160	Unknown protein	no hit	1.43015	-0.516167	0.0043952	DAA41 & DAA93
VIT_04s0023g03340	Adaptor-related protein complex 2, sigma 1 sub	vv50110Protein_coat	1.42789	-0.513886	0.0105631	DAA93
VIT_01s0010g00060	Unknown protein	no hit	1.42774	-0.513734	0.00761646	DAA93
VIT_06s0004g08460	CBS1	no hit	1.42774	-0.513731	1.4995e-06	DAA68 & DAA93
VIT_19s0014g03060	Unknown protein	no hit	1.42704	-0.51303	0.00061942	DAA93
VIT_07s0104g00540	CYCP1;1; CYCP1;1	vv44110Cell_cycle	1.42631	-0.51229	2.23419e-10	DAA93
VIT_05s0020g02800	carbohydrate kinase	vv10030Pentose_phosphate	1.42557	-0.511535	0.000261578	DAA93
VIT_19s0014g03730	no hit	no hit	1.42495	-0.510914	0.029702	DAA93
VIT_13s0101g00100	Unknown protein	no hit	1.4247	-0.510655	0.000782836	DAA93
VIT_12s0059g00590	Allergenic protein Pt2L4	no hit	1.42451	-0.510463	0.000303071	DAA68 & DAA93
VIT_13s0019g04390	GATA transcription factor 10	vv10904Diterpenoid_biosynthesis_vv60016C2C2-GATA	1.4245	-0.510461	8.93345e-06	DAA68 & DAA93
VIT_00s0204g00170	lil3 protein	no hit	1.42446	-0.51042	0.00015169	DAA93
VIT_06s0004g04700	Outer envelope protein 16	vv50101Channels_and_pores	1.42433	-0.510286	0.000866837	DAA93
VIT_08s0007g04960	Unknown protein	no hit	1.42395	-0.509898	0.00266249	DAA93
VIT_01s0146g00120	amidohydrolase	no hit	1.42352	-0.509461	0.00326242	DAA93
VIT_16s0039g02000	Peptidyl-tRNA hydrolase 2	no hit	1.42166	-0.507575	4.70159e-06	DAA93
VIT_11s0016g02420	UDP-N-acetylglucosamine O-acyltransferase protein	vv10540Lipopolysaccharide_biosynthesis	1.42143	-0.507341	0.0189551	DAA93
VIT_08s0007g00930	Regulator of chromosome condensation (RCC1)	vv50112Nuclear_pore_complex	1.42142	-0.507333	0.0049329	DAA93
VIT_18s0001g09510	CYP81B2v1	no hit	1.42081	-0.506717	0.00104743	DAA93
VIT_09s0002g01550	lecithine cholesterol acyltransferase	vv10564Glycerophospholipid_metabolism	1.42007	-0.505957	4.36591e-05	DAA41 & DAA93
VIT_18s0001g10470	protein kinase MK6	no hit	1.41955	-0.505434	1.85914e-06	DAA93
VIT_18s0001g07360	ER6 protein universal stress protein (USP) family	vv30008Ethylene_signaling	1.41908	-0.504957	0.0064716	DAA93
VIT_07s0005g00940	kinesin motor protein	vv44810Regulation_of_actin_cytoskeleton	1.41904	-0.504913	0.0169956	DAA68 & DAA93
VIT_12s0057g01210	nitrate-responsive NOI protein	no hit	1.41865	-0.504522	3.21734e-07	DAA93
VIT_05s0020g01470	aminoacyl-tRNA synthetase	vv10252Alanine_and_aspartate_metabolism_vv20970Aminoacyl-tRNA_biosynthesis	1.41821	-0.504076	0.000214567	DAA93
VIT_18s0001g13370	transcription initiation factor TFIIF beta subunit (TFIIF-beta)	vv23022Basal_transcription_factors	1.41729	-0.503135	0.000248807	DAA93
VIT_19s0014g04650	Avr9/Cf-9 rapidly elicited protein 20	no hit	1.41652	-0.502346	0.000621499	DAA93
VIT_03s0017g00650	GTP cyclohydrolase II	vv10740Riboflavin_metabolism	1.41524	-0.501048	0.000369301	DAA68 & DAA93
VIT_06s0004g05810	TPR-containing protein kinase	no hit	1.41492	-0.500718	0.0225804	DAA93
VIT_02s0154g00100	Transaldolase ToTAL2	vv10030Pentose_phosphate	1.4144	-0.50019	0.000184017	DAA93
VIT_08s0040g02360	calmodulin binding protein	no hit	1.41436	-0.500149	3.85613e-06	DAA68 & DAA93
VIT_06s0004g02970	zinc finger (C3HC4-type RING finger)	vv60078Other_zf-C3HC4	1.41349	-0.499259	0.0014702	DAA93
VIT_08s0058g00740	iron-responsive transporter	vv50109Incompletely_characterized_transport_systems	1.41306	-0.498825	0.0179654	DAA93
VIT_00s0227g00110	gamma hydroxybutyrate dehydrogenase-like protein	vv10650Butanoate_metabolism	1.41303	-0.498789	6.70899e-06	DAA93
VIT_01s0010g00950	aminoalcoholphosphotransferase (AAPT1)	vv10564Glycerophospholipid_metabolism_vv10565Ether_lipid_metabolism	1.41277	-0.498523	2.31517e-08	DAA68 & DAA93
VIT_14s0006g01030	Calmodulin-binding heat-shock protein	no hit	1.41247	-0.498218	0.00105831	DAA68 & DAA93
VIT_11s0016g01200	mob1/phocein	vv44110Cell_cycle	1.41242	-0.498172	0.000126271	DAA93
VIT_00s0483g00010	Nucleobase-ascorbate transporter 11 (NAT11)	vv50124Porters_cat_30_to_64	1.41184	-0.497581	0.00357985	DAA93
VIT_19s0015g01250	no hit	no hit	1.41098	-0.496697	0.0419755	DAA68 & DAA93
VIT_19s0014g02440	MATE efflux family protein	vv50125Porters_cat_66_to_94	1.41093	-0.496644	0.00384643	DAA68 & DAA93
VIT_18s0001g07290	Unknown protein	no hit	1.41081	-0.496524	0.000290805	DAA41 & DAA93
VIT_15s0046g02880	Unknown protein	no hit	1.4106	-0.496306	7.49795e-05	DAA93
VIT_01s0011g03560	fiber protein Fb34	no hit	1.41016	-0.495857	0.000111833	DAA93
VIT_02s0012g02070	dolichol phosphate-mannose biosynthesis regulatory protein	no hit	1.40991	-0.4956	0.00223519	DAA93
VIT_18s0075g00350	sucrose-phosphate synthase isoform C	vv10500Starch_and_sucrose_metabolism	1.40898	-0.494652	0.0217422	DAA93
VIT_15s0021g01060	CYP72A1	vv10902Monoterpenoid_biosynthesis	1.40872	-0.49438	0.0181402	DAA68 & DAA93
VIT_04s0023g00030	CHR4/MI-2-like (chromatin remodeling 4)	vv60048PHD	1.40858	-0.494246	0.00617701	DAA93
VIT_11s0016g02080	Esterase	no hit	1.40828	-0.493936	0.000151664	DAA93
VIT_19s0177g00340	Unknown protein	no hit	1.40741	-0.49304	0.0485692	DAA93
VIT_08s0007g00090	Unknown protein	no hit	1.40716	-0.492787	0.00594528	DAA93
VIT_18s0001g14840	nickel ion transporter	vv50109Incompletely_characterized_transport_systems	1.40701	-0.492632	0.0078088	DAA93
VIT_06s0004g01130	seven in absentia SINA2	vv24120Ubiquitin_mediated_proteolysis	1.40665	-0.492262	0.043767	DAA68 & DAA93
VIT_12s0035g01940	Unknown protein	no hit	1.40655	-0.492158	0.00938844	DAA93
VIT_10s0003g04490	phototropic-responsive NPH3	no hit	1.40623	-0.491831	0.011485	DAA93
VIT_02s0025g03230	Fringe protein	no hit	1.40592	-0.49151	0.00970134	DAA68 & DAA93
VIT_04s0044g00520	BolA	no hit	1.40592	-0.49151	0.00202294	DAA93
[truncated: 1,841 more rows]

## Sheet: D. 41_68_93_DAA_DE_genes
Common DE genes in 41 68 93 DAA	Annotation Grimplet	log2FC_41DAA	log2FC_68DAA	log2FC_93DAA
[truncated: 58 more rows]

[truncated: 4 more sheets: E. GO analysis, F. PhenylpropanoidAndflavonoid, G. Carotenoid, H. Terpenoid]
